# Supplementary material for: 1-Chloro-4-[2-(4-chloro­phen­yl)eth­yl]benzene and its bromo analogue: crystal structure, Hirshfeld surface analysis and computational chemistry
Source: Acta Crystallogr E Crystallogr Commun. 2019 Apr 12;75(Pt 5):624–31. doi: 10.1107/S2056989019004742 (PMC6505616; doi:10.1107/S2056989019004742)
Supplement: Supplementary file 1 [file e-75-00624-sup1.cif]

##############################################################################
#                                                                            #
# This CIF contains the data in a paper accepted for publication in          #
# Acta Crystallographica Section E. It conforms to the requirements of       #
# Notes for Authors for Acta Crystallographica Section E, and has been       #
# peer reviewed under the auspices of the IUCr Commission on Journals.       #
#                                                                            #
# Full details of the Crystallographic Information File format               #
# are given in the paper "The Crystallographic Information File (CIF):       #
# a New Standard Archive File for Crystallography" by S. R. Hall, F. H.      #
# Allen and I. D. Brown [Acta Cryst. (1991), A47, 655-685].                  #
#                                                                            #
# The current version of the core CIF dictionary is obtainable from          #
# ftp://ftp.iucr.org/pub/cif_core.dic.                                       #
#                                                                            #
# Software is freely available for graphical display of the structure(s)     #
# in this CIF. For information consult the CIF software page                 #
# http://www.iucr.org/resources/cif/software.                                #
#                                                                            #
# This file may be used for bona fide research purposes within the           #
# scientific community so long as proper attribution is given to the journal # 
# article from which it was obtained.                                        #
#                                                                            #
##############################################################################
data_I
_audit_creation_method     'SHELXL-2018/3'
_chemical_name_systematic
;
1-Chloro-4-[2-(4-chlorophenyl)ethyl]benzene
;
_chemical_name_common     ?
_chemical_formula_moiety     'C14 H12 Cl2'
_chemical_formula_sum     'C14 H12 Cl2'
_chemical_formula_iupac     'C14 H12 Cl2'
_chemical_formula_weight     251.14
_chemical_melting_point     ?
_space_group_crystal_system     monoclinic
_space_group_name_H-M_alt     'C 2/c'
_space_group_name_Hall     '-C 2yc'
loop_
    _space_group_symop_operation_xyz
    'x, y, z'
    '-x, y, -z+1/2'
    'x+1/2, y+1/2, z'
    '-x+1/2, y+1/2, -z+1/2'
    '-x, -y, -z'
    'x, -y, z-1/2'
    '-x+1/2, -y+1/2, -z'
    'x+1/2, -y+1/2, z-1/2'
_cell_length_a     26.6755(19)
_cell_length_b     9.3259(7)
_cell_length_c     10.0405(8)
_cell_angle_alpha     90
_cell_angle_beta     99.560(4)
_cell_angle_gamma     90
_cell_volume     2463.1(3)
_cell_formula_units_Z     8
_cell_measurement_reflns_used     4470
_cell_measurement_theta_min     3.10
_cell_measurement_theta_max     28.33
_cell_measurement_temperature     296(2)
_exptl_crystal_description     prism
_exptl_crystal_colour     colourless
_exptl_crystal_size_max     0.300
_exptl_crystal_size_mid     0.200
_exptl_crystal_size_min     0.100
_exptl_crystal_density_diffrn     1.354
_exptl_crystal_density_meas     ?
_exptl_crystal_density_method     ?
_exptl_crystal_F_000     1040
_exptl_absorpt_coefficient_mu     0.495
_exptl_absorpt_correction_type     multi-scan
_exptl_absorpt_process_details
;
(SADABS; Sheldrick, 1996)
;
_exptl_absorpt_correction_T_min     0.6227
_exptl_absorpt_correction_T_max     0.7457
_diffrn_ambient_temperature     296(2)
_diffrn_source     'fine-focus sealed tube'
_diffrn_radiation_type     MoK\a
_diffrn_radiation_wavelength     0.71073
_diffrn_radiation_monochromator     'graphite'
_diffrn_measurement_device_type     'Bruker <b>model?</b> CCD area detector'
_diffrn_measurement_method     '\f and \w scans'
_diffrn_detector_area_resol_mean     ?
_diffrn_reflns_number     12061
_diffrn_reflns_av_R_equivalents     0.0264
_diffrn_reflns_av_unetI/netI     0.0241
_diffrn_reflns_theta_min     1.548
_diffrn_reflns_theta_max     28.394
_diffrn_reflns_theta_full     25.242
_diffrn_measured_fraction_theta_max     1.000
_diffrn_measured_fraction_theta_full     1.000
_diffrn_reflns_limit_h_min     -35
_diffrn_reflns_limit_h_max     34
_diffrn_reflns_limit_k_min     -11
_diffrn_reflns_limit_k_max     12
_diffrn_reflns_limit_l_min     -13
_diffrn_reflns_limit_l_max     13
_diffrn_standards_number     0
_diffrn_standards_interval_count     0
_diffrn_standards_interval_time     0
_diffrn_standards_decay_%     0
_refine_special_details     ?
_reflns_number_total     3090
_reflns_number_gt     2627
_reflns_threshold_expression     'I > 2\s(I)'
_refine_ls_structure_factor_coef     Fsqd
_refine_ls_matrix_type     full
_refine_ls_R_factor_all     0.0404
_refine_ls_R_factor_gt     0.0329
_refine_ls_wR_factor_gt     0.0852
_refine_ls_wR_factor_ref     0.0897
_refine_ls_goodness_of_fit_ref     1.040
_refine_ls_restrained_S_all     1.040
_refine_ls_number_reflns     3090
_refine_ls_number_parameters     145
_refine_ls_number_restraints     0
_refine_ls_hydrogen_treatment     constr
_refine_ls_weighting_scheme     calc
_refine_ls_weighting_details
              'w=1/[\s^2^(Fo^2^)+(0.0460P)^2^+1.4907P] where P=(Fo^2^+2Fc^2^)/3'
_atom_sites_solution_hydrogens     geom
_atom_sites_solution_primary     direct
_atom_sites_solution_secondary     ?
_refine_ls_shift/su_max     0.001
_refine_ls_shift/su_mean     0.000
_refine_diff_density_max     0.311
_refine_diff_density_min     -0.272
_refine_ls_extinction_method     none
_refine_ls_extinction_coef     .
loop_
    _atom_type_symbol
    _atom_type_description
    _atom_type_scat_dispersion_real
    _atom_type_scat_dispersion_imag
    _atom_type_scat_source
    'C' 'C' 0.0033 0.0016
                         'International Tables Vol C Tables 4.2.6.8 and 6.1.1.4'
    'H' 'H' 0.0000 0.0000
                         'International Tables Vol C Tables 4.2.6.8 and 6.1.1.4'
    'Cl' 'Cl' 0.1484 0.1585
                         'International Tables Vol C Tables 4.2.6.8 and 6.1.1.4'
_computing_data_collection
;
APEX2 (Bruker, 2008)
;
_computing_cell_refinement
;
SAINT (Bruker, 2008)
;
_computing_data_reduction
;
SAINT (Bruker, 2008)
;
_computing_structure_solution
;
SHELXS97 (Sheldrick, 2008)
;
_computing_structure_refinement
;
<i>SHELXL2018/3</i> (Sheldrick, 2015)
;
_computing_molecular_graphics
;
ORTEP-3 for Windows (Farrugia, 2012), DIAMOND (Brandenburg,
2006) and
<i>QMol</i> (Gans & Shalloway, 2001)
;
_computing_publication_material
;
publCIF (Westrip, 2010)
;
loop_
    _atom_site_type_symbol
    _atom_site_label
    _atom_site_fract_x
    _atom_site_fract_y
    _atom_site_fract_z
    _atom_site_U_iso_or_equiv
    _atom_site_adp_type
    _atom_site_calc_flag
    _atom_site_occupancy
    _atom_site_disorder_assembly
    _atom_site_disorder_group
    Cl Cl1A 0.30558(2) 0.69571(4) 0.08421(3) 0.02990(11) Uani d 1 . .
    C C1A 0.35616(5) 0.64904(15) 0.20984(13) 0.0213(3) Uani d 1 . .
    C C2A 0.39856(5) 0.73741(15) 0.23346(13) 0.0227(3) Uani d 1 . .
    H H2A 0.400392 0.819329 0.181667 0.027 Uiso calc 1 . .
    C C3A 0.43825(5) 0.70121(14) 0.33594(13) 0.0224(3) Uani d 1 . .
    H H3A 0.466935 0.759394 0.351988 0.027 Uiso calc 1 . .
    C C4A 0.43591(5) 0.57952(14) 0.41510(13) 0.0202(3) Uani d 1 . .
    C C5A 0.39306(5) 0.49193(14) 0.38683(13) 0.0224(3) Uani d 1 . .
    H H5A 0.391223 0.409246 0.437578 0.027 Uiso calc 1 . .
    C C6A 0.35314(5) 0.52569(15) 0.28454(13) 0.0237(3) Uani d 1 . .
    H H6A 0.324808 0.466334 0.266505 0.028 Uiso calc 1 . .
    C C7A 0.47884(5) 0.54105(15) 0.52636(13) 0.0236(3) Uani d 1 . .
    H H7A1 0.465754 0.482765 0.592893 0.028 Uiso calc 1 . .
    H H7A2 0.492801 0.628077 0.570743 0.028 Uiso calc 1 . .
    Cl Cl1B 0.44971(2) 0.90465(4) 0.91449(4) 0.03360(12) Uani d 1 . .
    C C1B 0.39561(5) 0.87925(14) 0.79317(14) 0.0229(3) Uani d 1 . .
    C C2B 0.34836(6) 0.90808(15) 0.82606(14) 0.0271(3) Uani d 1 . .
    H H2B 0.345284 0.938736 0.912478 0.033 Uiso calc 1 . .
    C C3B 0.30571(5) 0.89060(15) 0.72836(15) 0.0274(3) Uani d 1 . .
    H H3B 0.273843 0.910620 0.749858 0.033 Uiso calc 1 . .
    C C4B 0.30929(5) 0.84387(14) 0.59888(13) 0.0223(3) Uani d 1 . .
    C C5B 0.35742(5) 0.81356(15) 0.56992(14) 0.0254(3) Uani d 1 . .
    H H5B 0.360595 0.780451 0.484341 0.031 Uiso calc 1 . .
    C C6B 0.40064(5) 0.83161(15) 0.66564(14) 0.0258(3) Uani d 1 . .
    H H6B 0.432599 0.811998 0.644554 0.031 Uiso calc 1 . .
    C C7B 0.26239(5) 0.82320(15) 0.49401(15) 0.0272(3) Uani d 1 . .
    H H7B1 0.271471 0.832325 0.404772 0.033 Uiso calc 1 . .
    H H7B2 0.238029 0.898025 0.504017 0.033 Uiso calc 1 . .
loop_
    _atom_site_aniso_label
    _atom_site_aniso_U_11
    _atom_site_aniso_U_22
    _atom_site_aniso_U_33
    _atom_site_aniso_U_12
    _atom_site_aniso_U_13
    _atom_site_aniso_U_23
    Cl1A 0.02150(17) 0.0400(2) 0.02582(18) 0.00466(13) -0.00301(12) 0.00464(14)
    C1A 0.0173(6) 0.0266(7) 0.0191(6) 0.0037(5) 0.0005(5) -0.0009(5)
    C2A 0.0226(6) 0.0237(6) 0.0222(6) 0.0005(5) 0.0051(5) 0.0011(5)
    C3A 0.0186(6) 0.0257(6) 0.0230(6) -0.0014(5) 0.0041(5) -0.0029(5)
    C4A 0.0175(6) 0.0246(6) 0.0186(6) 0.0046(5) 0.0031(5) -0.0031(5)
    C5A 0.0230(6) 0.0206(6) 0.0236(6) 0.0016(5) 0.0035(5) 0.0009(5)
    C6A 0.0199(6) 0.0247(7) 0.0258(7) -0.0028(5) 0.0017(5) -0.0024(5)
    C7A 0.0199(6) 0.0292(7) 0.0207(6) 0.0045(5) 0.0003(5) -0.0019(5)
    Cl1B 0.02872(19) 0.0322(2) 0.0356(2) -0.00182(13) -0.00707(15) -0.00290(14)
    C1B 0.0223(6) 0.0199(6) 0.0251(6) -0.0016(5) 0.0001(5) 0.0008(5)
    C2B 0.0296(7) 0.0296(7) 0.0233(7) -0.0023(5) 0.0076(6) -0.0057(5)
    C3B 0.0214(6) 0.0308(7) 0.0313(7) -0.0006(5) 0.0084(5) -0.0031(6)
    C4B 0.0211(6) 0.0203(6) 0.0250(6) -0.0005(5) 0.0024(5) 0.0028(5)
    C5B 0.0279(7) 0.0278(7) 0.0215(6) 0.0031(5) 0.0067(5) -0.0011(5)
    C6B 0.0216(6) 0.0280(7) 0.0286(7) 0.0041(5) 0.0069(5) 0.0002(5)
    C7B 0.0251(7) 0.0269(7) 0.0276(7) -0.0002(5) -0.0011(6) 0.0033(6)
_geom_special_details
;
 All esds (except the esd in the dihedral angle between two l.s. planes)
 are estimated using the full covariance matrix.  The cell esds are taken
 into account individually in the estimation of esds in distances, angles
 and torsion angles; correlations between esds in cell parameters are only
 used when they are defined by crystal symmetry.  An approximate (isotropic)
 treatment of cell esds is used for estimating esds involving l.s. planes.
;
loop_
    _geom_bond_atom_site_label_1
    _geom_bond_atom_site_label_2
    _geom_bond_site_symmetry_2
    _geom_bond_distance
    _geom_bond_publ_flag
    Cl1A C1A . 1.7424(13) ?
    C1A C6A . 1.3829(19) ?
    C1A C2A . 1.3877(18) ?
    C2A C3A . 1.3899(18) ?
    C2A H2A . 0.9300 ?
    C3A C4A . 1.3928(19) ?
    C3A H3A . 0.9300 ?
    C4A C5A . 1.3952(18) ?
    C4A C7A . 1.5043(17) ?
    C5A C6A . 1.3873(18) ?
    C5A H5A . 0.9300 ?
    C6A H6A . 0.9300 ?
    C7A C7A 5_666 1.530(2) ?
    C7A H7A1 . 0.9700 ?
    C7A H7A2 . 0.9700 ?
    Cl1B C1B . 1.7432(13) ?
    C1B C2B . 1.381(2) ?
    C1B C6B . 1.383(2) ?
    C2B C3B . 1.383(2) ?
    C2B H2B . 0.9300 ?
    C3B C4B . 1.3895(19) ?
    C3B H3B . 0.9300 ?
    C4B C5B . 1.3917(18) ?
    C4B C7B . 1.5079(18) ?
    C5B C6B . 1.3832(19) ?
    C5B H5B . 0.9300 ?
    C6B H6B . 0.9300 ?
    C7B C7B 7_566 1.530(3) ?
    C7B H7B1 . 0.9700 ?
    C7B H7B2 . 0.9700 ?
loop_
    _geom_angle_atom_site_label_1
    _geom_angle_atom_site_label_2
    _geom_angle_atom_site_label_3
    _geom_angle_site_symmetry_1
    _geom_angle_site_symmetry_3
    _geom_angle
    _geom_angle_publ_flag
    C6A C1A C2A . . 121.37(12) ?
    C6A C1A Cl1A . . 119.51(10) ?
    C2A C1A Cl1A . . 119.12(10) ?
    C1A C2A C3A . . 118.77(12) ?
    C1A C2A H2A . . 120.6 ?
    C3A C2A H2A . . 120.6 ?
    C2A C3A C4A . . 121.30(12) ?
    C2A C3A H3A . . 119.4 ?
    C4A C3A H3A . . 119.4 ?
    C3A C4A C5A . . 118.28(12) ?
    C3A C4A C7A . . 121.15(12) ?
    C5A C4A C7A . . 120.55(12) ?
    C6A C5A C4A . . 121.33(12) ?
    C6A C5A H5A . . 119.3 ?
    C4A C5A H5A . . 119.3 ?
    C5A C6A C1A . . 118.92(12) ?
    C5A C6A H6A . . 120.5 ?
    C1A C6A H6A . . 120.5 ?
    C4A C7A C7A . 5_666 112.14(13) ?
    C4A C7A H7A1 . . 109.2 ?
    C7A C7A H7A1 5_666 . 109.2 ?
    C4A C7A H7A2 . . 109.2 ?
    C7A C7A H7A2 5_666 . 109.2 ?
    H7A1 C7A H7A2 . . 107.9 ?
    C2B C1B C6B . . 121.11(12) ?
    C2B C1B Cl1B . . 119.26(11) ?
    C6B C1B Cl1B . . 119.63(10) ?
    C3B C2B C1B . . 118.90(13) ?
    C3B C2B H2B . . 120.6 ?
    C1B C2B H2B . . 120.6 ?
    C2B C3B C4B . . 121.62(13) ?
    C2B C3B H3B . . 119.2 ?
    C4B C3B H3B . . 119.2 ?
    C3B C4B C5B . . 117.94(12) ?
    C3B C4B C7B . . 121.02(12) ?
    C5B C4B C7B . . 121.03(12) ?
    C6B C5B C4B . . 121.43(13) ?
    C6B C5B H5B . . 119.3 ?
    C4B C5B H5B . . 119.3 ?
    C5B C6B C1B . . 118.99(12) ?
    C5B C6B H6B . . 120.5 ?
    C1B C6B H6B . . 120.5 ?
    C4B C7B C7B . 7_566 112.23(14) ?
    C4B C7B H7B1 . . 109.2 ?
    C7B C7B H7B1 7_566 . 109.2 ?
    C4B C7B H7B2 . . 109.2 ?
    C7B C7B H7B2 7_566 . 109.2 ?
    H7B1 C7B H7B2 . . 107.9 ?
loop_
    _geom_torsion_atom_site_label_1
    _geom_torsion_atom_site_label_2
    _geom_torsion_atom_site_label_3
    _geom_torsion_atom_site_label_4
    _geom_torsion_site_symmetry_1
    _geom_torsion_site_symmetry_2
    _geom_torsion_site_symmetry_3
    _geom_torsion_site_symmetry_4
    _geom_torsion
    _geom_torsion_publ_flag
    C6A C1A C2A C3A . . . . -0.98(19) ?
    Cl1A C1A C2A C3A . . . . 178.52(10) ?
    C1A C2A C3A C4A . . . . -0.5(2) ?
    C2A C3A C4A C5A . . . . 1.63(19) ?
    C2A C3A C4A C7A . . . . -179.71(12) ?
    C3A C4A C5A C6A . . . . -1.28(19) ?
    C7A C4A C5A C6A . . . . -179.95(12) ?
    C4A C5A C6A C1A . . . . -0.2(2) ?
    C2A C1A C6A C5A . . . . 1.3(2) ?
    Cl1A C1A C6A C5A . . . . -178.18(10) ?
    C3A C4A C7A C7A . . . 5_666 -83.46(19) ?
    C5A C4A C7A C7A . . . 5_666 95.17(17) ?
    C6B C1B C2B C3B . . . . -1.0(2) ?
    Cl1B C1B C2B C3B . . . . 178.62(11) ?
    C1B C2B C3B C4B . . . . 0.5(2) ?
    C2B C3B C4B C5B . . . . 0.5(2) ?
    C2B C3B C4B C7B . . . . 179.08(13) ?
    C3B C4B C5B C6B . . . . -1.2(2) ?
    C7B C4B C5B C6B . . . . -179.72(13) ?
    C4B C5B C6B C1B . . . . 0.8(2) ?
    C2B C1B C6B C5B . . . . 0.3(2) ?
    Cl1B C1B C6B C5B . . . . -179.24(11) ?
    C3B C4B C7B C7B . . . 7_566 -83.7(2) ?
    C5B C4B C7B C7B . . . 7_566 94.75(19) ?
loop_
    _geom_hbond_atom_site_label_D
    _geom_hbond_atom_site_label_H
    _geom_hbond_atom_site_label_A
    _geom_hbond_site_symmetry_A
    _geom_hbond_distance_DH
    _geom_hbond_distance_HA
    _geom_hbond_distance_DA
    _geom_hbond_angle_DHA
    C5B H5B Cg1 . 0.93 2.62 3.4866(15) 155
_shelx_space_group_comment
;
The symmetry employed for this shelxl refinement is uniquely defined
by the following loop, which should always be used as a source of
symmetry information in preference to the above space-group names.
They are only intended as comments.
;
_shelx_estimated_absorpt_T_min     0.866
_shelx_estimated_absorpt_T_max     0.952
_shelx_hkl_file
;
   2   0   0   -1.60    0.10
   2   0   0   -1.50    0.10
   2   0   0   -1.60    0.10
   4   0   0 1019.70   23.90
   4   0   0 1003.60   23.50
   4   0   0  999.10   25.10
  -4   0   0 1050.89   24.70
   6   0   0    0.70    0.30
  -6   0   0    0.40    0.30
   6   0   0    0.40    0.30
  -8   0   0 1041.00   24.30
   8   0   0  967.80   23.30
   8   0   0 1014.10   22.90
 -10   0   0    4.00    0.60
  10   0   0    4.10    0.70
  10   0   0    4.70    0.60
 -12   0   0  472.85   12.00
  12   0   0  479.65   11.50
  12   0   0  479.85   11.50
 -14   0   0   67.59    2.30
  14   0   0   67.39    2.40
  14   0   0   66.79    2.20
  16   0   0  162.58    4.60
 -16   0   0  167.48    5.20
 -16   0   0  168.78    4.80
  16   0   0  162.78    4.80
 -18   0   0   61.69    2.30
  18   0   0   61.29    2.50
 -18   0   0   61.19    2.70
  18   0   0   54.89    2.20
 -20   0   0 1552.54   37.50
  20   0   0 1483.05   36.00
  20   0   0 1551.94   35.70
 -20   0   0 1569.94   38.20
 -22   0   0    4.20    0.90
  22   0   0    3.70    1.10
 -22   0   0    5.00    1.10
  22   0   0    5.10    0.90
 -24   0   0  837.52   21.60
  24   0   0  863.91   20.80
 -24   0   0  867.41   22.40
  24   0   0  856.81   20.80
 -26   0   0   20.40    1.60
  26   0   0   24.70    1.70
 -26   0   0   26.40    2.40
  26   0   0   23.90    2.10
 -28   0   0   66.39    3.50
 -30   0   0    4.40    1.20
 -32   0   0   11.40    1.90
 -34   0   0   31.40    3.10
  -1  -1   0    1.10    0.20
  -1  -1   0    0.80    0.20
   1  -1   0    0.60    0.20
  -1  -1   0    0.70    0.20
   1   1   0    0.60    0.10
   1   1   0   -0.20    0.20
   1   1   0    0.80    0.20
  -3  -1   0    6.10    0.40
   3  -1   0    5.70    0.30
   3  -1   0    5.40    0.30
   3  -1   0    5.00    0.40
   3   1   0    5.10    0.40
  -3   1   0    5.30    0.40
  -3   1   0    5.30    0.30
  -5  -1   0   -0.40    0.30
   5  -1   0   -0.70    0.20
   5  -1   0   -0.30    0.30
  -5   1   0   -0.50    0.30
   5   1   0   -0.10    0.30
  -5   1   0   -0.20    0.30
   7  -1   0  264.57    7.00
  -7  -1   0  285.57    7.30
   7  -1   0  282.87    6.90
   7   1   0  279.67    6.80
  -7   1   0  276.27    7.20
   7   1   0  294.57    6.60
  -9  -1   0  136.89    3.50
   9  -1   0  127.59    3.60
  -9  -1   0  133.99    3.90
   9  -1   0  137.59    3.60
   9   1   0  124.59    3.60
   9   1   0  134.19    3.40
  -9   1   0  135.49    3.80
 -11  -1   0  113.69    3.50
  11  -1   0  105.99    3.10
 -11  -1   0  113.79    3.10
  11  -1   0  103.39    3.20
  11   1   0  105.29    2.90
 -11   1   0  110.49    3.30
  11   1   0  111.79    3.20
 -13  -1   0   51.89    1.80
  13  -1   0   52.49    1.90
 -13  -1   0   45.50    2.10
  13   1   0   51.09    1.70
  13   1   0   45.60    1.90
 -13   1   0   48.00    2.00
  15  -1   0   61.09    2.20
 -15  -1   0   58.99    2.50
 -15  -1   0   62.39    2.10
 -15   1   0   60.29    2.30
  15   1   0   58.89    2.30
  15   1   0   62.89    2.10
 -17  -1   0   53.69    2.50
 -17  -1   0   54.79    2.00
  17  -1   0   49.60    2.10
  17   1   0   51.49    1.90
 -17   1   0   55.99    2.30
  17   1   0   49.40    2.20
 -19  -1   0  103.79    3.30
 -19  -1   0  100.99    3.80
  19  -1   0  104.69    3.40
 -19   1   0  110.99    3.60
  19   1   0   97.99    3.20
  19   1   0   95.69    3.60
 -21  -1   0  148.49    5.30
 -21  -1   0  159.98    4.70
  21  -1   0  156.28    4.80
  21   1   0  154.98    4.50
 -21   1   0  154.68    4.90
  21   1   0  160.88    5.00
 -23  -1   0  103.19    3.50
  23  -1   0   93.39    3.50
 -23  -1   0  105.59    4.10
 -23   1   0  100.49    3.70
  23   1   0   95.09    3.80
  23   1   0   96.39    3.30
 -23   1   0  101.69    4.10
 -25  -1   0   24.70    2.00
  25  -1   0   20.50    1.60
 -25   1   0   21.40    1.70
  25   1   0   18.40    1.80
 -25   1   0   19.10    1.90
 -25   1   0   23.00    2.20
 -27  -1   0   15.10    1.80
  27  -1   0   17.50    1.70
 -27   1   0   15.80    1.70
 -27   1   0   13.90    1.80
  27   1   0   19.40    1.90
 -29  -1   0   29.60    2.40
  29  -1   0   32.00    2.10
  29   1   0   27.20    2.30
 -29   1   0   25.70    2.50
 -29   1   0   27.40    2.10
 -31  -1   0    9.30    1.70
  31   1   0    8.00    1.60
 -31   1   0    7.80    1.60
 -33  -1   0    4.50    1.40
 -33   1   0    6.40    1.60
 -35  -1   0   11.00    2.00
 -35   1   0   16.40    2.30
   0  -2   0  185.28    4.50
   0   2   0  186.78    4.70
   0   2   0  186.08    4.50
  -2  -2   0  843.02   21.00
   2  -2   0  864.41   20.10
  -2  -2   0  859.01   19.90
   2   2   0  858.81   19.70
   2   2   0  922.11   21.10
   4  -2   0    1.50    0.40
  -4  -2   0    3.10    0.30
  -4  -2   0    2.80    0.20
  -4  -2   0    2.70    0.50
   4  -2   0    2.30    0.30
  -4   2   0    3.10    0.50
   4   2   0    2.50    0.40
  -6  -2   0   26.90    1.20
   6  -2   0   25.90    1.00
   6  -2   0   26.10    1.10
  -6   2   0   27.30    0.90
   6   2   0   27.10    1.20
  -6   2   0   28.00    1.20
   8  -2   0  123.99    3.40
   8  -2   0  135.59    3.60
  -8  -2   0  132.19    3.80
  -8   2   0  121.89    3.40
   8   2   0  127.49    3.50
  -8   2   0  127.39    3.70
  10  -2   0  472.35   12.20
 -10  -2   0  506.65   12.70
  10  -2   0  506.75   12.00
 -10  -2   0  501.85   12.00
  10   2   0  485.15   11.80
 -10   2   0  501.05   12.60
 -10   2   0  484.25   12.20
 -12  -2   0   -0.20    0.40
  12  -2   0    0.20    0.40
 -12  -2   0    0.20    0.30
  12  -2   0    0.00    0.40
  12   2   0   -0.20    0.50
 -12   2   0    0.30    0.40
 -12   2   0    0.00    0.40
  14  -2   0    2.30    0.60
 -14  -2   0    3.80    0.50
  14  -2   0    3.20    0.60
 -14  -2   0    3.60    0.70
 -14   2   0    3.00    0.60
 -14   2   0    3.20    0.70
  14   2   0    2.40    0.70
 -16  -2   0  108.29    3.90
 -16  -2   0  115.29    3.20
  16  -2   0  113.59    3.60
 -16   2   0  107.49    3.70
 -16   2   0  105.59    3.50
  16   2   0  105.99    3.60
 -18  -2   0  176.28    5.60
  18  -2   0  172.78    5.10
 -18  -2   0  177.78    4.70
  18   2   0  167.28    5.20
 -18   2   0  170.38    5.30
 -18   2   0  165.08    5.10
 -20  -2   0   36.20    2.20
  20  -2   0   31.00    1.80
 -20  -2   0   36.30    1.60
 -20   2   0   37.40    2.10
 -20   2   0   32.90    2.00
  20   2   0   35.60    2.10
 -22  -2   0    6.20    1.20
  22  -2   0    6.30    1.10
 -22   2   0    6.80    1.20
 -22   2   0    5.10    1.10
  22   2   0    5.50    1.20
 -24  -2   0   19.50    1.90
  24  -2   0   20.70    1.80
 -24   2   0   19.70    1.80
  24   2   0   18.60    1.80
 -26  -2   0   16.40    1.90
  26  -2   0   17.70    1.70
  26   2   0   18.60    1.90
 -26   2   0   17.50    1.80
  28  -2   0   14.70    1.70
 -28  -2   0   12.90    1.80
 -28   2   0   11.30    1.60
 -28   2   0   11.30    1.70
  28   2   0   13.90    1.80
 -30  -2   0   76.89    4.00
  30  -2   0   85.29    3.70
 -30   2   0   81.29    3.70
  30   2   0   82.59    3.80
 -30   2   0   91.39    4.30
 -32  -2   0   14.70    2.00
  32  -2   0   13.80    1.80
  32   2   0   15.10    2.00
 -32   2   0   12.50    2.00
 -34  -2   0   12.90    2.00
 -34   2   0   11.60    2.10
  34   2   0    9.70    1.80
   1  -3   0  553.54   13.40
  -1  -3   0  577.34   13.40
  -1   3   0  580.24   14.00
   1   3   0  570.44   13.30
   1   3   0  573.44   13.90
  -3  -3   0   10.40    0.90
  -3  -3   0    9.60    0.60
   3  -3   0   10.10    0.80
   3   3   0   10.70    0.60
   3   3   0   10.00    0.80
   5  -3   0  289.47    7.20
  -5  -3   0  282.27    7.60
   5  -3   0  292.37    7.20
  -5  -3   0  294.07    6.70
  -5   3   0  282.97    7.50
   5   3   0  283.37    7.10
  -7  -3   0   65.29    2.30
   7  -3   0   60.49    1.90
   7  -3   0   69.49    2.30
   7   3   0   67.49    2.20
  -7   3   0   66.49    2.30
  -9  -3   0  147.79    4.40
   9  -3   0  138.79    4.10
   9  -3   0  142.29    3.80
   9   3   0  146.99    4.10
  -9   3   0  139.09    3.70
  -9   3   0  142.89    4.30
  11  -3   0   30.60    1.50
 -11  -3   0   33.60    1.70
  11  -3   0   31.70    1.30
 -11   3   0   32.90    1.60
 -11   3   0   33.00    1.20
  11   3   0   33.00    1.60
 -13  -3   0   13.20    1.20
  13  -3   0   12.70    1.20
 -13  -3   0   11.30    0.60
  13  -3   0   12.40    0.80
 -13   3   0   11.00    0.90
  13   3   0   12.30    1.10
 -13   3   0   11.20    1.20
 -15  -3   0  412.76   11.10
  15  -3   0  396.16   10.40
 -15  -3   0  411.66   10.00
  15  -3   0  409.36   10.60
 -15   3   0  407.36   10.40
  15   3   0  433.06   10.50
 -15   3   0  405.46   11.00
 -17  -3   0    2.20    0.80
  17  -3   0    1.60    0.70
 -17  -3   0    2.60    0.50
 -17   3   0    3.20    0.70
 -17   3   0    2.70    0.80
  17   3   0    1.70    0.80
  19  -3   0   11.20    1.30
 -19  -3   0   10.00    1.30
 -19   3   0   13.30    1.20
  19   3   0   12.20    1.40
 -19   3   0   11.30    1.40
 -21  -3   0    8.20    1.30
  21  -3   0    9.50    1.30
 -21   3   0    9.50    1.30
  21   3   0   10.40    1.40
 -23  -3   0   -0.10    0.70
  23  -3   0    0.40    0.70
  23   3   0   -0.40    0.80
 -23   3   0   -0.50    0.80
  25  -3   0   40.20    2.30
 -25  -3   0   41.00    2.60
  25   3   0   39.80    2.40
 -25   3   0   42.60    2.50
 -27  -3   0    0.80    0.80
  27  -3   0    1.40    0.90
  27   3   0    1.30    1.00
 -27   3   0    0.50    0.90
  29  -3   0   13.60    1.70
 -29  -3   0   12.10    1.70
  29   3   0   11.20    1.80
 -29   3   0   10.30    1.70
 -31  -3   0   52.59    3.20
  31  -3   0   47.60    2.90
  31   3   0   47.00    3.00
 -31   3   0   46.20    2.90
  33  -3   0    1.10    1.00
 -33  -3   0   -0.20    0.90
 -33   3   0   -0.40    1.10
  33   3   0   -0.70    1.10
 -33   3   0    1.10    1.10
   0  -4   0  397.26    9.70
   0   4   0  410.06   10.10
   0   4   0  397.26    9.70
   2  -4   0    0.10    0.40
  -2  -4   0    0.00    0.30
   2   4   0    0.10    0.40
  -2   4   0   -0.10    0.40
   2   4   0    0.40    0.30
  -4  -4   0   17.30    0.80
  -4  -4   0   14.10    1.10
   4  -4   0   15.80    1.00
   4   4   0   16.10    1.00
  -4   4   0   10.50    0.90
   4   4   0   16.50    0.80
  -6  -4   0    6.20    0.50
  -6  -4   0    5.90    0.80
   6  -4   0    7.10    0.80
   6  -4   0    6.40    0.50
  -6   4   0    5.70    0.80
   6   4   0    5.60    0.80
   8  -4   0  152.48    4.40
  -8  -4   0  150.08    4.60
  -8   4   0  152.58    4.60
   8   4   0  156.28    4.40
 -10  -4   0  141.89    4.50
  10  -4   0  139.19    3.80
  10  -4   0  139.59    4.20
  10   4   0  143.49    4.20
 -10   4   0  137.09    4.40
  12  -4   0   41.70    1.90
 -12  -4   0   37.10    2.00
  12  -4   0   39.50    1.50
 -12   4   0   44.80    2.00
  12   4   0   42.40    2.00
 -12   4   0   40.20    1.40
 -14  -4   0    1.00    0.60
  14  -4   0    1.60    0.50
  14  -4   0    1.00    0.60
 -14   4   0    1.60    0.40
 -14   4   0    1.70    0.70
  14   4   0    2.50    0.80
 -16  -4   0   26.40    1.80
  16  -4   0   27.20    1.30
  16  -4   0   31.40    1.80
 -16   4   0   30.10    1.90
 -16   4   0   28.20    1.30
  16   4   0   32.80    1.90
  18  -4   0   16.10    1.60
 -18  -4   0   17.90    1.70
  18   4   0   16.20    1.60
 -18   4   0   18.40    1.70
 -20  -4   0   98.69    4.00
  20  -4   0   96.99    3.70
  20   4   0   93.09    3.70
 -20   4   0   90.29    3.80
 -22  -4   0   42.60    2.60
  22  -4   0   43.70    2.50
 -22   4   0   41.30    2.50
  22   4   0   45.00    2.50
  24  -4   0    1.10    0.80
 -24  -4   0    1.90    0.90
  24   4   0    0.30    0.90
 -24   4   0    2.40    1.00
 -26  -4   0    1.40    0.90
  26  -4   0    0.40    0.80
  26   4   0    1.30    1.00
 -26   4   0   -0.10    0.90
  28  -4   0   20.90    2.10
 -28  -4   0   17.50    2.10
  28   4   0   19.80    2.10
 -28   4   0   20.90    2.20
 -30  -4   0    8.80    1.70
  30  -4   0    9.00    1.60
 -30   4   0    7.50    1.60
  30   4   0    9.00    1.70
  32  -4   0    4.30    1.30
 -32  -4   0    2.30    1.20
 -32   4   0    2.20    1.30
  32   4   0    4.10    1.50
   1  -5   0  791.32   19.20
  -1  -5   0  814.42   19.10
  -1   5   0  808.62   20.00
  -1   5   0  821.22   19.00
   1   5   0  824.52   19.90
   1   5   0  804.82   19.00
  -3  -5   0  109.09    3.00
   3  -5   0  107.49    3.30
   3   5   0  101.49    3.30
  -3   5   0  105.59    3.40
   3   5   0  109.79    3.10
  -5  -5   0  117.49    3.90
   5  -5   0  113.39    3.60
  -5  -5   0  116.69    3.10
   5  -5   0  113.59    3.30
   5   5   0  118.59    3.60
  -5   5   0  117.49    3.70
   5   5   0  118.39    3.20
  -7  -5   0  208.58    5.10
   7  -5   0  214.08    5.90
   7  -5   0  214.68    5.50
  -7  -5   0  208.98    6.20
  -7   5   0  200.08    6.00
   7   5   0  218.98    5.90
  -9  -5   0  150.18    4.80
   9  -5   0  141.09    4.50
  -9   5   0  149.59    4.70
   9   5   0  149.49    4.50
 -11  -5   0    0.80    0.60
  11  -5   0    1.80    0.70
  11  -5   0    0.80    0.40
 -11   5   0    0.50    0.60
  11   5   0    2.20    0.80
  13  -5   0  537.35   13.30
  13  -5   0  534.55   13.70
 -13  -5   0  530.15   14.30
 -13   5   0  536.45   14.20
  13   5   0  548.55   13.50
 -15  -5   0   59.49    2.80
  15  -5   0   58.69    2.70
  15   5   0   64.39    2.80
 -15   5   0   63.59    2.90
 -17  -5   0    0.40    0.70
  17  -5   0   -0.40    0.60
 -17   5   0    0.70    0.80
  17   5   0   -0.80    0.70
 -19  -5   0  137.79    5.10
  19  -5   0  141.49    4.90
 -19   5   0  140.49    5.00
  19   5   0  136.99    4.80
 -21  -5   0  195.58    6.70
  21  -5   0  196.28    6.40
  21   5   0  199.58    6.40
 -21   5   0  207.28    6.70
 -23  -5   0   84.09    3.90
  23  -5   0   81.99    3.70
  23   5   0   83.19    3.70
 -23   5   0   79.79    3.70
  25  -5   0    8.30    1.40
 -25  -5   0    6.50    1.30
 -25   5   0    7.70    1.50
  25   5   0    7.50    1.50
 -27  -5   0    0.30    0.80
  27  -5   0   -0.90    0.80
 -27   5   0    0.10    1.00
  27   5   0    0.80    1.00
 -29  -5   0   96.89    4.60
  29  -5   0   94.79    4.30
  29   5   0   99.59    4.40
 -29   5   0   99.89    4.60
  31  -5   0    1.50    1.20
 -31  -5   0    1.60    1.20
  31   5   0   -0.60    1.20
 -31   5   0    3.00    1.40
   0  -6   0    9.50    0.90
   0   6   0    8.50    1.00
   0   6   0   12.10    1.00
   2  -6   0  351.56    8.80
  -2  -6   0  335.07    8.50
   2   6   0  337.87    8.80
  -2   6   0  343.57    8.80
   2   6   0  341.37    8.90
  -2   6   0  344.47    9.10
   4  -6   0   28.30    1.60
  -4  -6   0   31.90    1.30
   4   6   0   31.70    1.80
  -4   6   0   31.80    1.70
   4   6   0   31.70    1.40
  -6  -6   0   35.00    1.30
   6  -6   0   33.30    1.40
   6  -6   0   33.50    1.80
   6   6   0   32.40    1.30
   6   6   0   38.30    1.90
  -6   6   0   32.40    1.80
   8  -6   0  114.29    3.40
  -8  -6   0  117.79    4.20
  -8  -6   0  118.39    3.10
   8  -6   0  112.99    3.90
   8   6   0  120.19    3.90
  10  -6   0  205.78    6.20
 -10  -6   0  207.68    6.50
  10   6   0  218.88    6.20
 -10   6   0  214.38    6.40
  12  -6   0   12.80    1.40
 -12  -6   0   12.10    1.40
 -12   6   0   16.90    1.60
  12   6   0   13.50    1.40
  14  -6   0    0.40    0.70
 -14  -6   0    0.80    0.80
  14   6   0    1.00    0.80
 -14   6   0   -0.80    0.60
  16  -6   0   -0.20    0.70
 -16  -6   0    0.40    0.70
 -16   6   0   -0.90    0.70
  16   6   0    0.80    0.90
  18  -6   0  180.28    6.00
 -18  -6   0  181.98    6.20
  18   6   0  184.38    5.90
 -18   6   0  188.28    6.30
  20  -6   0    2.00    0.90
 -20  -6   0    1.00    0.80
 -20   6   0    2.90    1.10
  20   6   0    0.60    0.90
  22  -6   0    1.60    1.00
 -22  -6   0    3.00    1.10
 -22   6   0    0.60    1.00
  22   6   0    3.20    1.10
  24  -6   0   33.20    2.40
 -24  -6   0   34.00    2.50
  24   6   0   31.30    2.40
 -24   6   0   33.40    2.50
  26  -6   0   17.10    2.10
 -26  -6   0   19.40    2.20
 -26   6   0   19.30    2.20
  26   6   0   19.60    2.20
  28  -6   0   13.90    2.00
 -28  -6   0   12.40    1.90
 -28   6   0   13.30    2.00
  28   6   0   10.10    1.80
 -30  -6   0   24.90    2.60
  30  -6   0   27.60    2.80
 -30   6   0   23.30    2.60
  30   6   0   26.90    2.70
   1  -7   0    0.10    0.50
  -1  -7   0   -0.40    0.50
  -1   7   0   -0.40    0.60
  -1   7   0    0.30    0.60
   1   7   0    0.20    0.50
   1   7   0    0.60    0.60
  -3  -7   0   12.30    1.00
   3  -7   0   11.10    1.20
  -3   7   0   11.40    1.30
   3   7   0   10.10    1.20
   3   7   0   12.40    1.00
  -3   7   0   10.10    1.10
   5  -7   0   39.70    2.00
   5  -7   0   37.80    1.70
  -5  -7   0   35.70    1.50
  -5   7   0   38.00    2.00
   5   7   0   41.50    2.10
   5   7   0   41.20    1.70
   7  -7   0  181.08    5.50
   7  -7   0  181.58    5.00
  -7   7   0  181.78    5.70
   7   7   0  179.48    5.50
  -9  -7   0   14.80    1.60
   9  -7   0   13.80    1.50
   9   7   0   12.30    1.40
  11  -7   0  216.68    6.60
 -11  -7   0  213.98    6.90
  11   7   0  214.88    6.50
 -11   7   0  221.78    6.80
  13  -7   0   57.39    2.80
 -13  -7   0   59.69    2.90
  13   7   0   53.79    2.70
 -13   7   0   57.89    2.90
  15  -7   0   28.80    2.00
 -15  -7   0   31.00    2.20
  15   7   0   38.00    2.30
 -15   7   0   30.80    2.20
 -17  -7   0    4.80    1.20
  17  -7   0    5.40    1.30
  17   7   0    6.20    1.30
 -17   7   0    8.10    1.40
  19  -7   0   32.80    2.40
 -19  -7   0   31.60    2.30
 -19   7   0   35.30    2.40
  19   7   0   37.80    2.50
 -21  -7   0    0.90    0.90
  21  -7   0    0.20    0.90
  21   7   0   -0.30    0.90
 -21   7   0   -1.60    0.90
 -23  -7   0   49.80    3.10
  23  -7   0   55.09    3.20
 -23   7   0   49.60    3.10
  23   7   0   50.79    3.00
  25  -7   0   -0.70    0.80
 -25  -7   0    0.60    0.90
  25   7   0   -1.10    1.00
 -25   7   0   -0.90    0.90
  27  -7   0    4.80    1.50
 -27  -7   0    5.30    1.40
  27   7   0    4.40    1.40
 -27   7   0    5.40    1.50
 -29  -7   0   -0.30    1.00
  29  -7   0    0.50    1.10
 -29   7   0    1.80    1.30
  29   7   0    0.20    1.20
   0  -8   0   49.10    2.20
   0   8   0   52.99    2.60
   0   8   0   50.59    2.30
  -2  -8   0   27.50    1.50
   2  -8   0   28.10    1.70
  -2   8   0   27.30    1.70
   2   8   0   25.90    1.60
  -2   8   0   27.50    1.90
   2   8   0   30.60    2.00
   4  -8   0   44.10    2.20
   4   8   0   41.00    2.30
  -4   8   0   45.70    2.40
  -4   8   0   39.90    2.10
   6  -8   0   10.80    1.40
   6   8   0   11.10    1.50
  -6   8   0   10.20    1.30
  -6   8   0   10.60    1.40
   8  -8   0   63.29    2.90
  -8   8   0   62.09    2.90
   8   8   0   65.49    2.90
  10  -8   0    4.10    1.10
 -10   8   0    3.20    0.90
  10   8   0    4.50    1.10
  12  -8   0    2.80    1.00
 -12  -8   0    1.50    0.90
 -12   8   0    0.90    0.80
  12   8   0    0.50    0.90
 -14  -8   0   33.30    2.40
  14  -8   0   31.30    2.30
 -14   8   0   34.00    2.30
  14   8   0   32.40    2.20
  16  -8   0   57.59    3.20
 -16  -8   0   56.59    3.20
 -16   8   0   56.99    3.10
  16   8   0   62.99    3.20
 -18  -8   0   42.20    2.80
  18  -8   0   53.79    3.10
  18   8   0   48.20    2.90
 -18   8   0   50.19    3.00
 -20  -8   0    0.00    0.90
  20  -8   0   -0.50    0.90
  20   8   0   -0.70    0.90
 -20   8   0   -1.00    1.00
 -22  -8   0    2.00    1.10
  22  -8   0    4.70    1.40
 -22   8   0    0.70    1.10
  22   8   0    5.60    1.40
  24  -8   0    3.70    1.30
 -24  -8   0    5.90    1.50
 -24   8   0    3.40    1.40
  24   8   0    5.90    1.50
 -26  -8   0    1.80    1.10
  26  -8   0    4.30    1.40
  26   8   0    0.20    1.20
 -26   8   0    1.30    1.10
   1  -9   0    6.30    1.00
   1   9   0    7.20    1.30
   1   9   0    5.70    1.00
  -1   9   0    8.20    1.10
  -1   9   0    7.40    1.30
   3  -9   0   24.20    1.70
   3   9   0   25.80    2.10
  -3   9   0   24.20    1.70
  -3   9   0   20.90    1.90
   5  -9   0   10.10    1.40
   5   9   0    9.50    1.40
  -5   9   0   11.70    1.50
  -5   9   0    9.20    1.30
   7  -9   0    1.30    0.90
  -7   9   0   -0.80    0.70
   7   9   0    0.20    0.80
  -7   9   0    0.40    0.90
   9  -9   0   51.49    2.70
  -9   9   0   40.80    2.50
   9   9   0   44.80    2.60
  11  -9   0   34.20    2.40
 -11   9   0   33.70    2.30
  11   9   0   34.20    2.40
  13  -9   0    1.10    0.90
  13   9   0    1.70    1.00
 -13   9   0    1.30    0.90
  15  -9   0   10.90    1.70
  15   9   0   12.60    1.80
 -15   9   0    7.80    1.50
  17  -9   0    2.90    1.20
 -17  -9   0   -0.10    0.90
 -17   9   0    0.50    0.90
  17   9   0    2.50    1.20
 -19  -9   0    6.60    1.50
  19  -9   0    9.30    1.70
 -19   9   0    8.40    1.70
  19   9   0    9.70    1.70
  21  -9   0    0.50    1.10
 -21  -9   0   -0.60    1.00
  21   9   0    0.10    1.10
 -21   9   0    0.00    1.10
 -23  -9   0    3.80    1.40
  23  -9   0    3.70    1.50
 -23   9   0    2.40    1.40
  23   9   0    3.10    1.40
   0  10   0  155.28    5.50
  -2  10   0    1.60    0.80
  -2  10   0    0.90    1.00
   2  10   0    0.30    0.90
   4 -10   0    1.90    0.90
  -4  10   0    0.00    0.90
   4  10   0    1.60    1.00
  -4  10   0    0.10    0.70
   6 -10   0    3.20    1.00
   6  10   0    1.80    1.10
  -6  10   0    1.30    1.10
  -6  10   0    2.20    1.00
   8 -10   0   99.19    4.20
  -8  10   0  105.79    4.20
   8  10   0  105.79    4.40
  -8  10   0  103.29    4.30
  10 -10   0   14.00    1.80
 -10  10   0   10.60    1.70
 -10  10   0   16.00    1.90
  10  10   0   12.50    1.80
  12 -10   0   53.19    3.10
  12  10   0   53.59    3.10
 -12  10   0   47.00    2.90
  14 -10   0   -0.30    1.00
  14  10   0    2.00    1.10
 -14  10   0    0.40    0.50
  16 -10   0   47.50    3.10
  16  10   0   43.70    3.00
 -16  10   0   49.80    3.00
  18 -10   0   11.90    2.00
  18  10   0    9.40    1.80
 -18  10   0   10.20    1.70
  20 -10   0   63.09    3.80
 -20  10   0   58.69    3.60
  20  10   0   59.79    3.60
  -1  11   0   34.30    2.50
   1  11   0   35.80    2.60
   3  11   0    5.30    1.40
  -3  11   0    1.80    1.20
   5  11   0    0.70    1.10
  -5  11   0    0.20    1.00
   7 -11   0    8.70    1.50
  -7  11   0    8.40    1.40
   7  11   0    5.20    1.40
  -7  11   0    9.50    1.70
   9 -11   0   18.90    2.20
   9  11   0   14.90    2.00
  -9  11   0   17.20    2.00
  -9  11   0   19.70    2.20
  11 -11   0   56.99    3.30
  11  11   0   58.59    3.40
 -11  11   0   53.99    3.20
 -11  11   0   52.09    3.20
  13 -11   0    8.80    1.70
 -13  11   0   11.50    1.80
 -13  11   0    9.60    1.90
  13  11   0    7.80    1.70
  15 -11   0   10.80    1.90
  15  11   0   11.40    1.90
 -15  11   0   11.00    1.80
 -15  11   0   11.20    2.00
   0  12   0   12.50    2.00
   2  12   0    5.00    1.50
  -2  12   0    3.60    1.40
  -4  12   0    1.10    1.20
   4  12   0    2.30    1.30
  -6  12   0   17.30    2.20
   6  12   0   12.80    2.00
  -8  12   0    0.90    1.20
   8  12   0    0.80    1.10
 -34   0   1    0.40    1.10
 -32   0   1   -0.70    0.90
 -30   0   1    0.00    0.90
 -28   0   1    0.10    0.90
  26   0  -1    0.50    0.60
  26   0  -1    0.70    0.90
 -26   0   1    0.10    0.80
 -26   0   1    0.10    0.70
 -24   0   1    0.30    0.70
 -24   0   1    1.00    0.80
  24   0  -1    0.50    0.90
  24   0  -1   -1.20    0.50
 -22   0   1   -0.10    0.70
  22   0  -1    1.10    0.60
  22   0  -1   -1.90    0.70
 -22   0   1    0.40    0.60
 -20   0   1    0.00    0.70
  20   0  -1   -0.90    0.70
  20   0  -1   -0.10    0.50
 -20   0   1   -0.50    0.50
 -18   0   1   -0.40    0.60
  18   0  -1    1.10    0.50
  18   0  -1    0.60    0.70
 -18   0   1    0.00    0.50
  16   0  -1   -0.50    0.60
 -16   0   1   -1.00    0.40
  16   0  -1   -0.20    0.30
 -14   0   1   -0.10    0.40
  14   0  -1   -0.20    0.30
  14   0  -1    0.00    0.50
  12   0  -1   -0.80    0.30
 -12   0   1   -0.20    0.40
  12   0  -1   -0.40    0.50
  10   0  -1    1.60    0.40
 -10   0   1    0.30    0.40
  10   0  -1   -0.20    0.40
  -8   0   1   -0.10    0.30
   8   0  -1   -0.10    0.40
   8   0  -1   -0.50    0.30
   6   0  -1   -2.10    0.40
  -6   0   1   -0.80    0.40
   4   0  -1    0.00    0.20
   4   0  -1    0.00    0.20
  -4   0   1   -0.10    0.20
  -2   0   1   -5.50    0.40
   0   0   1    0.00    0.10
   0   0  -1    0.00    0.10
  -2   0  -1   -0.20    0.10
  -2   0  -1    0.50    0.20
   2   0   1   -0.10    0.20
  -2   0  -1   -0.30    0.10
   2   0   1   -0.30    0.10
  -4   0  -1   -0.80    0.30
   4   0   1   -1.00    0.20
   4   0   1   -1.10    0.30
  -4   0  -1   -0.70    0.20
   6   0   1   -0.70    0.30
   6   0   1   -0.90    0.30
   6   0   1   -1.00    0.40
   8   0   1   -1.50    0.40
   8   0   1   -1.90    0.40
   8   0   1   -1.70    0.30
  10   0   1   -0.20    0.40
 -10   0  -1   -0.90    0.30
  10   0   1   -0.90    0.40
  10   0   1   -0.50    0.30
  12   0   1    0.60    0.50
  12   0   1    0.10    0.40
  12   0   1   -0.40    0.30
 -12   0  -1    0.40    0.40
  14   0   1   -0.10    0.40
  14   0   1   -0.40    0.40
 -14   0  -1   -0.30    0.40
 -14   0  -1   -0.30    0.40
  14   0   1   -0.40    0.50
  16   0   1   -0.80    0.50
 -16   0  -1    0.20    0.50
 -16   0  -1    0.50    0.50
  16   0   1    0.10    0.40
 -18   0  -1    0.00    0.50
  18   0   1   -0.10    0.50
 -18   0  -1    0.20    0.60
  18   0   1    0.60    0.70
 -20   0  -1   -0.40    0.60
  20   0   1   -0.60    0.50
 -20   0  -1   -0.30    0.60
  20   0   1   -0.50    0.70
 -22   0  -1    0.70    0.70
  22   0   1    0.00    0.60
  22   0   1   -0.90    0.70
 -22   0  -1    0.40    0.70
 -24   0  -1    0.00    0.70
 -24   0  -1   -1.20    0.60
  24   0   1   -0.70    0.50
  24   0   1    0.70    0.80
  26   0   1   -0.20    0.90
 -26   0  -1   -0.10    0.70
 -26   0  -1    1.40    1.10
 -26   0  -1    0.40    0.70
 -28   0  -1    0.20    0.80
 -28   0  -1   -0.20    1.00
 -30   0  -1    0.90    1.10
 -30   0  -1    0.60    0.90
 -32   0  -1    1.50    1.00
 -34   0  -1   -0.50    1.00
 -35  -1   1   17.50    2.30
 -35   1   1   13.80    2.20
 -33  -1   1    2.10    1.20
 -33   1   1    2.10    1.20
  33   1  -1    0.00    1.20
 -31  -1   1   10.40    1.70
 -31   1   1   13.10    2.00
  31   1  -1   10.90    1.80
  29  -1  -1    1.40    0.80
 -29  -1   1    2.20    1.00
 -29   1   1    3.10    1.00
 -29   1   1    2.10    1.10
  29   1  -1    3.00    1.20
  27  -1  -1  120.99    4.10
 -27  -1   1  108.69    4.70
  27   1  -1  119.89    4.50
 -27   1   1  106.69    4.10
 -27   1   1  110.29    4.70
 -25  -1   1    0.20    0.70
  25  -1  -1    0.80    0.70
 -25   1   1   -1.10    0.70
 -25   1   1   -0.30    0.70
  25   1  -1    0.30    0.90
 -23  -1   1   20.60    2.00
 -23  -1   1   22.20    1.40
  23  -1  -1   25.60    1.70
 -23   1   1   23.80    1.70
  23   1  -1   21.30    1.90
  23   1  -1   24.70    1.40
 -21  -1   1   15.80    1.70
  21  -1  -1   13.50    1.30
 -21  -1   1   12.40    1.10
  21   1  -1   15.20    1.60
 -21   1   1   14.40    1.40
  21   1  -1   15.40    1.10
 -19  -1   1  215.48    5.90
  19  -1  -1  206.88    5.90
 -19  -1   1  218.18    6.70
  19   1  -1  220.78    6.20
 -19   1   1  212.58    6.20
  19   1  -1  216.48    5.70
 -17  -1   1   11.80    0.90
 -17  -1   1    9.10    1.20
  17  -1  -1   12.20    1.10
 -17   1   1   10.60    1.10
  17   1  -1   13.30    1.30
  17   1  -1   11.40    0.90
 -15  -1   1    8.80    1.10
 -15  -1   1    8.20    0.70
  15  -1  -1    7.40    0.80
  15   1  -1    8.20    0.70
  15   1  -1    6.70    0.90
 -15   1   1    9.30    0.90
 -13  -1   1   15.00    0.90
  13  -1  -1   14.30    1.00
 -13  -1   1   12.00    1.10
 -13   1   1   12.00    1.00
  13   1  -1   14.40    0.80
  13   1  -1   13.50    1.10
 -11  -1   1  222.28    5.50
  11  -1  -1  217.68    5.60
 -11  -1   1  209.98    6.00
 -11   1   1  205.98    5.80
  11   1  -1  219.88    5.30
  11   1  -1  213.78    5.60
  -9  -1   1  347.37    9.30
  -9  -1   1  372.66    8.80
   9  -1  -1  348.67    8.70
   9   1  -1  362.86    8.40
   9   1  -1  350.66    8.60
  -9   1   1  359.26    9.10
   7  -1  -1  307.37    7.50
  -7  -1   1  300.67    7.90
  -7  -1   1  316.07    7.50
  -7   1   1  306.27    7.80
   7   1  -1  316.27    7.20
   7   1  -1  295.77    7.40
  -5  -1   1    8.10    0.70
   5  -1  -1    8.20    0.60
   5   1  -1    7.80    0.60
   5   1  -1    9.10    0.40
  -5   1   1    8.80    0.60
   3  -1  -1    2.90    0.20
   3  -1  -1    2.80    0.20
   3  -1  -1    3.00    0.40
  -3   1   1    2.60    0.20
  -3   1   1    2.70    0.20
   3   1  -1    2.30    0.30
  -3   1   1    3.40    0.40
   1  -1  -1   -3.60    0.30
  -1  -1   1   -3.80    0.30
  -1   1   1   -3.00    0.40
   1  -1   1    1.60    0.20
   1  -1   1    1.80    0.30
   1   1   1    1.70    0.30
  -1   1  -1    1.20    0.20
   1   1   1    1.70    0.20
   3  -1   1    5.90    0.50
  -3  -1  -1    5.30    0.50
   3  -1   1    3.90    0.40
   3   1   1    4.90    0.50
  -3   1  -1    5.00    0.50
   3   1   1    5.00    0.40
   5  -1   1   36.70    1.30
  -5  -1  -1   36.20    1.30
   5  -1   1   33.30    1.20
   5   1   1   35.30    1.20
  -5   1  -1   34.80    1.30
   5   1   1   36.20    1.40
  -7  -1  -1  697.13   16.90
   7  -1   1  677.03   16.90
   7  -1   1  669.33   16.20
  -7   1  -1  674.83   16.90
   7   1   1  724.43   17.10
   7   1   1  687.63   15.80
   9  -1   1  253.07    7.00
  -9  -1  -1  272.07    7.10
   9  -1   1  271.47    6.80
   9   1   1  266.37    6.60
  -9   1  -1  258.47    7.00
   9   1   1  281.17    7.20
  11  -1   1  185.78    4.80
  11  -1   1  164.28    4.90
 -11  -1  -1  184.38    5.10
 -11   1  -1  167.38    5.00
  11   1   1  173.38    4.70
  11   1   1  179.88    5.10
 -13  -1  -1   72.69    2.60
  13  -1   1   70.39    2.50
  13  -1   1   72.89    2.50
 -13   1  -1   74.19    2.60
  13   1   1   70.49    2.40
 -13   1  -1   62.09    2.50
  15  -1   1  397.86   10.60
  15  -1   1  411.56   10.20
 -15  -1  -1  411.06   10.70
 -15   1  -1  392.26   10.60
 -15   1  -1  392.36   10.60
  15   1   1  410.16   10.00
 -17  -1  -1    0.30    0.50
  17  -1   1    0.40    0.60
  17  -1   1   -0.10    0.50
 -17  -1  -1    0.20    0.50
  17   1   1    0.10    0.60
 -17   1  -1   -0.20    0.50
 -17   1  -1    0.00    0.70
 -19  -1  -1   36.90    1.80
  19  -1   1   36.00    1.90
 -19  -1  -1   38.50    2.10
 -19   1  -1   35.40    2.10
 -19   1  -1   37.00    2.00
  19   1   1   40.00    2.10
  21  -1   1   28.90    1.70
 -21  -1  -1   27.80    2.00
 -21  -1  -1   29.50    1.70
 -21   1  -1   26.10    1.90
 -21   1  -1   27.30    1.80
 -21   1  -1   28.20    2.00
  21   1   1   31.20    2.00
  23  -1   1   41.90    2.20
 -23  -1  -1   43.70    2.50
 -23  -1  -1   41.30    2.10
 -23   1  -1   42.70    2.30
 -23   1  -1   37.60    2.40
 -23   1  -1   44.90    2.50
  23   1   1   43.70    2.40
  25  -1   1    1.90    0.80
 -25  -1  -1    2.40    0.90
 -25   1  -1    1.10    0.90
 -25   1  -1    1.90    0.90
 -25   1  -1    1.10    0.80
  25   1   1    0.50    0.90
 -27  -1  -1  106.19    4.50
  27  -1   1  105.69    4.10
 -27   1  -1  108.69    4.50
 -27   1  -1  117.79    4.30
 -27   1  -1  112.89    4.70
  27   1   1  114.39    4.30
 -29  -1  -1    6.70    1.40
 -29   1  -1    7.40    1.30
 -29   1  -1    7.40    1.50
  29   1   1    7.70    1.40
 -31  -1  -1   13.70    1.90
 -31  -1  -1   14.50    2.20
  31   1   1   19.70    2.20
 -31   1  -1   12.50    1.90
 -33  -1  -1    0.30    1.00
 -33   1  -1    0.00    1.00
 -34  -2   1    4.80    1.50
  34   2  -1    5.40    1.50
 -34   2   1    6.50    1.70
  32  -2  -1   45.70    2.70
 -32  -2   1   38.80    2.90
 -32   2   1   46.40    3.20
  32   2  -1   45.10    3.00
 -30  -2   1    0.30    0.90
  30  -2  -1    1.70    0.80
 -30   2   1    0.30    0.90
  30   2  -1   -0.80    1.00
 -30   2   1   -0.50    0.90
  28  -2  -1    6.20    1.20
 -28  -2   1   12.80    1.80
  28   2  -1    9.00    1.50
 -28   2   1    9.50    1.50
 -26  -2   1    0.90    0.90
  26  -2  -1    0.50    0.70
 -26   2   1   -0.50    0.70
  26   2  -1   -0.30    0.90
 -24  -2   1  539.75   14.80
  24  -2  -1  532.95   13.70
  24   2  -1  535.15   13.80
 -24   2   1  514.25   14.10
  22  -2  -1   32.20    1.90
 -22  -2   1   32.50    2.20
 -22   2   1   34.70    2.00
  22   2  -1   35.60    2.20
 -22   2   1   33.60    2.00
 -20  -2   1   35.80    1.50
  20  -2  -1   34.90    1.90
 -20  -2   1   37.20    2.30
 -20   2   1   34.10    2.00
  20   2  -1   33.10    1.50
  20   2  -1   36.10    2.10
 -18  -2   1    0.70    0.70
  18  -2  -1    0.50    0.50
 -18  -2   1    0.60    0.40
  18   2  -1   -0.60    0.70
 -18   2   1    0.20    0.60
  18   2  -1    0.90    0.40
 -16  -2   1  312.77    8.00
 -16  -2   1  310.77    8.90
  16  -2  -1  314.97    8.20
  16   2  -1  311.77    8.30
 -16   2   1  318.67    8.60
  16   2  -1  322.27    7.70
  14  -2  -1   13.40    1.10
 -14  -2   1   15.30    1.40
 -14  -2   1   14.90    0.80
  14   2  -1   15.20    0.70
 -14   2   1   12.50    1.20
  14   2  -1   12.30    1.20
 -12  -2   1   74.09    2.80
  12  -2  -1   76.39    2.60
 -12  -2   1   82.69    2.20
  12   2  -1   74.99    2.70
 -12   2   1   80.39    2.70
  12   2  -1   77.49    2.10
 -10  -2   1    5.00    0.30
  10  -2  -1    4.70    0.60
 -10  -2   1    4.10    0.70
  10   2  -1    4.50    0.40
 -10   2   1    6.00    0.50
 -10   2   1    5.50    0.70
  10   2  -1    4.20    0.70
   8  -2  -1 1631.14   37.80
  -8  -2   1 1595.94   39.60
  -8   2   1 1690.23   39.40
  -8   2   1 1626.64   39.20
   6  -2  -1   52.09    1.80
  -6  -2   1   53.59    1.90
  -6   2   1   54.29    1.90
   6   2  -1   51.99    1.80
   4  -2  -1 4943.01  113.09
  -4  -2   1 4821.62  118.59
  -4   2   1 4904.51  118.29
   4   2  -1 4855.31  110.39
   2  -2  -1    0.30    0.30
  -2  -2   1   -0.20    0.10
  -2  -2   1    0.10    0.20
   2   2  -1   -0.80    0.30
  -2   2   1   -0.20    0.20
   0  -2  -1 5277.67  124.89
   0  -2   1 5688.93  124.89
   0   2  -1 5427.66  122.19
   0   2   1 5307.77  130.19
  -2  -2  -1   20.10    1.00
  -2  -2  -1   21.30    0.80
   2  -2   1   20.90    0.90
   2  -2   1   22.10    0.90
   2   2   1   20.10    0.90
   4  -2   1  782.92   17.80
   4  -2   1  757.52   18.50
  -4  -2  -1  747.03   18.50
   4   2   1  760.42   17.40
  -4   2  -1  746.83   18.40
   6  -2   1  153.98    4.40
   6  -2   1  174.28    4.40
  -6  -2  -1  164.38    4.50
   6   2   1  164.78    4.30
  -6   2  -1  166.08    4.40
  -8  -2  -1    2.20    0.50
   8  -2   1    3.20    0.50
   8  -2   1    3.50    0.60
  -8   2  -1    2.60    0.60
  -8   2  -1    1.90    0.50
   8   2   1    3.20    0.50
 -10  -2  -1   24.90    1.30
  10  -2   1   22.30    1.20
  10  -2   1   23.10    1.20
  10   2   1   24.50    1.20
 -10   2  -1   25.30    1.30
 -10   2  -1   24.30    1.20
  12  -2   1  792.82   19.70
  12  -2   1  801.22   20.40
 -12  -2  -1  839.12   20.60
  12   2   1  825.12   19.30
 -12   2  -1  834.22   20.60
 -12   2  -1  853.81   20.40
 -14  -2  -1    1.00    0.60
  14  -2   1    0.60    0.50
  14  -2   1    0.70    0.50
  14   2   1    0.70    0.60
 -14   2  -1    1.50    0.60
 -14   2  -1    0.60    0.60
  16  -2   1   66.69    2.50
  16  -2   1   66.69    2.60
 -16  -2  -1   67.79    2.80
 -16   2  -1   66.49    2.70
  16   2   1   72.89    2.70
 -16   2  -1   65.89    2.60
 -18  -2  -1   51.69    2.00
 -18  -2  -1   55.69    2.50
  18  -2   1   54.09    2.30
  18  -2   1   48.60    2.20
  18   2   1   55.89    2.50
 -18   2  -1   49.99    2.40
 -18   2  -1   50.29    2.30
 -20  -2  -1 1109.59   26.50
  20  -2   1 1099.29   26.10
 -20  -2  -1 1078.09   27.30
 -20   2  -1 1075.89   27.20
  20   2   1 1071.59   25.60
 -20   2  -1 1052.99   27.00
 -22  -2  -1    1.20    0.80
  22  -2   1    1.80    0.80
 -22   2  -1    0.80    0.80
 -22   2  -1    0.10    0.90
  22   2   1    2.60    1.00
  24  -2   1   -0.30    0.60
 -24  -2  -1   -0.20    0.60
  24   2   1    0.70    0.90
 -24   2  -1    1.70    0.90
 -24   2  -1   -0.20    0.70
 -26  -2  -1   22.00    2.10
  26  -2   1   24.20    2.10
  26   2   1   23.20    2.10
 -26   2  -1   24.30    1.90
  28  -2   1    4.90    1.10
 -28  -2  -1    3.60    1.10
 -28   2  -1    3.80    1.20
 -28   2  -1    5.70    1.20
  28   2   1    2.50    1.10
  30  -2   1    1.50    0.90
 -30  -2  -1    0.80    0.90
 -30   2  -1    0.90    1.10
 -30   2  -1    1.40    1.00
  30   2   1    0.70    1.00
 -32  -2  -1   51.79    3.30
  32   2   1   50.59    3.20
 -32   2  -1   52.69    3.40
 -34  -2  -1   11.50    2.20
 -34  -2  -1    8.30    1.70
 -34   2  -1    5.60    1.70
  34   2   1   10.10    1.90
 -33  -3   1    1.00    1.00
  33  -3  -1    0.70    0.90
  33   3  -1   -0.30    1.20
 -33   3   1    0.30    1.10
 -33   3   1    0.60    1.20
  31  -3  -1    7.80    1.50
 -31  -3   1    7.80    1.60
  31   3  -1    9.60    1.80
 -31   3   1    7.80    1.50
 -29  -3   1  101.59    4.60
  29  -3  -1   98.89    4.10
 -29   3   1   99.29    4.20
  29   3  -1  102.79    4.40
 -27  -3   1   13.00    1.70
  27  -3  -1   14.30    1.70
  27   3  -1   11.70    1.70
 -27   3   1   10.20    1.50
 -25  -3   1   68.89    3.40
  25  -3  -1   66.49    3.10
  25   3  -1   67.29    3.20
 -25   3   1   67.69    3.20
 -23  -3   1  109.69    4.30
  23  -3  -1  107.09    3.90
 -23   3   1   99.39    4.00
  23   3  -1   93.49    3.90
  21  -3  -1   88.09    3.40
 -21  -3   1   85.59    3.70
 -21   3   1   82.69    3.40
  21   3  -1   93.79    3.60
 -19  -3   1  107.19    4.10
  19  -3  -1   96.59    3.60
  19   3  -1  102.39    3.80
 -19   3   1  103.69    3.80
  17  -3  -1  403.76   10.50
 -17  -3   1  411.06   11.20
 -17   3   1  399.36   10.20
 -17   3   1  399.66   10.90
  17   3  -1  411.76   10.50
  15  -3  -1   14.00    1.30
 -15  -3   1   14.30    1.40
 -15   3   1   15.10    1.40
  15   3  -1   14.40    1.30
 -15   3   1   13.80    0.90
 -13  -3   1   22.90    1.50
  13  -3  -1   22.30    1.40
  13   3  -1   23.50    1.40
 -13   3   1   20.70    0.90
 -13   3   1   24.00    1.40
 -11  -3   1  305.37    8.50
  11  -3  -1  326.47    8.10
  11   3  -1  314.67    8.00
 -11   3   1  301.57    7.50
 -11   3   1  309.17    8.40
   9  -3  -1  285.87    7.30
  -9   3   1  275.27    7.60
   9   3  -1  283.47    7.20
  -7  -3   1  197.98    5.60
   7  -3  -1  203.68    5.30
  -7   3   1  194.78    5.50
   7   3  -1  200.58    5.20
  -5  -3   1   16.70    1.10
   5  -3  -1   15.60    1.00
  -5   3   1   16.70    1.00
   5   3  -1   15.30    1.00
   5   3  -1   16.10    0.60
  -3  -3   1  826.12   19.00
  -3  -3   1  816.62   20.20
   3  -3  -1  825.62   19.30
   3   3  -1  831.52   19.80
   3   3  -1  821.72   18.90
  -1  -3   1  698.93   16.60
   1  -3  -1  711.63   16.70
  -1   3   1  725.23   17.40
   1   3  -1  696.13   16.40
   1   3  -1  728.03   17.30
  -1  -3  -1  745.83   17.40
   1  -3   1  751.32   17.50
  -1   3  -1  744.43   17.10
  -1   3  -1  753.12   18.20
   1   3   1  743.03   18.10
   1   3   1  744.63   17.20
   3  -3   1  111.89    3.10
  -3  -3  -1  111.19    2.90
  -3  -3  -1  106.99    3.30
   3  -3   1  109.79    3.10
   3   3   1  109.59    3.10
   5  -3   1  124.79    3.50
  -5  -3  -1  117.99    3.10
  -5  -3  -1  118.69    3.60
   5  -3   1  122.79    3.40
   5   3   1  121.09    3.40
  -5   3  -1  117.09    3.60
  -5   3  -1  117.39    3.30
  -7  -3  -1  192.58    5.30
   7  -3   1  175.08    5.00
   7  -3   1  180.08    5.00
  -7   3  -1  188.28    4.90
   7   3   1  187.08    4.90
  -7   3  -1  190.78    5.30
  -9  -3  -1  231.08    6.30
   9  -3   1  235.98    6.10
   9  -3   1  228.28    6.00
  -9   3  -1  224.28    6.30
  -9   3  -1  222.28    5.90
   9   3   1  219.48    5.90
 -11  -3  -1   56.19    2.30
  11  -3   1   51.89    2.00
  11  -3   1   60.09    2.30
 -11   3  -1   52.29    1.90
 -11   3  -1   54.19    2.20
  11   3   1   55.59    2.10
  13  -3   1  665.33   16.30
 -13  -3  -1  680.93   17.00
  13  -3   1  646.34   16.50
 -13   3  -1  652.53   16.90
 -13   3  -1  677.83   16.50
  13   3   1  648.44   15.80
  15  -3   1   96.59    3.40
  15  -3   1   97.19    3.20
 -15  -3  -1   98.19    3.60
 -15   3  -1   99.09    3.20
 -15   3  -1   94.79    3.60
  15   3   1  101.99    3.40
 -17  -3  -1  222.68    6.70
  17  -3   1  229.18    6.40
 -17  -3  -1  215.88    5.80
  17  -3   1  217.58    6.20
 -17   3  -1  210.48    6.60
 -17   3  -1  223.48    6.20
  17   3   1  223.18    6.30
 -19  -3  -1   51.09    2.60
  19  -3   1   44.70    2.10
  19  -3   1   46.20    2.30
 -19   3  -1   48.40    2.30
 -19   3  -1   45.90    2.50
  19   3   1   47.90    2.40
  21  -3   1   91.79    3.60
 -21  -3  -1   93.69    3.90
  21  -3   1   98.89    3.50
 -21   3  -1   96.59    3.60
 -21   3  -1   95.39    3.80
  21   3   1  103.49    3.80
  23  -3   1   -0.40    0.60
 -23  -3  -1    0.40    0.70
 -23   3  -1    0.00    0.80
  23   3   1   -0.30    0.80
  25  -3   1   93.29    3.80
 -25  -3  -1   97.99    4.10
  25   3   1   90.09    3.80
 -25   3  -1   87.39    3.80
 -27  -3  -1    0.40    0.80
  27  -3   1    1.60    0.90
  27   3   1   -0.50    0.90
 -27   3  -1   -0.10    0.80
 -29  -3  -1    1.30    1.00
  29  -3   1    3.10    1.10
  29   3   1    5.10    1.40
 -29   3  -1    1.00    1.00
 -31  -3  -1    2.60    1.10
  31  -3   1    2.10    1.00
 -31   3  -1    3.40    1.30
  31   3   1    1.80    1.20
 -31   3  -1    4.30    1.40
  33  -3   1   98.19    4.40
 -33  -3  -1   92.69    4.70
 -33   3  -1  101.39    5.00
 -33   3  -1   97.49    4.50
  33   3   1  100.39    4.60
  32  -4  -1    7.00    1.50
 -32  -4   1    9.60    1.80
 -32   4   1    7.10    1.60
  32   4  -1    8.70    1.80
  30  -4  -1    2.30    1.00
 -30  -4   1    1.50    1.10
  30   4  -1    0.00    1.10
 -30   4   1    1.50    1.10
  28  -4  -1    2.50    1.10
 -28  -4   1    1.40    1.00
  28   4  -1    2.60    1.20
 -28   4   1    0.80    1.00
  26  -4  -1   11.50    1.60
 -26  -4   1    9.60    1.60
 -26   4   1    8.40    1.50
  26   4  -1   11.00    1.70
 -24  -4   1   72.19    3.60
  24  -4  -1   77.39    3.40
  24   4  -1   73.69    3.40
 -24   4   1   71.39    3.40
 -22  -4   1  246.28    8.00
  22  -4  -1  246.48    7.40
 -22   4   1  260.77    7.80
  22   4  -1  246.78    7.40
 -20  -4   1   61.59    3.00
  20  -4  -1   57.69    2.70
  20   4  -1   60.39    2.90
 -20   4   1   55.19    2.70
  18  -4  -1   62.69    2.80
 -18  -4   1   67.59    3.10
  18   4  -1   67.19    2.90
 -18   4   1   61.79    2.90
  16  -4  -1   78.89    3.10
 -16  -4   1   84.39    3.40
  16   4  -1   83.79    3.20
 -16   4   1   78.59    3.20
  14  -4  -1  199.48    5.90
 -14  -4   1  201.38    6.20
 -14   4   1  198.38    6.00
  14   4  -1  204.78    5.80
  12  -4  -1    0.80    0.50
 -12  -4   1   -0.20    0.50
 -12   4   1    0.20    0.60
  12   4  -1   -0.30    0.50
 -10  -4   1  328.17    8.80
  10  -4  -1  316.67    8.30
  10   4  -1  311.67    8.20
 -10   4   1  318.17    8.70
   8  -4  -1    5.40    0.80
  -8   4   1    5.50    0.80
   8   4  -1    5.30    0.80
   6  -4  -1  550.44   13.80
   6  -4  -1  568.04   13.80
  -6  -4   1  567.94   14.50
  -6  -4   1  569.34   13.20
  -6   4   1  568.04   14.40
   6   4  -1  562.94   13.60
   6   4  -1  591.04   13.70
   4  -4  -1  175.38    4.70
  -4  -4   1  178.28    4.30
  -4  -4   1  163.58    4.90
   4   4  -1  169.38    4.50
   4   4  -1  175.58    4.70
  -2  -4   1  676.63   15.30
   2  -4  -1  638.64   15.50
  -2   4   1  649.43   16.20
   2   4  -1  654.33   16.00
   2   4  -1  646.14   15.30
   0  -4  -1   67.29    2.20
   0  -4   1   71.49    2.20
   0   4   1   74.49    2.30
   0   4   1   73.49    2.40
   0   4  -1   75.69    2.40
   0   4  -1   72.19    2.40
  -2  -4  -1 1403.06   33.40
   2  -4   1 1486.75   33.60
   2   4   1 1444.46   34.80
   2   4   1 1433.86   33.00
  -2   4  -1 1469.35   35.00
   4  -4   1   14.40    0.90
  -4  -4  -1   17.20    0.90
  -4  -4  -1   17.20    1.20
   4  -4   1   17.30    1.10
  -4   4  -1   14.20    1.00
   4   4   1   17.80    1.10
  -6  -4  -1  530.25   13.50
   6  -4   1  527.95   13.10
  -6  -4  -1  535.15   12.40
   6  -4   1  505.75   12.90
  -6   4  -1  531.15   13.40
   6   4   1  524.65   12.60
   8  -4   1   66.09    2.40
  -8  -4  -1   69.69    1.90
  -8  -4  -1   62.59    2.50
   8   4   1   63.79    2.40
  -8   4  -1   63.89    2.50
  10  -4   1  227.28    6.50
 -10  -4  -1  240.58    5.70
  10  -4   1  240.28    6.40
 -10  -4  -1  240.78    6.80
  10   4   1  231.38    6.30
 -10   4  -1  239.28    6.20
 -10   4  -1  243.68    6.90
 -12  -4  -1   -0.10    0.50
  12  -4   1    0.50    0.50
 -12  -4  -1    0.30    0.30
  12  -4   1    0.30    0.50
 -12   4  -1    0.10    0.50
 -12   4  -1    0.30    0.50
  12   4   1    0.20    0.60
 -14  -4  -1   70.79    2.90
  14  -4   1   70.99    2.80
  14  -4   1   71.79    2.50
  14   4   1   69.79    2.80
 -14   4  -1   71.69    2.40
 -14   4  -1   74.09    3.00
  16  -4   1    0.20    0.60
 -16  -4  -1    0.40    0.60
  16  -4   1    0.40    0.60
 -16   4  -1    0.70    0.60
 -16   4  -1    1.10    0.80
  16   4   1    1.10    0.80
  18  -4   1   42.70    1.90
  18  -4   1   39.70    2.20
 -18  -4  -1   39.50    2.30
 -18   4  -1   42.00    1.90
 -18   4  -1   42.30    2.30
  18   4   1   41.60    2.30
  20  -4   1   94.59    3.70
 -20  -4  -1   91.69    3.80
 -20   4  -1   93.39    3.90
  20   4   1   99.69    3.70
  22  -4   1  317.17    9.20
 -22  -4  -1  331.67    9.70
  22   4   1  311.37    9.00
 -22   4  -1  325.27    9.60
 -24  -4  -1    2.90    1.00
  24  -4   1    2.80    1.00
 -24   4  -1    2.70    1.10
  24   4   1    1.90    1.00
 -26  -4  -1   12.10    1.70
  26  -4   1   14.30    1.70
  26   4   1   11.50    1.70
 -26   4  -1   10.90    1.60
 -28  -4  -1    4.40    1.30
  28  -4   1    6.20    1.40
  28   4   1    2.20    1.20
 -28   4  -1    8.20    1.50
  30  -4   1   90.69    4.30
 -30  -4  -1   94.49    4.50
 -30   4  -1  102.59    4.50
  30   4   1   93.99    4.30
  32  -4   1   -0.30    1.00
 -32  -4  -1   -0.20    1.00
 -32   4  -1    0.40    1.20
  32   4   1    1.20    1.40
 -31  -5   1   19.70    2.40
  31  -5  -1   21.40    2.30
 -31   5   1   17.50    2.30
  31   5  -1   20.50    2.40
  29  -5  -1    9.00    1.60
 -29  -5   1    8.90    1.60
  29   5  -1    8.50    1.60
 -29   5   1    8.60    1.60
  27  -5  -1    6.80    1.40
 -27  -5   1    8.70    1.60
 -27   5   1    7.50    1.50
  27   5  -1    7.30    1.50
  25  -5  -1    7.70    1.40
 -25  -5   1    9.30    1.50
  25   5  -1    9.70    1.60
 -25   5   1    6.80    1.40
  23  -5  -1    0.30    0.80
 -23  -5   1   -0.10    0.70
 -23   5   1   -0.30    0.80
  23   5  -1   -0.10    0.90
  21  -5  -1    6.10    1.20
 -21  -5   1    2.40    0.90
  21   5  -1    5.80    1.20
 -21   5   1    5.00    1.20
  19  -5  -1   -0.10    0.70
 -19  -5   1    3.70    1.00
  19   5  -1    1.10    0.90
 -19   5   1    0.20    0.80
 -17  -5   1   11.70    1.50
  17  -5  -1   10.40    1.30
  17   5  -1   12.90    1.50
 -17   5   1    9.70    1.40
  15  -5  -1   84.39    3.30
 -15  -5   1   85.59    3.50
  15   5  -1   87.29    3.30
 -15   5   1   84.69    3.40
  13  -5  -1   13.30    1.40
 -13  -5   1   14.20    1.50
  13   5  -1   14.10    1.40
 -13   5   1   12.50    1.40
  11  -5  -1   37.80    2.00
 -11  -5   1   42.80    2.10
  11   5  -1   38.90    2.00
 -11   5   1   36.50    2.00
  -9  -5   1   10.20    1.10
   9  -5  -1    9.20    1.10
   9   5  -1   10.20    1.10
  -9   5   1   11.90    1.20
  -7  -5   1   87.29    3.20
   7  -5  -1   89.59    2.50
  -7  -5   1   92.19    2.30
   7  -5  -1   86.79    3.10
   7   5  -1   86.79    3.00
   7   5  -1   87.69    2.40
  -7   5   1   90.39    3.10
   5  -5  -1   65.49    2.40
  -5  -5   1   65.49    2.60
  -5  -5   1   64.69    1.90
   5   5  -1   65.39    2.00
   5   5  -1   64.89    2.40
  -5   5   1   61.89    2.40
   3  -5  -1   51.59    2.00
  -3  -5   1   48.80    1.70
   3   5  -1   51.99    2.10
   3   5  -1   47.80    1.70
  -3   5   1   49.90    2.00
   1  -5  -1  173.38    4.80
  -1  -5   1  175.28    4.70
  -1   5   1  176.48    4.90
   1   5  -1  175.38    4.90
   1   5  -1  169.78    4.80
  -1   5   1  179.18    5.00
   1  -5   1    2.40    0.50
  -1  -5  -1    3.10    0.60
  -1   5  -1    2.00    0.60
   1   5   1    1.10    0.60
   1   5   1    2.00    0.50
  -1   5  -1    1.30    0.50
   3  -5   1   -0.10    0.40
  -3  -5  -1   -0.10    0.40
   3  -5   1    0.40    0.40
   3   5   1    0.20    0.50
   3   5   1   -0.50    0.30
  -3   5  -1   -1.10    0.40
   5  -5   1   27.60    1.50
   5  -5   1   28.60    1.30
  -5  -5  -1   29.40    1.20
   5   5   1   29.60    1.60
  -5   5  -1   29.30    1.60
  -7  -5  -1    0.80    0.60
  -7  -5  -1    1.20    0.40
   7  -5   1    0.50    0.40
   7  -5   1    0.50    0.50
  -7   5  -1    0.80    0.50
   7   5   1    0.10    0.50
  -9  -5  -1   59.39    1.80
   9  -5   1   58.99    2.50
  -9  -5  -1   59.69    2.60
   9   5   1   57.89    2.40
  -9   5  -1   58.39    2.50
  11  -5   1  114.89    3.80
 -11  -5  -1  107.59    2.80
 -11  -5  -1  108.49    3.90
  11  -5   1  105.89    3.30
 -11   5  -1  101.89    3.80
  11   5   1  112.09    3.70
  13  -5   1   18.40    1.60
  13  -5   1   22.50    1.40
 -13  -5  -1   25.70    1.80
  13   5   1   21.90    1.60
 -13   5  -1   21.80    1.70
  15  -5   1    5.30    1.10
 -15  -5  -1    4.10    0.90
  15   5   1    2.80    0.90
 -15   5  -1    3.80    1.00
 -17  -5  -1    8.10    1.30
  17  -5   1    6.40    1.20
  17   5   1    8.40    1.30
 -17   5  -1    8.20    1.30
 -19  -5  -1   30.80    2.10
  19  -5   1   27.90    2.00
 -19   5  -1   27.50    2.00
  19   5   1   28.10    2.00
  21  -5   1   21.00    2.00
 -21  -5  -1   19.60    1.90
  21   5   1   21.30    2.00
 -21   5  -1   23.10    2.10
  23  -5   1   29.30    2.10
 -23  -5  -1   33.80    2.40
  23   5   1   31.20    2.20
 -23   5  -1   35.30    2.40
 -25  -5  -1   12.40    1.70
  25  -5   1   11.60    1.70
  25   5   1    9.70    1.60
 -25   5  -1    8.90    1.60
 -27  -5  -1    1.40    1.00
  27  -5   1    0.70    0.90
  27   5   1    1.30    1.10
 -27   5  -1    0.70    1.00
  29  -5   1    0.20    1.00
 -29  -5  -1    2.10    1.10
 -29   5  -1    0.20    1.10
  29   5   1    1.70    1.20
 -31  -5  -1   11.10    1.90
  31  -5   1    8.90    1.70
 -31   5  -1   10.80    1.90
  31   5   1    4.90    1.60
 -30  -6   1    4.50    1.50
  30  -6  -1    3.10    1.20
  30   6  -1    3.30    1.50
 -30   6   1    2.50    1.40
  28  -6  -1    4.80    1.40
 -28  -6   1    4.60    1.30
 -28   6   1    6.40    1.50
  28   6  -1    5.20    1.50
 -26  -6   1   13.10    1.80
  26  -6  -1   18.60    2.10
 -26   6   1   20.50    2.20
  26   6  -1   16.30    2.00
 -24  -6   1   10.90    1.60
  24  -6  -1   10.90    1.60
 -24   6   1   10.40    1.60
  24   6  -1    9.90    1.70
 -22  -6   1   24.10    2.30
  22  -6  -1   25.60    2.30
  22   6  -1   28.00    2.40
 -22   6   1   25.00    2.30
 -20  -6   1   39.90    2.60
  20  -6  -1   44.90    2.60
  20   6  -1   42.80    2.60
 -20   6   1   38.40    2.50
  18  -6  -1   49.30    2.70
 -18  -6   1   53.09    2.80
  18   6  -1   51.39    2.70
 -18   6   1   54.39    2.80
  16  -6  -1    1.20    0.80
 -16  -6   1    1.20    0.80
  16   6  -1   -0.20    0.70
 -16   6   1    1.00    0.90
 -14  -6   1   22.40    1.80
  14  -6  -1   20.40    1.80
  14   6  -1   17.70    1.70
 -14   6   1   21.60    1.90
 -12  -6   1    7.40    1.20
  12  -6  -1    8.70    1.20
  12   6  -1   10.20    1.30
 -12   6   1    7.40    1.20
  10  -6  -1    2.70    0.90
 -10  -6   1    3.50    0.90
 -10   6   1    2.60    0.90
  10   6  -1    3.10    0.90
   8  -6  -1   38.60    1.40
   8  -6  -1   40.80    2.00
  -8  -6   1   37.30    2.10
   8   6  -1   37.10    1.30
   8   6  -1   39.90    2.00
   6  -6  -1   44.10    2.00
  -6  -6   1   44.00    2.20
  -6  -6   1   43.70    1.50
   6   6  -1   42.50    1.50
   6   6  -1   44.80    2.10
  -6   6   1   39.20    2.00
  -4  -6   1   43.40    1.60
   4  -6  -1   37.20    1.90
   4   6  -1   41.30    2.00
  -4   6   1   38.90    1.90
   4   6  -1   42.50    1.60
   2  -6  -1   47.60    2.00
  -2  -6   1   46.80    1.80
   2   6  -1   46.60    2.10
   2   6  -1   48.60    1.90
  -2   6   1   51.09    2.20
  -2   6   1   47.40    2.00
   0  -6  -1    0.40    0.50
   0  -6   1   -0.10    0.40
   0   6  -1    0.80    0.60
   0   6   1   -0.50    0.50
   0   6  -1    0.20    0.50
   0   6   1    0.40    0.40
  -2  -6  -1  123.39    3.60
   2  -6   1  121.69    3.80
  -2   6  -1  125.29    3.90
  -2   6  -1  111.49    3.80
   2   6   1  120.79    3.90
   2   6   1  125.79    3.70
   4  -6   1   46.20    2.00
  -4  -6  -1   47.20    1.80
   4  -6   1   45.60    1.90
   4   6   1   47.80    2.20
  -4   6  -1   44.60    2.10
   4   6   1   45.60    1.80
   6  -6   1   22.50    1.20
  -6  -6  -1   21.40    1.10
   6  -6   1   22.30    1.40
   6   6   1   19.80    1.50
  -6   6  -1   17.00    1.40
  -8  -6  -1    0.10    0.40
   8  -6   1    0.60    0.50
   8  -6   1   -0.10    0.60
  -8  -6  -1    0.80    0.70
   8   6   1    0.30    0.60
  -8   6  -1   -0.40    0.30
  10  -6   1    0.50    0.60
 -10  -6  -1    1.20    0.70
  10  -6   1    2.00    0.80
  10   6   1    0.60    0.70
 -10   6  -1    1.30    0.80
 -12  -6  -1    2.60    0.90
  12  -6   1    0.50    0.70
 -12   6  -1    1.30    0.80
  12   6   1    1.70    0.80
  14  -6   1  213.98    6.50
 -14  -6  -1  211.48    6.70
 -14   6  -1  201.68    6.60
  14   6   1  207.48    6.30
 -16  -6  -1   35.40    2.20
  16  -6   1   30.80    2.00
 -16   6  -1   31.80    2.20
  16   6   1   32.70    2.10
 -18  -6  -1    1.50    0.80
  18  -6   1    1.40    0.90
  18   6   1    1.40    0.90
 -18   6  -1    1.90    1.00
 -20  -6  -1   30.40    2.20
  20  -6   1   28.50    2.10
 -20   6  -1   27.10    2.20
  20   6   1   28.40    2.30
  22  -6   1   83.09    3.70
 -22  -6  -1   68.19    3.50
 -22   6  -1   71.79    3.60
  22   6   1   68.09    3.40
  24  -6   1    1.40    1.00
 -24  -6  -1    0.70    0.90
 -24   6  -1   -0.30    1.00
  24   6   1    1.70    1.10
 -26  -6  -1    7.50    1.50
  26  -6   1    8.70    1.60
 -26   6  -1    9.00    1.70
  26   6   1    8.60    1.60
 -28  -6  -1   17.30    2.20
  28  -6   1   15.20    2.10
 -28   6  -1   21.00    2.40
  28   6   1   18.40    2.20
  30  -6   1    2.60    1.30
 -30  -6  -1    3.70    1.30
 -30   6  -1    3.80    1.60
  30   6   1    0.40    1.20
  29  -7  -1   49.90    3.30
 -29  -7   1   41.00    3.10
 -29   7   1   47.00    3.20
  29   7  -1   44.10    3.20
 -27  -7   1    2.40    1.20
  27  -7  -1    2.80    1.30
 -27   7   1    4.00    1.50
  27   7  -1    3.30    1.40
  25  -7  -1   -0.40    0.80
 -25  -7   1   -0.70    0.80
 -25   7   1    0.50    1.00
  25   7  -1    0.00    1.10
 -23  -7   1   98.89    4.50
  23  -7  -1   92.59    4.30
  23   7  -1   97.69    4.30
 -23   7   1   96.49    4.40
  21  -7  -1   24.30    2.30
 -21  -7   1   25.90    2.40
 -21   7   1   24.20    2.30
  21   7  -1   31.30    2.30
 -19  -7   1    2.90    1.10
  19  -7  -1    4.10    1.10
 -19   7   1    4.30    1.20
  19   7  -1    3.30    1.10
  17  -7  -1   33.00    2.30
 -17  -7   1   33.90    2.30
  17   7  -1   37.20    2.40
 -17   7   1   33.30    2.30
  15  -7  -1   52.29    2.80
 -15  -7   1   56.09    2.90
  15   7  -1   56.09    2.80
 -15   7   1   56.79    2.90
  13  -7  -1    0.40    0.80
 -13  -7   1    2.20    0.90
  13   7  -1    1.30    0.90
 -13   7   1    0.70    0.80
  11  -7  -1    0.30    0.70
 -11  -7   1    0.40    0.70
  11   7  -1    0.30    0.70
 -11   7   1   -0.30    0.70
  -9  -7   1  395.56   11.00
   9  -7  -1  378.56   10.40
   9   7  -1  386.46   10.30
   7  -7  -1   17.50    1.60
  -7   7   1   13.50    1.40
   7   7  -1   12.40    1.40
   5  -7  -1    3.30    0.90
  -5  -7   1    3.50    0.60
  -5   7   1    4.60    0.90
   5   7  -1    3.90    0.70
   5   7  -1    2.30    0.80
   3  -7  -1  233.48    6.50
  -3  -7   1  222.68    6.00
  -3   7   1  222.88    6.50
   3   7  -1  229.08    6.30
  -3   7   1  231.18    6.60
   3   7  -1  229.68    6.50
   1  -7  -1    7.00    1.00
  -1  -7   1    6.70    0.90
  -1   7   1    6.40    0.90
   1   7  -1    5.90    1.00
   1   7  -1    6.30    0.90
  -1   7   1    5.90    1.00
  -1  -7  -1  116.49    3.70
   1  -7   1  119.69    3.80
  -1   7  -1  117.09    3.90
   1   7   1  116.99    3.70
   1   7   1  118.59    4.00
  -1   7  -1  114.49    3.90
   3  -7   1   29.40    1.70
  -3  -7  -1   29.90    1.50
   3  -7   1   31.00    1.70
   3   7   1   32.50    1.60
  -3   7  -1   33.10    1.80
  -3   7  -1   33.50    1.90
   3   7   1   28.90    1.90
   5  -7   1  233.88    6.70
  -5  -7  -1  236.48    6.20
   5  -7   1  232.58    6.50
  -5   7  -1  229.88    6.90
   5   7   1  237.58    6.80
   5   7   1  237.78    6.40
  -5   7  -1  230.68    6.60
   7  -7   1    1.90    0.80
   7  -7   1    3.00    0.70
   7   7   1    2.60    0.90
  -7   7  -1    1.50    0.80
   9  -7   1   25.00    1.40
   9  -7   1   23.70    1.80
   9   7   1   25.50    1.80
 -11  -7  -1  146.29    5.10
  11  -7   1  137.79    4.80
  11   7   1  143.99    4.80
 -11   7  -1  142.79    5.00
 -13  -7  -1   16.70    1.80
  13  -7   1   17.70    1.80
  13   7   1   16.10    1.70
 -13   7  -1   16.80    1.80
  15  -7   1   28.20    2.00
 -15  -7  -1   29.70    2.20
 -15   7  -1   23.90    1.90
  15   7   1   29.50    2.10
 -17  -7  -1   54.59    3.00
  17  -7   1   59.19    3.10
 -17   7  -1   62.39    3.20
  17   7   1   54.19    2.90
  19  -7   1   12.00    1.70
 -19  -7  -1    8.40    1.40
  19   7   1    9.40    1.50
 -19   7  -1    7.20    1.50
  21  -7   1   30.90    2.40
 -21  -7  -1   32.50    2.40
  21   7   1   36.90    2.50
 -21   7  -1   34.70    2.50
 -23  -7  -1    7.90    1.50
  23  -7   1    8.10    1.60
  23   7   1    8.10    1.50
 -23   7  -1    5.20    1.50
 -25  -7  -1   54.09    3.30
  25  -7   1   51.09    3.20
 -25   7  -1   57.19    3.50
  25   7   1   54.89    3.30
 -27  -7  -1    1.70    1.20
  27  -7   1    0.00    1.00
  27   7   1    0.80    1.20
 -27   7  -1    0.60    1.10
 -26  -8   1    4.40    1.40
  26  -8  -1    3.40    1.30
  26   8  -1    5.70    1.60
 -26   8   1    4.50    1.50
  24  -8  -1   18.30    2.30
 -24  -8   1   15.20    2.10
  24   8  -1   16.60    2.20
 -24   8   1   15.50    2.10
 -22  -8   1   44.80    3.00
  22  -8  -1   40.80    2.90
  22   8  -1   40.70    2.90
 -22   8   1   44.80    2.90
 -20  -8   1    2.80    1.10
  20  -8  -1    1.90    1.20
 -20   8   1    3.40    1.30
  20   8  -1    3.30    1.20
  18  -8  -1   69.39    3.50
 -18  -8   1   62.39    3.40
 -18   8   1   61.49    3.30
  18   8  -1   70.19    3.40
 -16  -8   1  146.59    5.60
  16  -8  -1  136.79    5.30
  16   8  -1  146.69    5.30
 -16   8   1  155.98    5.50
 -14  -8   1    7.20    1.30
  14  -8  -1    7.70    1.40
  14   8  -1    5.60    1.30
 -14   8   1    6.20    1.20
  12  -8  -1   29.90    2.10
 -12  -8   1   22.50    2.10
 -12   8   1   23.00    2.10
  12   8  -1   23.30    2.10
  10  -8  -1    1.60    0.90
 -10   8   1    0.20    0.60
  10   8  -1    0.40    0.80
   8  -8  -1   95.09    3.60
  -8   8   1   87.19    3.50
   8   8  -1   85.69    3.50
   6  -8  -1   77.89    3.20
   6   8  -1   78.09    3.30
  -6   8   1   79.49    3.20
   4  -8  -1   30.90    1.90
   4   8  -1   33.60    2.10
  -4   8   1   32.40    2.10
  -4   8   1   35.90    2.00
   2  -8  -1   10.50    1.30
  -2  -8   1   10.40    1.10
  -2   8   1   10.00    1.30
   2   8  -1    9.80    1.10
   2   8  -1   10.00    1.30
  -2   8   1    9.60    1.20
   0  -8   1   59.29    2.40
   0  -8  -1   58.99    2.50
   0   8   1   58.79    2.50
   0   8  -1   55.99    2.70
   0   8   1   55.89    2.70
   0   8  -1   54.59    2.40
   2  -8   1  141.99    4.60
  -2  -8  -1  143.69    4.40
   2   8   1  139.09    4.70
  -2   8  -1  146.49    4.70
   2   8   1  143.19    4.40
  -2   8  -1  140.39    4.70
   4  -8   1  146.79    4.80
   4  -8   1  153.28    4.60
   4   8   1  142.39    4.90
  -4   8  -1  143.39    4.80
   4   8   1  149.69    4.50
  -4   8  -1  145.09    4.80
   6  -8   1    4.00    0.90
   6  -8   1    5.10    0.80
   6   8   1    2.70    1.00
  -6   8  -1    3.00    0.90
  -6   8  -1    2.90    1.10
   8  -8   1   33.60    2.10
   8   8   1   33.30    2.10
  -8   8  -1   35.00    2.20
  10  -8   1    9.30    1.30
  10   8   1    7.50    1.30
 -10   8  -1    7.40    1.20
  12  -8   1  152.18    5.30
  12   8   1  150.28    5.20
 -12   8  -1  145.59    5.30
  14  -8   1   83.99    3.80
 -14  -8  -1   78.39    3.70
  14   8   1   84.69    3.70
 -14   8  -1   85.89    3.80
 -16  -8  -1   22.00    2.10
  16  -8   1   19.80    2.10
 -16   8  -1   17.20    2.00
  16   8   1   18.10    2.00
  18  -8   1    3.10    1.20
 -18  -8  -1    5.70    1.30
 -18   8  -1    4.00    1.20
  18   8   1    5.20    1.30
 -20  -8  -1   13.80    1.90
  20  -8   1   17.50    2.00
 -20   8  -1   15.40    2.00
  20   8   1   12.90    1.80
 -22  -8  -1    9.70    1.70
  22  -8   1   13.00    1.90
  22   8   1   12.30    1.80
 -22   8  -1    6.50    1.60
 -24  -8  -1   12.40    1.90
  24  -8   1   12.50    2.00
 -24   8  -1   12.90    2.00
  24   8   1   15.30    2.10
  26  -8   1    5.30    1.50
 -26  -8  -1    5.60    1.60
  26   8   1    3.40    1.50
 -26   8  -1    5.00    1.60
 -23  -9   1    1.40    1.20
  23  -9  -1    2.40    1.40
  23   9  -1    0.90    1.30
 -23   9   1    1.40    1.30
  21  -9  -1    5.70    1.60
 -21  -9   1    4.40    1.40
 -21   9   1    4.10    1.40
  21   9  -1    6.90    1.60
  19  -9  -1   87.49    4.30
 -19  -9   1   86.39    4.30
  19   9  -1   88.29    4.10
 -19   9   1   88.69    4.20
 -17  -9   1   29.60    2.70
  17  -9  -1   33.80    2.60
  17   9  -1   31.40    2.70
 -17   9   1   30.90    2.40
 -15  -9   1    1.20    1.00
  15  -9  -1    0.50    1.00
 -15   9   1    1.50    1.10
  15   9  -1    2.60    1.10
  13  -9  -1   36.40    2.50
  13   9  -1   41.00    2.60
 -13   9   1   46.20    2.70
  11  -9  -1  168.38    5.90
 -11   9   1  172.68    5.90
  11   9  -1  169.48    5.80
   9  -9  -1    1.60    0.90
  -9   9   1    0.30    0.80
   9   9  -1    0.40    0.80
   7  -9  -1   14.70    1.60
  -7   9   1   13.40    1.50
  -7   9   1   12.40    1.60
   7   9  -1   11.60    1.50
   5  -9  -1   28.40    1.90
   5   9  -1   31.50    2.20
  -5   9   1   30.60    2.10
  -5   9   1   30.60    2.00
   3  -9  -1    0.00    0.70
  -3   9   1   -0.30    0.70
   3   9  -1    0.70    0.80
  -3   9   1   -0.20    0.60
   1  -9  -1    3.90    0.90
  -1   9   1    4.10    0.90
  -1   9   1    6.40    1.20
   1   9  -1    6.70    1.20
   1   9  -1    3.40    0.90
   1  -9   1   50.39    2.40
   1   9   1   51.19    2.70
   1   9   1   51.99    2.40
  -1   9  -1   47.20    2.30
  -1   9  -1   46.80    2.60
   3  -9   1    6.90    1.20
   3  -9   1    5.50    1.00
  -3   9  -1    6.10    1.20
   3   9   1    4.50    1.10
  -3   9  -1    4.60    1.00
   5  -9   1    2.50    0.90
  -5   9  -1    1.20    1.00
  -5   9  -1    1.60    0.90
   5   9   1    2.10    1.00
   7  -9   1  316.07    9.30
  -7   9  -1  332.87    9.60
   7   9   1  320.27    9.30
  -7   9  -1  340.97    9.30
   9  -9   1   46.60    2.60
   9   9   1   40.90    2.60
  -9   9  -1   47.60    2.60
  -9   9  -1   41.00    2.50
  11  -9   1    1.60    1.00
 -11   9  -1    2.20    1.10
  11   9   1    2.40    1.10
  13  -9   1   13.70    1.80
 -13   9  -1    7.90    1.40
  13   9   1   16.90    1.90
  15  -9   1   58.59    3.30
  15   9   1   59.29    3.20
 -15   9  -1   67.69    3.50
  17  -9   1    6.20    1.40
 -17   9  -1    4.70    1.40
  17   9   1    4.80    1.30
 -19  -9  -1    3.50    1.30
  19  -9   1    4.20    1.30
 -19   9  -1    7.00    1.60
  19   9   1    4.60    1.40
  21  -9   1   28.00    2.80
 -21  -9  -1   26.60    2.70
 -21   9  -1   30.30    2.90
  21   9   1   29.50    2.70
  23  -9   1   16.40    2.30
 -23  -9  -1   21.80    2.60
  23   9   1   18.10    2.30
 -23   9  -1   17.90    2.40
  20 -10  -1   21.00    2.60
 -20 -10   1   23.00    2.60
 -20  10   1   18.40    2.30
  18 -10  -1    2.20    1.30
  18  10  -1    1.30    1.10
 -18  10   1    1.20    1.10
  16 -10  -1   12.60    2.00
  16  10  -1   15.10    2.10
 -16  10   1   17.90    2.10
  14 -10  -1    9.00    1.70
  14  10  -1   12.70    1.90
  12 -10  -1    1.50    1.00
  12  10  -1    1.80    1.10
 -12  10   1    1.90    1.00
  10 -10  -1    2.40    1.10
 -10  10   1    0.60    0.90
 -10  10   1    0.30    1.10
  10  10  -1    3.40    1.20
   8 -10  -1   13.50    1.70
  -8  10   1   15.40    1.80
   8  10  -1   15.30    1.90
  -8  10   1   11.60    1.70
   6 -10  -1    1.00    0.90
   6  10  -1   -0.10    0.90
  -6  10   1   -0.30    0.80
  -6  10   1    0.00    0.80
   4 -10  -1    8.00    1.30
  -4  10   1    7.40    1.20
  -4  10   1    7.80    1.40
   4  10  -1    7.20    1.40
  -2  10   1    3.40    1.10
  -2  10   1    4.10    1.00
   2  10  -1    4.80    1.20
   0  10  -1    0.60    0.90
   0  10   1    0.30    0.80
   2  10   1   -1.10    0.80
  -2  10  -1   -0.30    0.90
   4 -10   1   41.00    2.40
   4  10   1   41.70    2.60
  -4  10  -1   44.00    2.60
  -4  10  -1   43.80    2.40
   6 -10   1   -0.20    0.70
   6  10   1    0.10    0.90
  -6  10  -1    0.20    0.90
  -6  10  -1   -0.20    0.70
   8 -10   1    0.70    0.90
  -8  10  -1    1.20    1.00
   8  10   1    1.30    0.90
  -8  10  -1    1.40    1.00
  10 -10   1   19.60    2.10
 -10  10  -1   17.30    1.90
 -10  10  -1   17.30    2.00
  10  10   1   15.60    1.90
  12 -10   1   10.20    1.70
 -12  10  -1   11.10    1.70
 -12  10  -1    7.40    1.50
  12  10   1    9.00    1.60
  14 -10   1    3.20    1.20
  14  10   1    1.80    1.10
 -14  10  -1    0.00    0.50
  16 -10   1    1.00    1.10
 -16  10  -1    0.50    1.10
  16  10   1   -2.10    0.90
  18 -10   1   -0.90    1.00
 -18  10  -1   -0.10    1.10
  18  10   1    1.60    1.20
  20 -10   1   11.30    2.00
  20  10   1    6.90    1.70
 -20  10  -1    9.80    1.90
  15 -11  -1    3.30    1.40
 -15  11   1    2.50    1.20
  15  11  -1    1.60    1.30
  13 -11  -1    2.10    1.20
 -13  11   1    0.00    1.00
  13  11  -1    2.80    1.30
 -13  11   1    1.80    1.40
  11 -11  -1   11.90    1.90
 -11  11   1   12.70    1.80
  11  11  -1    8.90    1.70
 -11  11   1   11.40    1.90
   9 -11  -1   49.60    3.00
   9  11  -1   48.70    3.10
  -9  11   1   51.29    2.90
  -9  11   1   47.40    3.10
   7 -11  -1    0.50    1.00
  -7  11   1    0.70    0.90
  -7  11   1    0.90    1.00
   7  11  -1   -0.50    1.00
   5  11  -1   23.20    2.30
  -5  11   1   19.70    2.20
   3  11  -1    1.10    1.10
  -3  11   1    0.50    1.00
  -1  11   1   12.20    1.80
   1  11  -1   13.60    1.90
  -1  11  -1   32.30    2.70
   1  11   1   36.90    2.60
  -3  11  -1   -0.80    0.90
   3  11   1    1.80    1.10
  -5  11  -1    2.10    1.10
   5  11   1    2.90    1.30
   7 -11   1    8.30    1.50
   7  11   1   10.00    1.70
  -7  11  -1    8.10    1.50
  -7  11  -1   10.00    1.70
   9 -11   1    5.40    1.40
   9  11   1    7.20    1.50
  -9  11  -1    6.20    1.50
  -9  11  -1    6.40    1.40
  11 -11   1    5.00    1.40
 -11  11  -1    7.20    1.60
  11  11   1    4.90    1.50
 -11  11  -1    5.30    1.40
  13 -11   1   -0.80    1.00
  13  11   1   -0.10    1.10
 -13  11  -1   -0.80    1.20
 -13  11  -1   -1.60    1.00
  15  11   1   49.99    3.30
 -15  11  -1   47.80    3.20
 -15  11  -1   46.10    3.10
  -8  12   1   35.00    3.00
   8  12  -1   35.70    3.10
  -6  12   1    0.50    1.20
   6  12  -1    1.70    1.30
  -4  12   1   12.80    1.90
   4  12  -1   10.70    1.80
   2  12  -1   -0.50    1.10
  -2  12   1   -1.10    1.00
   0  12  -1   11.40    1.90
   0  12   1   11.50    1.90
   2  12   1    0.90    1.10
  -2  12  -1    0.70    1.20
  -4  12  -1   29.10    2.70
   4  12   1   23.70    2.60
   6  12   1    7.20    1.70
  -6  12  -1    7.50    1.60
  -8  12  -1    0.90    1.20
   8  12   1    0.40    1.00
 -34   0   2    0.80    1.10
 -32   0   2  148.39    6.20
 -30   0   2    9.80    1.70
 -28   0   2  132.79    5.40
  26   0  -2    5.50    1.30
 -26   0   2    3.40    0.90
 -26   0   2    3.00    1.10
  26   0  -2    3.50    0.90
  24   0  -2  209.58    6.50
 -24   0   2  209.68    7.00
  24   0  -2  210.78    6.00
 -24   0   2  206.88    6.20
  22   0  -2    7.00    0.90
 -22   0   2    9.90    1.40
 -22   0   2    7.10    1.00
  22   0  -2    6.00    1.20
  20   0  -2  209.08    6.20
 -20   0   2  196.48    6.00
 -20   0   2  218.48    6.80
  20   0  -2  217.48    5.80
  18   0  -2   61.09    2.30
  18   0  -2   60.09    2.60
 -18   0   2   68.99    2.50
  16   0  -2  138.59    4.20
 -16   0   2  131.29    4.00
  16   0  -2  132.19    3.80
 -14   0   2    6.50    0.70
  14   0  -2    5.80    0.90
  14   0  -2    5.60    0.60
 -12   0   2 2322.67   55.79
  12   0  -2 2297.27   55.09
  12   0  -2 2370.46   52.69
  10   0  -2   80.89    2.50
 -10   0   2   79.59    2.50
  10   0  -2   80.39    2.40
   8   0  -2   16.60    1.10
  -8   0   2   20.50    1.00
   8   0  -2   17.30    0.90
   6   0  -2    0.70    0.40
  -6   0   2    1.10    0.40
   4   0  -2 9999.00  245.68
   4   0  -2 9988.80  240.48
  -4   0   2 9805.62  258.87
   2   0  -2  101.79    2.60
  -2   0   2  101.89    2.80
   0   0   2   20.60    0.60
   0   0  -2   20.00    0.90
   0   0   2   22.40    1.00
  -2   0  -2    8.80    0.80
   2   0   2    8.30    0.80
   4   0   2  268.97    7.10
   4   0   2  272.87    6.30
  -4   0  -2  272.77    6.70
   6   0   2    4.80    0.50
  -6   0  -2    3.00    0.40
   6   0   2    3.50    0.70
  -6   0  -2    3.10    0.70
   8   0   2  937.31   21.00
   8   0   2  945.51   22.90
  -8   0  -2  901.41   22.40
  -8   0  -2  910.41   22.80
  10   0   2  138.69    4.20
  10   0   2  132.59    3.60
 -10   0  -2  135.39    3.90
 -10   0  -2  133.09    4.20
  12   0   2  762.52   17.30
 -12   0  -2  758.62   18.50
  12   0   2  745.03   18.80
 -12   0  -2  704.43   18.70
 -14   0  -2   18.10    1.30
 -14   0  -2   17.80    1.40
  14   0   2   16.90    1.50
  14   0   2   18.20    1.20
 -16   0  -2 1601.44   40.90
  16   0   2 1672.33   38.00
 -16   0  -2 1677.73   40.60
  16   0   2 1700.33   41.00
 -18   0  -2    3.00    1.00
  18   0   2    2.40    0.80
  18   0   2    5.10    1.00
 -18   0  -2    2.80    0.80
  20   0   2  483.75   12.10
 -20   0  -2  483.55   12.80
 -20   0  -2  490.35   13.00
 -20   0  -2  491.95   13.30
  20   0   2  470.35   13.10
 -22   0  -2   10.10    1.30
 -22   0  -2   14.00    1.70
  22   0   2   13.00    1.40
 -22   0  -2   14.10    1.50
 -24   0  -2   47.00    2.60
 -24   0  -2   45.80    2.80
  24   0   2   46.30    2.50
 -24   0  -2   53.09    2.50
 -26   0  -2    0.70    0.80
 -26   0  -2    0.80    0.80
 -26   0  -2    1.20    1.10
 -28   0  -2  104.99    4.50
 -28   0  -2  115.09    4.80
 -30   0  -2   63.39    3.50
 -30   0  -2   68.19    3.70
 -32   0  -2   47.30    3.10
 -35  -1   2    2.80    1.40
 -35   1   2    4.00    1.60
 -33  -1   2    2.50    1.20
  33   1  -2    2.40    1.40
 -33   1   2    1.90    1.30
 -31  -1   2   75.59    4.10
 -31   1   2   86.29    4.30
  31   1  -2   89.29    4.10
  29  -1  -2    1.40    0.80
 -29  -1   2    0.60    0.90
  29   1  -2   -0.20    1.00
 -29   1   2   -0.10    0.90
 -29   1   2   -0.30    0.80
  27  -1  -2   97.59    3.70
 -27  -1   2  103.59    4.50
  27   1  -2  101.89    4.20
 -27   1   2  101.29    3.80
 -27   1   2  104.59    4.60
 -25  -1   2   42.50    2.70
  25  -1  -2   46.00    2.20
  25   1  -2   39.80    2.50
 -25   1   2   40.50    2.20
 -23  -1   2   96.09    4.10
 -23  -1   2   93.49    3.30
  23  -1  -2  102.69    3.40
  23   1  -2   91.99    3.10
  23   1  -2   96.39    3.80
 -23   1   2   89.69    3.50
 -21  -1   2   47.90    2.70
 -21  -1   2   47.00    2.00
  21  -1  -2   49.80    2.20
  21   1  -2   51.29    2.00
  21   1  -2   51.39    2.50
 -21   1   2   50.89    2.30
  19  -1  -2   15.90    1.30
 -19  -1   2   13.30    1.50
 -19  -1   2   14.40    1.10
  19   1  -2   14.80    1.50
  19   1  -2   15.20    1.00
 -19   1   2   13.80    1.30
  17  -1  -2    7.70    0.90
 -17  -1   2    7.70    1.10
 -17  -1   2    7.30    0.80
  17   1  -2    8.50    1.10
 -17   1   2    9.40    1.00
  17   1  -2    6.90    0.70
  15  -1  -2    2.10    0.60
 -15  -1   2    1.20    0.60
 -15  -1   2    3.00    0.50
  15   1  -2    1.90    0.70
 -15   1   2    1.90    0.60
  15   1  -2    2.60    0.50
 -13  -1   2    5.20    0.80
  13  -1  -2    6.40    0.70
 -13  -1   2    6.90    0.70
  13   1  -2    6.60    0.60
  13   1  -2    6.00    0.90
 -13   1   2    6.90    0.80
  11  -1  -2  520.45   12.40
 -11  -1   2  509.55   13.20
 -11  -1   2  512.55   12.60
  11   1  -2  517.55   12.10
  11   1  -2  516.15   12.30
 -11   1   2  503.55   12.90
  -9  -1   2   11.80    1.00
  -9  -1   2   10.50    0.70
   9  -1  -2   11.30    0.90
  -9   1   2   10.10    0.90
   9   1  -2    9.90    0.90
   9   1  -2   11.80    0.70
   7  -1  -2  975.10   22.50
   7   1  -2  930.51   22.00
  -7   1   2  969.00   23.40
   7   1  -2  979.80   22.40
  -5  -1   2   19.90    1.10
   5  -1  -2   25.30    1.10
  -5   1   2   28.00    0.90
  -5   1   2   24.80    1.20
   5   1  -2   26.20    1.10
  -3  -1   2   29.70    1.20
   3  -1  -2   28.50    1.20
   3  -1  -2   27.50    1.00
   3   1  -2   27.70    1.10
  -3   1   2   26.50    1.20
  -3   1   2   29.30    1.10
   1  -1  -2   11.90    0.70
  -1  -1   2   12.50    0.80
  -1  -1   2   13.50    0.60
  -1   1   2   12.10    0.80
   1   1  -2   12.80    0.60
   1   1  -2   13.90    0.80
   1  -1   2   34.80    1.30
  -1   1  -2   33.50    0.90
   1   1   2   32.90    1.40
  -1   1  -2   34.10    1.30
   3  -1   2    2.00    0.50
  -3  -1  -2    1.40    0.50
  -3  -1  -2    2.00    0.30
  -3   1  -2    2.80    0.50
   3   1   2    1.90    0.30
   3   1   2    2.90    0.60
   5  -1   2  323.67    8.50
  -5  -1  -2  321.97    8.20
   5   1   2  326.87    7.70
  -5   1  -2  330.57    8.50
   5   1   2  346.17    8.70
   7  -1   2  239.48    6.50
  -7  -1  -2  241.58    6.30
   7   1   2  239.48    6.60
  -7   1  -2  247.68    6.50
   7   1   2  241.48    5.90
  -9  -1  -2  832.62   20.20
   9  -1   2  818.42   20.40
   9  -1   2  811.42   19.50
  -9   1  -2  792.82   20.30
   9   1   2  827.22   18.90
   9   1   2  850.51   20.60
  11  -1   2  319.97    8.70
 -11  -1  -2  331.77    8.60
  11  -1   2  329.67    8.30
  11   1   2  333.17    8.00
  11   1   2  318.47    8.80
 -11   1  -2  319.97    8.70
  13  -1   2  257.77    6.90
  13  -1   2  250.27    7.20
 -13  -1  -2  256.87    7.10
 -13   1  -2  257.97    7.20
  13   1   2  252.77    6.60
  13   1   2  277.57    7.40
  15  -1   2   46.70    2.00
  15  -1   2   42.30    2.10
 -15  -1  -2   40.30    2.00
 -15   1  -2   45.50    2.20
  15   1   2   44.80    1.90
  15   1   2   43.50    2.20
  17  -1   2   55.69    2.60
 -17  -1  -2   62.89    2.60
  17  -1   2   61.99    2.50
  17   1   2   55.59    2.40
 -17   1  -2   58.59    2.70
  17   1   2   64.39    2.80
  19  -1   2   92.39    3.60
 -19  -1  -2   93.79    3.60
  19  -1   2  102.99    3.50
 -19   1  -2   95.49    3.60
 -19   1  -2   91.69    3.60
 -19   1  -2   90.59    3.70
  19   1   2   95.69    3.40
 -21  -1  -2   44.00    2.10
 -21  -1  -2   46.70    2.40
  21  -1   2   39.10    2.30
 -21   1  -2   44.00    2.40
 -21   1  -2   45.30    2.30
 -21   1  -2   42.90    2.50
  21   1   2   41.20    2.20
 -23  -1  -2   15.80    1.70
 -23  -1  -2   19.90    1.50
 -23   1  -2   17.00    1.70
  23   1   2   16.60    1.70
 -23   1  -2   18.50    1.80
 -23   1  -2   19.70    1.90
 -25  -1  -2   42.50    2.90
 -25  -1  -2   46.10    2.60
 -25   1  -2   47.80    2.60
 -25   1  -2   45.80    2.60
  25   1   2   47.20    2.60
 -25   1  -2   42.80    2.60
 -27  -1  -2   64.69    3.30
 -27  -1  -2   69.49    3.70
  27   1   2   65.79    3.20
 -27   1  -2   66.29    3.20
 -27   1  -2   61.09    3.30
 -27   1  -2   68.99    3.50
 -29  -1  -2   -0.10    1.10
 -29  -1  -2    2.10    1.00
 -29   1  -2    0.90    0.90
  29   1   2   -0.50    1.00
 -29   1  -2    3.10    1.10
 -31  -1  -2   17.50    2.10
 -31  -1  -2   15.90    2.30
 -31   1  -2   16.10    2.00
  31   1   2   19.20    2.10
 -33  -1  -2   42.60    3.40
 -34  -2   2   26.60    2.90
 -34   2   2   24.60    2.80
  34   2  -2   25.70    2.60
 -32  -2   2   21.90    2.40
  32  -2  -2   23.50    2.10
 -32   2   2   16.90    2.30
  32   2  -2   20.60    2.30
 -30  -2   2   -0.10    0.90
  30  -2  -2   -0.40    0.70
  30   2  -2   -0.70    1.00
 -30   2   2   -0.10    0.80
  28  -2  -2   29.10    2.00
 -28  -2   2   26.10    2.50
  28   2  -2   30.30    2.50
 -28   2   2   26.40    2.00
 -26  -2   2  105.49    4.50
  26  -2  -2  105.69    3.90
 -26   2   2  104.99    4.00
  26   2  -2  102.59    4.20
 -24  -2   2   12.80    1.70
  24  -2  -2   13.50    1.40
 -24   2   2   14.10    1.50
  24   2  -2   12.90    1.60
 -22  -2   2  157.08    5.60
  22  -2  -2  163.98    5.00
  22   2  -2  153.78    5.20
 -22   2   2  152.58    5.10
  20  -2  -2   69.49    2.70
 -20  -2   2   66.79    2.30
 -20  -2   2   67.09    3.10
 -20   2   2   72.79    2.90
  20   2  -2   66.59    2.20
  20   2  -2   72.49    3.00
 -18  -2   2    9.60    0.80
 -18  -2   2    7.70    1.10
  18  -2  -2    7.40    1.00
 -18   2   2    9.00    1.10
  18   2  -2    7.90    0.70
  18   2  -2    6.80    1.10
  16  -2  -2   17.00    1.20
 -16  -2   2   15.40    1.50
 -16  -2   2   16.90    0.90
  16   2  -2   14.30    1.40
 -16   2   2   13.90    1.30
  16   2  -2   16.30    0.80
  14  -2  -2  385.96    9.80
 -14  -2   2  398.46   10.50
 -14  -2   2  386.96    9.60
 -14   2   2  381.56   10.20
  14   2  -2  388.06    9.80
  14   2  -2  383.36    9.20
  12  -2  -2   81.49    2.70
 -12  -2   2   80.09    3.00
  12   2  -2   83.39    2.80
 -12   2   2   77.09    2.80
  12   2  -2   83.89    2.20
 -10  -2   2    0.20    0.40
  10  -2  -2    0.30    0.40
 -10   2   2    0.60    0.50
  10   2  -2    0.50    0.20
  10   2  -2    0.80    0.50
   8  -2  -2   20.10    1.10
  -8  -2   2   17.40    1.10
   8   2  -2   17.80    1.00
  -8   2   2   17.80    1.10
   8   2  -2   18.90    0.70
  -8   2   2   19.30    0.60
   6  -2  -2  264.37    6.90
   6   2  -2  275.37    6.80
  -6   2   2  279.27    7.30
  -6   2   2  287.37    6.80
  -4  -2   2  151.38    4.10
   4  -2  -2  149.99    3.80
   4  -2  -2  141.79    4.00
  -4   2   2  154.08    3.80
  -4   2   2  143.09    4.10
   4   2  -2  152.48    3.90
   2  -2  -2 5117.39  119.99
  -2  -2   2 4767.62  119.99
  -2   2   2 4819.82  120.89
  -2   2   2 5053.39  120.19
   2   2  -2 5152.38  112.29
   0  -2  -2   -0.10    0.30
   0  -2   2    0.70    0.40
   0   2  -2    0.40    0.30
   0   2   2    0.40    0.40
   2  -2   2   24.10    1.20
   2   2   2   21.50    1.10
  -2   2  -2   24.00    1.10
   2   2   2   20.60    0.90
   4  -2   2  174.08    4.60
   4  -2   2  172.78    4.70
  -4  -2  -2  171.98    4.60
   4   2   2  167.38    4.30
  -4   2  -2  170.48    4.60
   4   2   2  163.08    4.80
  -6  -2  -2  299.37    7.80
   6  -2   2  307.87    7.70
   6  -2   2  315.97    8.00
  -6   2  -2  297.67    7.80
   6   2   2  302.97    8.10
   6   2   2  305.27    7.40
  -8  -2  -2   42.10    1.70
   8  -2   2   43.00    1.80
   8  -2   2   43.50    1.80
  -8   2  -2   44.20    1.80
   8   2   2   45.80    1.90
   8   2   2   43.30    1.60
 -10  -2  -2   64.99    2.30
  10  -2   2   64.69    2.40
  10  -2   2   63.59    2.40
  10   2   2   66.39    2.60
 -10   2  -2   63.09    2.30
  10   2   2   66.69    2.20
 -12  -2  -2   68.19    2.50
  12  -2   2   64.99    2.50
  12  -2   2   64.49    2.50
  12   2   2   70.09    2.80
 -12   2  -2   61.39    2.40
  12   2   2   65.39    2.30
  14  -2   2   40.10    2.00
  14  -2   2   37.60    1.90
 -14  -2  -2   38.70    1.90
 -14   2  -2   39.30    2.00
  14   2   2   40.30    1.80
 -16  -2  -2   33.50    1.80
  16  -2   2   33.80    1.80
  16  -2   2   36.40    1.90
 -16   2  -2   34.10    1.90
 -16   2  -2   32.50    1.90
  16   2   2   33.80    1.80
  18  -2   2  319.37    8.90
  18  -2   2  325.07    8.70
 -18  -2  -2  313.67    8.90
  18   2   2  319.57    8.40
 -18   2  -2  306.97    8.80
 -18   2  -2  314.57    9.00
  20  -2   2    5.40    1.00
 -20  -2  -2    6.00    1.00
  20  -2   2    4.50    1.00
  20   2   2    3.30    1.00
 -20   2  -2    6.50    1.20
 -20   2  -2    2.10    0.90
 -22  -2  -2  255.07    7.80
  22  -2   2  253.67    7.60
  22  -2   2  255.37    7.50
 -22   2  -2  258.47    7.70
 -22   2  -2  255.97    7.80
  22   2   2  257.47    7.30
 -24  -2  -2    8.80    1.30
  24  -2   2   10.30    1.40
 -24   2  -2    9.60    1.40
 -24   2  -2   10.00    1.40
 -24   2  -2   10.20    1.50
  24   2   2   11.20    1.50
 -26  -2  -2   68.39    3.30
  26  -2   2   68.39    3.20
 -26   2  -2   73.79    3.50
  26   2   2   66.59    3.20
 -26   2  -2   73.49    3.40
 -28  -2  -2    9.50    1.50
  28   2   2    7.50    1.40
 -28   2  -2    8.90    1.50
 -28   2  -2    5.60    1.30
 -30  -2  -2    1.80    1.40
 -30  -2  -2    0.90    0.90
 -30   2  -2    2.70    1.20
 -30   2  -2    1.30    1.10
  30   2   2    2.80    1.20
 -32  -2  -2   20.00    2.70
 -32  -2  -2   15.10    2.00
  32   2   2   18.00    2.20
  33  -3  -2    1.20    1.00
 -33  -3   2    1.00    1.10
 -33   3   2   -0.40    1.00
  33   3  -2    0.90    1.30
 -31  -3   2    5.10    1.40
  31  -3  -2    6.90    1.40
 -31   3   2    6.80    1.40
  31   3  -2    2.90    1.30
  29  -3  -2   10.40    1.50
 -29  -3   2   10.50    1.70
 -29   3   2   11.40    1.60
  29   3  -2   11.40    1.80
 -27  -3   2   15.40    1.90
  27  -3  -2   15.30    1.70
  27   3  -2   17.80    2.00
 -27   3   2   17.10    1.80
 -25  -3   2   55.49    3.10
  25  -3  -2   53.09    2.70
  25   3  -2   53.59    2.90
 -25   3   2   51.79    2.70
  23  -3  -2    1.40    0.80
 -23  -3   2    0.80    0.80
 -23   3   2    2.10    0.80
  23   3  -2    1.70    1.00
 -21  -3   2    7.00    1.20
  21  -3  -2    6.10    1.00
  21   3  -2    6.20    1.20
 -21   3   2    5.50    1.10
 -19  -3   2  122.39    4.50
  19  -3  -2  119.89    4.10
 -19   3   2  117.89    4.20
  19   3  -2  116.59    4.10
 -17  -3   2   17.90    1.60
  17  -3  -2   19.70    1.40
  17   3  -2   22.80    1.70
 -17   3   2   21.10    1.50
 -15  -3   2   69.99    2.90
  15  -3  -2   70.29    2.70
 -15   3   2   67.79    2.00
 -15   3   2   71.19    2.80
  15   3  -2   72.49    2.80
  13  -3  -2   65.89    2.50
 -13  -3   2   63.29    2.60
  13   3  -2   63.39    2.50
 -13   3   2   62.99    2.50
 -11  -3   2   58.59    2.40
  11  -3  -2   56.49    2.20
 -11   3   2   56.29    2.30
  11   3  -2   60.29    2.30
   9  -3  -2   39.30    1.70
  -9  -3   2   35.20    1.70
   9   3  -2   36.10    1.70
  -9   3   2   32.90    1.60
   9   3  -2   39.60    1.00
   7  -3  -2   65.89    2.30
  -7  -3   2   63.69    2.40
   7   3  -2   67.59    2.30
  -7   3   2   62.69    2.30
   5  -3  -2   38.30    1.60
   5  -3  -2   38.90    1.20
  -5   3   2   39.30    1.60
   5   3  -2   42.50    1.60
  -3  -3   2   34.90    1.50
   3  -3  -2   35.40    1.50
   3   3  -2   32.90    1.40
  -1  -3   2  224.38    5.90
   1  -3  -2  225.68    5.70
  -1   3   2  213.68    5.90
   1   3  -2  220.48    5.50
   1  -3   2   50.19    1.80
  -1  -3  -2   49.60    1.70
   1  -3   2   51.89    1.90
   1   3   2   51.09    1.90
  -1   3  -2   51.29    1.70
   1   3   2   50.09    1.70
   3  -3   2  291.17    7.10
  -3  -3  -2  286.37    6.90
   3  -3   2  278.37    7.30
   3   3   2  268.37    7.40
   3   3   2  276.47    6.90
  -5  -3  -2    4.60    0.70
   5  -3   2    5.20    0.70
   5  -3   2    5.40    0.70
   5   3   2    4.80    0.70
  -5   3  -2    6.50    0.70
   7  -3   2    9.40    0.90
   7  -3   2    8.30    0.80
  -7  -3  -2    8.70    0.90
   7   3   2    6.90    0.80
  -7   3  -2    8.30    0.80
   9  -3   2    2.30    0.60
   9  -3   2    2.50    0.60
  -9  -3  -2    1.80    0.50
   9   3   2    2.20    0.60
  -9   3  -2    2.00    0.50
  11  -3   2  540.75   13.90
 -11  -3  -2  552.74   13.90
  11  -3   2  515.55   13.50
  11   3   2  548.35   13.10
 -11   3  -2  556.64   13.70
  13  -3   2  152.28    4.70
  13  -3   2  149.79    4.70
 -13  -3  -2  165.08    4.90
 -13   3  -2  152.18    4.60
 -13   3  -2  146.59    4.90
  13   3   2  154.08    4.50
  15  -3   2    3.50    0.80
  15  -3   2    3.20    0.90
 -15  -3  -2    3.10    0.80
 -15   3  -2    2.40    0.80
 -15   3  -2    4.10    0.90
  15   3   2    3.80    0.80
  17  -3   2   10.80    1.30
  17  -3   2   10.10    1.30
 -17  -3  -2   12.00    1.30
 -17   3  -2   12.40    1.30
 -17   3  -2   12.00    1.40
  17   3   2   12.50    1.30
  19  -3   2    8.20    1.20
  19  -3   2   10.30    1.30
 -19  -3  -2    9.80    1.30
 -19   3  -2    9.80    1.40
 -19   3  -2   10.90    1.30
  19   3   2    9.90    1.30
  21  -3   2   49.10    2.50
 -21  -3  -2   52.29    2.70
  21  -3   2   48.80    2.60
 -21   3  -2   47.60    2.60
 -21   3  -2   52.09    2.60
  21   3   2   48.00    2.50
 -23  -3  -2    3.80    1.00
  23  -3   2    4.00    1.00
  23  -3   2    3.40    1.00
  23   3   2    4.20    1.10
 -23   3  -2    5.00    1.20
  25  -3   2   -0.80    0.70
 -25  -3  -2    0.90    0.80
 -25   3  -2    1.00    1.00
  25   3   2    1.00    0.90
  27  -3   2   71.59    3.40
 -27  -3  -2   79.49    3.80
  27   3   2   74.59    3.50
 -27   3  -2   75.79    3.60
 -29  -3  -2    3.20    1.10
  29  -3   2    0.50    0.90
 -29   3  -2    1.40    1.00
  29   3   2    2.40    1.20
 -29   3  -2    1.80    1.10
 -31  -3  -2   73.69    3.90
  31   3   2   80.79    3.90
 -31   3  -2   70.39    3.80
 -32  -4   2    4.30    1.40
  32  -4  -2    3.90    1.30
  32   4  -2    4.40    1.50
 -32   4   2    2.00    1.20
  30  -4  -2    6.20    1.40
 -30   4   2    8.70    1.60
  30   4  -2    9.90    1.80
 -28  -4   2    1.00    1.00
  28  -4  -2    2.10    1.00
  28   4  -2   -0.50    1.00
 -28   4   2    0.20    1.00
 -26  -4   2    5.80    1.30
  26  -4  -2    6.70    1.30
  26   4  -2    7.10    1.40
 -26   4   2    7.50    1.40
 -24  -4   2   38.10    2.60
  24  -4  -2   41.30    2.40
  24   4  -2   43.60    2.60
 -24   4   2   38.00    2.40
  22  -4  -2   22.70    1.90
 -22  -4   2   19.10    2.00
  22   4  -2   23.30    2.00
 -22   4   2   21.90    1.80
 -20  -4   2    4.70    1.10
  20  -4  -2    6.50    1.10
  20   4  -2    5.40    1.20
 -20   4   2    4.90    1.10
  18  -4  -2   18.80    1.70
 -18  -4   2   17.00    1.70
 -18   4   2   22.20    1.70
  18   4  -2   17.90    1.70
 -16  -4   2   18.40    1.70
  16  -4  -2   18.30    1.60
  16   4  -2   16.00    1.50
 -16   4   2   17.20    1.60
  14  -4  -2   31.70    1.80
 -14  -4   2   32.50    1.90
  14   4  -2   32.90    1.90
 -14   4   2   32.80    1.90
 -12  -4   2   54.79    2.40
  12  -4  -2   53.59    2.30
 -12   4   2   52.49    2.30
  12   4  -2   51.79    2.30
 -10  -4   2  118.29    3.90
  10  -4  -2  113.09    3.70
  10   4  -2  115.19    3.60
 -10   4   2  116.49    3.80
  -8  -4   2   19.10    1.30
   8  -4  -2   16.50    1.20
  -8   4   2   19.40    1.30
   8   4  -2   16.00    1.10
   8   4  -2   18.20    0.70
  -6  -4   2   16.90    1.20
   6  -4  -2   20.00    1.30
   6   4  -2   19.60    1.20
  -6   4   2   21.20    1.30
   4  -4  -2  214.38    5.70
   4   4  -2  211.68    5.60
  -2  -4   2   59.79    1.90
   2  -4  -2   56.59    2.10
  -2  -4   2   55.59    2.10
  -2   4   2   54.59    2.10
   2   4  -2   54.99    2.00
   0  -4   2    0.40    0.40
   0  -4  -2    0.20    0.40
   0   4   2    0.10    0.40
   0   4   2    0.50    0.40
   0   4  -2    0.20    0.40
  -2  -4  -2   22.00    1.10
   2  -4   2   22.80    1.20
   2  -4   2   24.20    1.20
   2   4   2   24.20    1.30
  -2   4  -2   21.90    1.20
  -4  -4  -2   51.99    1.80
   4  -4   2   54.59    2.00
   4  -4   2   55.49    2.10
   4   4   2   51.69    2.00
   6  -4   2  419.86   10.90
  -6  -4  -2  423.86   10.20
   6  -4   2  429.56   10.70
  -6  -4  -2  431.26   11.10
  -6   4  -2  415.36   11.10
   6   4   2  426.96   10.40
  -8  -4  -2  116.39    3.20
  -8  -4  -2  115.59    3.80
   8  -4   2  119.79    3.80
  -8   4  -2  113.69    3.50
   8   4   2  115.29    3.50
  -8   4  -2  121.09    3.90
  10  -4   2   73.89    2.80
 -10  -4  -2   72.69    2.80
  10  -4   2   71.89    2.60
 -10   4  -2   70.99    2.80
 -10   4  -2   68.19    2.40
  10   4   2   73.79    2.60
 -12  -4  -2   37.00    1.90
  12  -4   2   41.20    2.00
  12  -4   2   38.90    1.90
 -12   4  -2   40.20    2.10
  12   4   2   40.80    1.90
 -12   4  -2   41.20    1.80
  14  -4   2   39.80    2.10
 -14  -4  -2   36.60    2.00
  14  -4   2   38.40    1.90
  14   4   2   35.70    1.90
 -14   4  -2   39.00    1.80
 -14   4  -2   37.90    2.10
  16  -4   2   61.59    2.60
  16  -4   2   63.09    2.80
 -16  -4  -2   65.09    2.80
 -16   4  -2   65.99    2.60
 -16   4  -2   63.39    3.00
  16   4   2   65.09    2.70
  18  -4   2   82.49    3.20
  18  -4   2   86.09    3.50
 -18  -4  -2   88.59    3.50
 -18   4  -2   84.69    3.10
  18   4   2   87.89    3.40
 -18   4  -2   85.59    3.70
  20  -4   2    0.80    0.70
 -20  -4  -2    0.30    0.70
  20   4   2    1.00    0.90
 -20   4  -2    1.20    0.90
 -22  -4  -2    2.40    0.90
  22  -4   2    2.30    1.00
  22   4   2    1.70    0.90
 -22   4  -2    1.70    1.00
  24  -4   2   -0.50    0.70
 -24  -4  -2    0.30    0.70
  24   4   2    0.00    0.90
 -24   4  -2   -0.70    0.80
  26  -4   2   60.69    3.20
 -26  -4  -2   57.69    3.20
 -26   4  -2   55.59    3.20
  26   4   2   55.59    3.00
  28  -4   2   10.10    1.60
 -28  -4  -2    7.40    1.50
  28   4   2    8.80    1.60
 -28   4  -2    8.20    1.60
  30  -4   2   -0.90    0.90
 -30  -4  -2   -1.60    0.80
  30   4   2    0.80    1.20
 -30   4  -2   -0.80    1.00
 -32   4  -2    2.20    1.30
 -31  -5   2    2.80    1.30
  31  -5  -2    3.20    1.20
  31   5  -2    1.10    1.30
 -31   5   2    1.50    1.30
 -29  -5   2    2.70    1.20
  29  -5  -2    3.00    1.20
 -29   5   2    3.20    1.20
  29   5  -2    2.30    1.30
  27  -5  -2   54.29    3.00
 -27  -5   2   50.29    3.20
 -27   5   2   48.90    3.00
  27   5  -2   46.90    2.90
 -25  -5   2   79.59    4.00
  25  -5  -2   82.69    3.70
  25   5  -2   87.49    3.90
 -25   5   2   91.29    4.00
 -23  -5   2  160.58    6.00
  23  -5  -2  163.08    5.60
  23   5  -2  163.08    5.60
 -23   5   2  156.18    5.70
  21  -5  -2   19.30    1.90
 -21  -5   2   22.00    2.10
  21   5  -2   19.80    2.00
 -21   5   2   22.70    1.80
  19  -5  -2   12.50    1.50
 -19  -5   2   11.60    1.50
 -19   5   2   12.30    1.50
  19   5  -2   13.10    1.50
  17  -5  -2  297.57    8.50
 -17  -5   2  306.67    9.00
 -17   5   2  307.97    8.80
  17   5  -2  288.97    8.40
  15  -5  -2    0.10    0.70
 -15  -5   2    0.40    0.60
 -15   5   2    0.10    0.70
  15   5  -2    0.10    0.80
  13  -5  -2  272.37    7.70
 -13  -5   2  281.97    8.10
 -13   5   2  260.67    7.90
  13   5  -2  281.97    7.60
  11  -5  -2   82.39    3.10
 -11  -5   2   86.99    3.30
  11   5  -2   78.79    3.00
 -11   5   2   78.79    3.10
  -9  -5   2  115.19    4.00
   9  -5  -2  113.09    3.80
   9   5  -2  120.39    3.80
  -9   5   2  118.39    4.00
   7  -5  -2  116.59    3.80
  -7  -5   2  116.89    4.00
   7   5  -2  117.49    3.20
   7   5  -2  121.49    3.80
  -7   5   2  120.19    3.90
  -5  -5   2  137.39    4.50
   5  -5  -2  149.88    4.40
   5   5  -2  152.38    4.10
   5   5  -2  151.28    4.40
   3  -5  -2 1327.27   31.30
  -3  -5   2 1329.47   31.00
   3   5  -2 1321.27   32.20
  -3   5   2 1342.27   32.60
   3   5  -2 1359.46   30.70
   1  -5  -2    0.20    0.50
  -1  -5   2   -0.40    0.40
   1   5  -2    0.10    0.50
   1   5  -2    0.10    0.40
  -1   5   2    0.50    0.40
  -1  -5  -2   20.10    1.20
   1  -5   2   21.90    1.20
   1  -5   2   18.50    1.20
  -1   5  -2   19.20    1.20
   1   5   2   22.80    1.30
  -1   5  -2   22.70    1.30
   1   5   2   20.20    1.20
  -3  -5  -2  261.17    6.60
   3  -5   2  258.27    6.80
   3  -5   2  258.37    7.00
   3   5   2  257.57    6.80
  -3   5  -2  250.97    7.10
  -3   5  -2  257.87    6.70
  -5  -5  -2   -0.20    0.40
   5  -5   2   -0.40    0.40
   5  -5   2    0.20    0.40
   5   5   2    0.10    0.50
  -5   5  -2   -0.20    0.50
   7  -5   2    4.30    0.80
  -7  -5  -2    3.60    0.80
   7  -5   2    4.10    0.70
  -7  -5  -2    4.60    0.60
  -7   5  -2    3.20    0.80
   7   5   2    3.80    0.70
   9  -5   2  413.56   11.00
  -9  -5  -2  426.46   10.20
  -9  -5  -2  431.16   11.40
  -9   5  -2  432.66   11.50
   9   5   2  420.36   10.70
 -11  -5  -2  188.58    5.80
  11  -5   2  187.08    5.40
  11  -5   2  181.58    5.60
 -11  -5  -2  179.98    4.70
 -11   5  -2  184.28    5.80
  11   5   2  179.98    5.40
 -11   5  -2  186.98    5.20
  13  -5   2   32.50    1.80
  13  -5   2   33.00    1.90
 -13  -5  -2   30.70    1.90
 -13   5  -2   29.30    1.60
 -13   5  -2   26.90    1.90
  13   5   2   28.90    1.80
 -15  -5  -2   26.10    1.90
  15  -5   2   22.10    1.60
  15  -5   2   23.40    1.80
 -15   5  -2   23.40    1.80
  15   5   2   23.30    1.70
 -15   5  -2   25.10    1.50
 -17  -5  -2  362.46   10.10
  17  -5   2  358.06    9.90
  17   5   2  345.17    9.50
 -17   5  -2  347.67   10.30
  19  -5   2    0.30    0.80
 -19  -5  -2    0.50    0.70
 -19   5  -2    0.10    0.80
  19   5   2    0.50    0.80
 -21  -5  -2    3.70    1.10
  21  -5   2    6.80    1.20
 -21   5  -2    6.50    1.40
  21   5   2    5.10    1.20
 -23  -5  -2    9.70    1.50
  23  -5   2    8.30    1.40
 -23   5  -2    8.50    1.50
  23   5   2    8.80    1.50
 -25  -5  -2   18.10    2.00
  25  -5   2   13.70    1.80
 -25   5  -2   15.40    2.00
  25   5   2   15.10    1.90
 -27  -5  -2    1.80    1.00
  27  -5   2    1.20    1.00
 -27   5  -2    1.50    1.20
  27   5   2    2.20    1.20
  29  -5   2  159.58    6.10
 -29  -5  -2  162.58    6.20
 -29   5  -2  160.98    6.30
  29   5   2  158.78    5.90
  30  -6  -2   55.89    3.40
 -30  -6   2   56.79    3.60
 -30   6   2   61.99    3.60
  30   6  -2   56.79    3.50
  28  -6  -2    9.60    1.70
 -28  -6   2   10.40    1.80
 -28   6   2   10.90    1.80
  28   6  -2   11.60    1.90
 -26  -6   2    3.50    1.20
  26  -6  -2    3.10    1.20
  26   6  -2    2.50    1.20
 -26   6   2    5.10    1.40
 -24  -6   2   15.00    1.90
  24  -6  -2   16.00    1.90
 -24   6   2   19.10    2.10
  24   6  -2   16.20    2.00
  22  -6  -2  127.09    4.90
 -22  -6   2  133.79    5.30
  22   6  -2  132.79    5.00
 -22   6   2  135.89    5.10
  20  -6  -2   14.80    1.70
 -20  -6   2   12.70    1.60
 -20   6   2   14.10    1.70
  20   6  -2   14.00    1.70
  18  -6  -2    1.40    0.90
 -18  -6   2    0.20    0.70
  18   6  -2    0.20    0.80
 -18   6   2    0.70    0.80
 -16  -6   2   -0.20    0.70
  16  -6  -2   -0.20    0.80
 -16   6   2   -0.10    0.80
  16   6  -2    0.40    0.80
  14  -6  -2   46.80    2.50
 -14  -6   2   44.80    2.50
  14   6  -2   44.70    2.40
 -14   6   2   45.00    2.40
 -12  -6   2   50.29    2.60
  12  -6  -2   56.19    2.70
  12   6  -2   52.39    2.50
 -12   6   2   54.39    2.60
  10  -6  -2  222.48    6.50
 -10  -6   2  221.78    6.80
 -10   6   2  217.58    6.60
  10   6  -2  219.58    6.40
   8  -6  -2   18.10    1.60
  -8  -6   2   15.10    1.50
  -8   6   2   14.60    1.40
   8   6  -2   15.30    1.40
   8   6  -2   16.60    0.80
   6  -6  -2  139.99    4.40
  -6  -6   2  129.39    4.50
  -6   6   2  143.89    4.50
   6   6  -2  134.09    4.30
   6   6  -2  136.59    3.80
  -4  -6   2    0.40    0.40
   4  -6  -2   -0.20    0.60
   4   6  -2    1.30    0.50
   4   6  -2    1.00    0.70
  -4   6   2    2.30    0.60
  -2  -6   2  810.92   19.30
   2  -6  -2  828.42   19.60
   2   6  -2  796.82   19.20
   2   6  -2  817.92   20.10
  -2   6   2  804.32   20.30
   0  -6  -2    7.30    0.90
   0  -6   2    7.90    0.90
   0   6  -2    6.80    1.00
   0   6   2    8.40    0.90
   0   6  -2    5.00    0.80
   0   6   2    5.90    1.00
   2  -6   2   22.50    1.40
  -2  -6  -2   23.70    1.30
   2  -6   2   21.60    1.30
  -2   6  -2   23.30    1.50
   2   6   2   20.90    1.30
   2   6   2   20.90    1.50
  -2   6  -2   19.40    1.40
  -4  -6  -2   24.40    1.30
   4  -6   2   22.70    1.40
   4  -6   2   24.40    1.40
  -4   6  -2   21.40    1.50
  -4   6  -2   23.10    1.50
   4   6   2   24.50    1.60
   6  -6   2  231.38    6.40
   6  -6   2  220.38    6.40
  -6  -6  -2  225.28    5.90
  -6   6  -2  217.28    6.60
   6   6   2  234.68    6.40
   8  -6   2   99.99    3.60
   8  -6   2  100.29    3.40
  -8  -6  -2  100.19    3.00
   8   6   2  102.69    3.50
  10  -6   2   35.70    2.10
 -10  -6  -2   38.10    2.20
  10   6   2   35.60    2.00
 -10   6  -2   39.20    2.20
 -12  -6  -2    5.00    1.00
  12  -6   2    5.80    1.10
  12  -6   2    6.30    1.00
  12   6   2    5.40    1.10
 -12   6  -2    4.80    1.10
  14  -6   2  215.08    6.70
 -14  -6  -2  216.38    6.80
  14   6   2  214.28    6.40
 -14   6  -2  216.48    6.90
  16  -6   2   -0.50    0.70
 -16  -6  -2   -0.40    0.60
  16   6   2    0.40    0.80
 -16   6  -2   -0.50    0.70
  18  -6   2  103.59    4.20
 -18  -6  -2  100.69    4.20
  18   6   2  107.59    4.00
 -18   6  -2   99.39    4.20
  20  -6   2   13.50    1.80
 -20  -6  -2   14.50    1.70
 -20   6  -2   12.50    1.70
  20   6   2   12.10    1.60
  22  -6   2   36.80    2.50
 -22  -6  -2   36.40    2.50
  22   6   2   35.00    2.40
 -22   6  -2   38.50    2.60
  24  -6   2    0.60    0.80
 -24  -6  -2    0.60    0.80
 -24   6  -2    1.00    1.00
  24   6   2   -0.90    1.00
 -26  -6  -2   57.49    3.30
  26  -6   2   58.09    3.30
 -26   6  -2   52.69    3.30
  26   6   2   55.09    3.20
  28  -6   2    1.80    1.20
 -28  -6  -2    0.10    0.90
  28   6   2    1.60    1.30
 -28   6  -2    1.70    1.30
  29  -7  -2    2.60    1.30
 -29  -7   2    4.20    1.40
  29   7  -2    3.70    1.50
 -29   7   2    2.40    1.40
 -27  -7   2   26.80    2.70
  27  -7  -2   20.00    2.40
  27   7  -2   28.60    2.70
 -27   7   2   24.20    2.50
  25  -7  -2   10.80    1.80
 -25  -7   2    7.70    1.60
  25   7  -2   11.20    1.90
 -25   7   2   11.80    1.90
 -23  -7   2   39.60    2.80
  23  -7  -2   33.80    2.60
 -23   7   2   45.30    2.80
  23   7  -2   35.60    2.60
 -21  -7   2    1.50    1.00
  21  -7  -2    1.50    1.00
 -21   7   2    0.70    0.90
  21   7  -2    1.60    1.10
 -19  -7   2    6.70    1.30
  19  -7  -2    6.50    1.30
  19   7  -2    5.20    1.30
 -19   7   2    5.40    1.20
 -17  -7   2   10.30    1.50
  17  -7  -2   10.60    1.60
 -17   7   2    7.90    1.40
  17   7  -2   10.20    1.50
 -15  -7   2  142.29    5.30
  15  -7  -2  140.39    5.10
  15   7  -2  140.89    5.00
 -15   7   2  149.79    5.20
 -13  -7   2   -0.60    0.60
  13  -7  -2    0.90    0.80
 -13   7   2   -0.40    0.70
  13   7  -2    0.10    0.80
 -11  -7   2   83.69    3.50
  11  -7  -2   76.69    3.30
  11   7  -2   81.59    3.30
 -11   7   2   75.09    3.20
  -9  -7   2   13.40    1.60
   9  -7  -2   13.80    1.60
   9   7  -2   13.30    1.50
   7  -7  -2    8.00    1.20
  -7   7   2    8.50    1.20
   7   7  -2    8.50    1.20
   5  -7  -2   74.39    3.00
   5   7  -2   71.59    3.00
   5   7  -2   77.59    2.60
  -5   7   2   70.39    2.90
   3  -7  -2   19.00    1.50
  -3  -7   2   21.00    1.30
   3   7  -2   20.70    1.70
  -3   7   2   20.20    1.70
   3   7  -2   22.30    1.30
  -3   7   2   20.20    1.50
   1  -7  -2  102.09    3.50
  -1  -7   2  100.79    3.30
  -1   7   2  107.69    3.60
  -1   7   2  105.89    3.70
   1   7  -2  106.59    3.40
   1   7  -2  103.59    3.60
  -1  -7  -2   69.09    2.60
   1  -7   2   67.09    2.70
   1  -7   2   60.59    2.50
   1   7   2   66.59    2.80
   1   7   2   66.69    2.60
  -1   7  -2   63.59    2.60
  -1   7  -2   66.39    2.70
   3  -7   2   47.70    2.20
   3  -7   2   49.60    2.20
  -3  -7  -2   51.49    2.10
   3   7   2   53.09    2.40
  -3   7  -2   51.29    2.30
  -3   7  -2   50.19    2.30
   5  -7   2   27.70    1.70
  -5  -7  -2   29.00    1.50
   5  -7   2   30.60    1.70
  -5   7  -2   30.90    1.90
  -5   7  -2   29.90    1.80
   5   7   2   28.70    1.90
   7  -7   2   81.19    3.20
   7  -7   2   81.89    2.90
   7   7   2   81.39    3.20
  -7   7  -2   72.49    3.20
   9  -7   2   51.49    2.60
   9  -7   2   61.09    2.40
   9   7   2   57.49    2.60
  11  -7   2   59.89    2.90
  11   7   2   64.39    2.90
 -11   7  -2   60.99    2.90
 -13  -7  -2   15.00    1.70
  13  -7   2   16.20    1.70
 -13   7  -2   16.50    1.70
  13   7   2   15.10    1.60
  15  -7   2    2.20    1.00
 -15  -7  -2    4.90    1.20
  15   7   2    3.50    1.10
 -15   7  -2    3.30    1.10
 -17  -7  -2   20.60    2.00
  17  -7   2   17.60    1.90
  17   7   2   19.70    1.90
 -19  -7  -2  144.89    5.40
  19  -7   2  141.69    5.40
 -19   7  -2  142.39    5.50
  19   7   2  137.49    5.10
  21  -7   2   12.20    1.70
 -21  -7  -2   11.70    1.70
  21   7   2   10.00    1.60
 -21   7  -2   13.70    1.80
 -23  -7  -2   -0.50    0.80
  23  -7   2   -0.40    0.90
  23   7   2   -0.60    0.90
 -23   7  -2    0.90    1.20
 -25  -7  -2    1.00    1.00
  25  -7   2   -1.30    0.90
  25   7   2   -0.40    1.10
 -25   7  -2    0.10    1.10
 -27  -7  -2   94.79    4.50
  27  -7   2   83.89    4.40
 -27   7  -2   84.39    4.50
  27   7   2   86.69    4.20
 -26  -8   2    2.00    1.20
  26  -8  -2    3.50    1.30
  26   8  -2    1.40    1.30
 -26   8   2    3.90    1.50
  24  -8  -2   13.30    2.00
 -24  -8   2    8.90    1.70
 -24   8   2   11.40    1.90
  24   8  -2   10.70    1.90
  22  -8  -2   40.10    2.80
 -22  -8   2   37.00    2.80
 -22   8   2   38.90    2.80
  22   8  -2   37.60    2.70
  20  -8  -2   65.09    3.50
 -20  -8   2   63.99    3.50
  20   8  -2   64.09    3.40
 -20   8   2   69.89    3.60
 -18  -8   2    0.70    0.80
  18  -8  -2    0.00    1.00
  18   8  -2    2.70    1.20
 -18   8   2    1.30    1.00
 -16  -8   2   -1.30    0.60
  16  -8  -2   -0.60    0.70
  16   8  -2   -1.80    0.80
 -16   8   2    1.00    0.90
  14  -8  -2    3.20    1.10
 -14  -8   2    1.30    0.90
 -14   8   2    4.00    1.10
  14   8  -2    3.80    1.20
 -12  -8   2   98.09    4.20
  12  -8  -2  108.09    4.30
 -12   8   2  106.99    4.20
  12   8  -2  100.59    4.10
  10  -8  -2    4.50    1.10
 -10  -8   2    6.10    1.20
  10   8  -2    4.40    1.10
   8  -8  -2   12.40    1.50
  -8   8   2   14.10    1.50
   8   8  -2   14.20    1.60
   6  -8  -2    1.60    0.80
  -6   8   2    2.10    0.80
   6   8  -2    1.20    0.80
   4  -8  -2   21.30    1.80
  -4   8   2   19.60    1.80
  -4   8   2   21.20    1.60
   4   8  -2   23.10    1.90
  -2  -8   2  160.18    4.70
   2  -8  -2  155.08    5.00
  -2   8   2  152.48    5.00
  -2   8   2  161.68    5.20
   2   8  -2  159.38    4.80
   2   8  -2  156.98    5.10
   0  -8  -2  155.38    4.80
   0  -8   2  143.29    4.70
   0   8   2  160.18    4.90
   0   8  -2  156.38    5.00
   0   8   2  153.88    5.00
   0   8  -2  160.58    4.90
   2  -8   2    7.30    1.10
   2  -8   2    6.20    1.00
  -2  -8  -2    7.00    1.00
  -2   8  -2    6.30    1.10
   2   8   2    6.00    0.90
   2   8   2    5.50    1.10
  -2   8  -2    6.70    1.10
   4  -8   2   59.29    2.60
   4  -8   2   54.89    2.40
  -4  -8  -2   55.59    2.30
  -4   8  -2   53.59    2.60
  -4   8  -2   56.89    2.70
   4   8   2   58.29    2.70
   6  -8   2    0.20    0.70
   6  -8   2    1.00    0.70
  -6   8  -2    0.70    0.70
   6   8   2   -0.50    0.60
  -6   8  -2   -1.00    0.70
   8  -8   2   10.70    1.40
   8   8   2   11.10    1.40
  -8   8  -2    9.50    1.40
  -8   8  -2   11.20    1.50
  10  -8   2   37.80    2.30
 -10   8  -2   35.40    2.30
  10   8   2   42.90    2.40
  12  -8   2   55.59    3.00
 -12   8  -2   63.69    3.20
  12   8   2   69.69    3.10
  14  -8   2   19.70    2.10
  14   8   2   19.60    2.00
 -14   8  -2   24.20    2.20
  16  -8   2    4.70    1.30
 -16  -8  -2    4.20    1.20
  16   8   2    6.00    1.30
 -16   8  -2    5.40    1.30
  18  -8   2   76.09    3.80
 -18  -8  -2   79.39    3.90
  18   8   2   78.39    3.70
 -18   8  -2   78.99    3.90
  20  -8   2    1.60    1.10
 -20  -8  -2    0.20    1.00
  20   8   2    0.90    1.10
 -20   8  -2   -0.60    0.90
  22  -8   2   15.70    2.20
 -22  -8  -2   16.90    2.10
  22   8   2   17.30    2.10
 -22   8  -2   20.30    2.30
 -24  -8  -2   64.59    3.70
  24  -8   2   58.49    3.60
 -24   8  -2   60.19    3.70
  24   8   2   61.99    3.60
 -23  -9   2   44.30    3.20
  23  -9  -2   35.10    3.20
 -23   9   2   40.50    3.00
  23   9  -2   43.60    3.10
 -21  -9   2    3.30    1.30
  21  -9  -2    6.70    1.60
  21   9  -2    5.10    1.50
 -21   9   2    4.20    1.40
  19  -9  -2    0.40    0.90
 -19  -9   2   -1.40    0.70
 -19   9   2   -0.20    1.00
  19   9  -2    0.30    1.10
 -17  -9   2    1.90    1.10
  17  -9  -2    2.50    1.20
  17   9  -2    4.00    1.40
 -17   9   2    2.50    1.10
  15  -9  -2   15.80    2.00
 -15  -9   2   16.20    2.00
 -15   9   2   18.80    2.00
  15   9  -2   17.70    2.00
  13  -9  -2    3.40    1.10
 -13   9   2    2.50    1.00
  13   9  -2    3.80    1.20
  11  -9  -2    1.50    1.00
 -11   9   2    0.40    0.90
  11   9  -2    1.40    0.90
   9  -9  -2    9.30    1.50
  -9   9   2   11.60    1.50
   9   9  -2   10.90    1.60
   7  -9  -2    7.60    1.30
   7   9  -2    6.70    1.30
  -7   9   2    4.60    1.20
  -7   9   2    5.50    1.10
   5  -9  -2   -0.60    0.80
   5   9  -2    0.90    0.80
  -5   9   2    0.20    0.70
  -5   9   2    0.20    0.90
   3  -9  -2   97.79    3.80
  -3   9   2  105.79    4.00
  -3   9   2  103.69    3.80
   3   9  -2   98.79    3.90
   1  -9  -2   30.40    1.90
  -1   9   2   28.30    2.00
   1   9  -2   31.20    2.10
  -1   9   2   27.60    1.80
   1  -9   2    1.70    0.80
   1  -9   2    1.50    0.90
  -1  -9  -2    1.10    0.70
  -1   9  -2    1.20    0.90
   1   9   2    0.80    0.70
   1   9   2    2.30    0.90
  -1   9  -2    0.00    0.70
   3  -9   2    7.90    1.20
   3  -9   2    7.70    1.20
   3   9   2    8.20    1.30
  -3   9  -2    7.90    1.30
  -3   9  -2    8.20    1.20
   5  -9   2   21.90    1.90
  -5   9  -2   25.50    2.10
   5   9   2   21.40    2.00
  -5   9  -2   23.00    1.80
   7  -9   2   21.90    2.00
  -7   9  -2   23.70    2.10
   7   9   2   23.80    2.10
  -7   9  -2   20.30    1.90
   9  -9   2    1.20    0.90
   9   9   2    1.60    1.00
  -9   9  -2    2.30    1.00
  -9   9  -2    1.90    1.00
  11  -9   2   -1.00    0.80
 -11   9  -2   -0.90    0.90
  11   9   2    1.00    0.80
 -11   9  -2    0.10    0.90
  13  -9   2    0.00    0.90
 -13   9  -2   -0.80    0.60
  13   9   2    0.30    0.90
  15  -9   2    6.20    1.40
 -15   9  -2    6.20    1.40
  15   9   2    6.60    1.40
  17  -9   2    4.80    1.40
 -17   9  -2    4.00    1.20
  17   9   2    6.00    1.40
  19  -9   2   41.40    3.00
 -19   9  -2   39.20    2.90
  19   9   2   41.80    2.80
 -21  -9  -2    4.90    1.50
  21  -9   2    4.40    1.50
  21   9   2    6.40    1.50
 -21   9  -2    4.50    1.50
 -20 -10   2   58.19    3.80
  20 -10  -2   72.59    4.00
  20  10  -2   60.69    3.70
 -20  10   2   68.29    3.80
 -18 -10   2    3.50    1.40
  18 -10  -2    5.10    1.50
 -18  10   2    4.40    1.40
  18  10  -2    3.30    1.40
  16 -10  -2   40.30    2.90
  16  10  -2   45.20    3.00
 -16  10   2   41.80    2.90
  14 -10  -2    3.40    1.30
  14  10  -2    2.00    1.20
 -14  10   2    0.80    0.70
  12 -10  -2   57.59    3.20
 -12  10   2   47.50    2.90
  12  10  -2   49.30    3.00
  10 -10  -2    2.10    1.10
  10  10  -2    0.20    1.00
 -10  10   2    2.40    1.00
   8 -10  -2    5.60    1.30
  -8  10   2    3.50    1.10
  -8  10   2    1.60    1.10
   8  10  -2    3.30    1.10
   6 -10  -2    0.80    0.90
   6  10  -2   -0.80    0.90
  -6  10   2    0.40    0.80
  -6  10   2    2.60    1.00
   4 -10  -2   62.59    3.00
  -4  10   2   65.49    3.30
   4  10  -2   65.99    3.30
  -4  10   2   66.59    3.10
   2 -10  -2   32.90    2.10
  -2  10   2   38.80    2.20
  -2  10   2   31.10    2.30
   2  10  -2   33.20    2.30
   0 -10   2   23.20    2.10
   0  10  -2   21.60    2.10
   0  10   2   19.20    2.00
  -2  10  -2   31.10    2.30
   2  10   2   34.30    2.40
   4 -10   2  152.28    5.30
   4  10   2  157.38    5.60
  -4  10  -2  151.28    5.30
  -4  10  -2  151.18    5.40
   6 -10   2    3.50    1.10
  -6  10  -2    3.10    1.20
  -6  10  -2    5.10    1.20
   6  10   2    4.20    1.30
   8 -10   2   20.70    2.10
  -8  10  -2   24.90    2.30
   8  10   2   18.80    2.10
  -8  10  -2   22.00    2.10
  10 -10   2    5.80    1.40
 -10  10  -2    8.00    1.50
  10  10   2    4.90    1.30
 -10  10  -2    5.60    1.40
  12 -10   2    4.60    1.30
  12  10   2    7.50    1.50
 -12  10  -2    6.80    1.50
 -12  10  -2    6.40    1.60
  14 -10   2    1.40    1.10
  14  10   2    1.40    1.10
 -14  10  -2   -2.40    1.00
 -14  10  -2    0.40    0.60
  16 -10   2   51.79    3.30
 -16  10  -2   52.69    3.30
  16  10   2   55.59    3.30
  18 -10   2    9.30    1.80
  18  10   2    7.60    1.70
 -18  10  -2    4.90    1.50
  15 -11  -2   22.40    2.60
  15  11  -2   24.20    2.60
  13 -11  -2   11.60    2.00
  13  11  -2    9.60    1.80
 -13  11   2    7.90    1.60
  11 -11  -2   25.50    2.50
 -11  11   2   24.50    2.50
  11  11  -2   22.80    2.50
 -11  11   2   19.90    2.20
   9 -11  -2    3.20    1.30
   9  11  -2    1.70    1.20
  -9  11   2    3.10    1.40
  -9  11   2    1.70    1.00
   7 -11  -2   40.30    2.60
  -7  11   2   37.90    2.50
   7  11  -2   40.20    2.80
  -7  11   2   36.20    2.70
   5  11  -2   18.00    2.20
  -5  11   2   16.60    2.00
  -5  11   2   15.50    1.80
   3  11  -2   10.40    1.70
  -3  11   2    7.60    1.50
  -1  11   2    5.20    1.40
   1  11  -2    7.50    1.50
   1  11   2    0.10    0.90
  -1  11  -2   -0.40    0.90
  -3  11  -2   42.00    2.70
   3  11   2   38.90    2.70
  -5  11  -2    5.20    1.40
   5  11   2    5.60    1.40
   7 -11   2   43.10    2.80
   7  11   2   48.60    3.00
  -7  11  -2   52.69    2.90
  -7  11  -2   49.90    3.00
   9 -11   2    1.20    1.10
  -9  11  -2   -0.80    1.00
  -9  11  -2    1.90    1.10
   9  11   2   -1.30    0.90
  11 -11   2    5.40    1.40
 -11  11  -2    7.60    1.60
 -11  11  -2    6.60    1.60
  11  11   2    4.50    1.40
  13 -11   2   19.70    2.30
 -13  11  -2   17.70    2.20
  13  11   2   16.00    2.10
 -13  11  -2   18.20    2.20
  -8  12   2    0.50    1.30
   8  12  -2   -0.70    1.10
  -6  12   2    0.70    1.20
   6  12  -2    0.20    1.20
  -4  12   2    3.70    1.40
   4  12  -2    3.10    1.40
   2  12  -2    1.10    1.20
  -2  12   2    5.30    1.50
   0  12   2    3.50    1.40
   0  12  -2    3.40    1.40
  -2  12  -2    4.50    1.50
   2  12   2    2.40    1.30
   4  12   2    0.00    1.10
  -4  12  -2    0.10    1.20
  -6  12  -2   37.20    2.80
   6  12   2   38.50    2.90
 -34   0   3   -0.50    1.00
 -32   0   3    0.30    1.00
 -30   0   3   -0.60    0.80
 -28   0   3    0.20    0.90
  26   0  -3    0.20    1.00
 -26   0   3    0.20    0.80
  26   0  -3   -0.10    0.60
 -26   0   3   -0.20    0.70
  24   0  -3    0.90    0.60
 -24   0   3   -0.30    0.60
 -24   0   3   -0.40    0.70
  24   0  -3   -1.80    0.80
  22   0  -3    0.00    0.60
 -22   0   3   -0.20    0.60
  22   0  -3   -0.30    0.80
 -22   0   3    0.30    0.80
 -20   0   3   -0.10    0.50
  20   0  -3    0.40    0.50
 -20   0   3   -0.80    0.60
  20   0  -3   -0.30    0.70
  18   0  -3    0.10    0.70
 -18   0   3   -0.30    0.50
  18   0  -3    1.30    0.60
  16   0  -3    0.00    0.40
  16   0  -3   -0.20    0.60
 -16   0   3   -0.40    0.50
 -14   0   3    0.30    0.40
  14   0  -3   -0.10    0.40
  14   0  -3   -0.20    0.60
 -12   0   3   -0.50    0.40
  12   0  -3   -0.20    0.40
  12   0  -3    0.30    0.50
 -10   0   3   -0.30    0.40
  10   0  -3   -0.40    0.50
  10   0  -3   -0.20    0.40
   8   0  -3   -0.20    0.30
   8   0  -3   -0.40    0.40
  -6   0   3   -0.20    0.30
   6   0  -3   -0.10    0.40
   6   0  -3   -0.20    0.30
  -4   0   3   -0.60    0.40
   4   0  -3   -0.50    0.40
   4   0  -3   -1.00    0.30
   2   0  -3    0.10    0.20
  -2   0   3   -0.50    0.40
   0   0  -3   -0.90    0.50
   0   0   3   -1.40    0.40
  -2   0  -3   -0.50    0.40
   2   0   3    0.60    0.50
   4   0   3   -1.00    0.20
   4   0   3   -0.60    0.50
  -4   0  -3   -0.90    0.50
  -6   0  -3    0.00    0.60
  -6   0  -3   -0.60    0.20
   6   0   3   -0.70    0.30
   6   0   3    0.10    0.50
  -8   0  -3   -0.20    0.30
  -8   0  -3    0.30    0.60
   8   0   3    0.40    0.60
   8   0   3   -0.10    0.30
 -10   0  -3   -1.50    0.50
  10   0   3    0.00    0.60
 -10   0  -3    0.10    0.30
  10   0   3   -0.30    0.40
 -12   0  -3    0.60    0.40
  12   0   3    0.50    0.60
  12   0   3   -0.80    0.40
 -12   0  -3    0.30    0.70
 -14   0  -3    0.10    0.80
  14   0   3    0.10    0.50
  14   0   3   -0.20    0.60
 -14   0  -3   -0.20    0.40
 -16   0  -3   -0.30    0.40
 -16   0  -3    0.10    0.80
  16   0   3   -0.10    0.70
  16   0   3    0.10    0.60
  18   0   3    0.00    0.70
 -18   0  -3    5.10    1.20
 -18   0  -3    0.20    0.50
  18   0   3    2.20    0.90
  20   0   3   -1.50    0.70
 -20   0  -3    0.30    0.60
 -20   0  -3   -0.80    0.80
  20   0   3   -0.30    0.70
 -22   0  -3   -0.50    0.50
  22   0   3   -0.40    0.80
  22   0   3   -0.50    0.70
 -22   0  -3   -1.30    0.80
 -22   0  -3   -0.20    0.60
 -24   0  -3   -0.50    1.00
 -24   0  -3    1.80    0.80
 -24   0  -3   -0.40    0.60
 -26   0  -3   -0.40    0.80
 -26   0  -3   -0.20    0.70
 -26   0  -3   -0.20    1.00
 -28   0  -3   -0.50    1.00
 -30   0  -3    0.80    1.30
 -35  -1   3    2.00    1.20
 -35   1   3    4.00    1.50
 -33  -1   3    2.20    1.20
 -33   1   3    2.70    1.20
 -31  -1   3   72.69    4.00
 -31   1   3   67.79    3.90
  31   1  -3   75.59    3.80
 -29  -1   3   33.90    2.60
  29  -1  -3   31.20    2.00
  29   1  -3   32.90    2.40
 -29   1   3   34.30    2.60
  27  -1  -3    2.30    0.80
 -27  -1   3    2.60    1.10
  27   1  -3    1.90    1.10
 -27   1   3    2.10    1.00
 -27   1   3    1.00    0.80
  25  -1  -3  113.49    3.90
 -25  -1   3  117.59    4.80
  25   1  -3  111.29    4.30
 -25   1   3  113.59    4.10
 -23  -1   3  128.79    5.00
 -23  -1   3  132.79    4.10
  23  -1  -3  133.99    4.30
  23   1  -3  125.69    3.90
 -23   1   3  127.89    4.40
  23   1  -3  127.09    4.60
 -21  -1   3    2.20    1.00
  21  -1  -3    1.50    0.70
 -21  -1   3    1.80    0.70
 -21   1   3    2.70    0.80
  21   1  -3    1.90    0.60
  21   1  -3    1.80    1.00
 -19  -1   3   28.20    2.00
  19  -1  -3   26.20    1.50
 -19  -1   3   26.00    1.50
  19   1  -3   29.20    1.80
 -19   1   3   29.20    1.70
  19   1  -3   24.20    1.30
  17  -1  -3    1.10    0.60
 -17  -1   3    0.40    0.60
 -17  -1   3    0.30    0.50
  17   1  -3    0.10    0.70
  17   1  -3    0.20    0.40
 -17   1   3   -0.20    0.50
  15  -1  -3   25.50    1.40
 -15  -1   3   29.70    1.80
 -15  -1   3   27.80    1.30
  15   1  -3   27.90    1.60
 -15   1   3   25.20    1.50
  15   1  -3   26.50    1.20
 -13  -1   3  199.88    6.00
  13  -1  -3  198.68    5.50
 -13  -1   3  201.28    5.50
 -13   1   3  202.48    5.70
  13   1  -3  212.48    5.20
  13   1  -3  205.28    5.60
  11  -1  -3  452.85   11.00
 -11  -1   3  457.85   11.70
  11   1  -3  442.86   10.70
 -11   1   3  436.76   11.50
   9  -1  -3   89.19    2.80
  -9   1   3   88.19    3.00
   9   1  -3   97.29    2.90
   9   1  -3   94.19    2.60
  -9   1   3   93.09    2.60
  -7  -1   3  115.09    3.40
   7  -1  -3  111.39    3.20
  -7   1   3  114.29    3.40
   7   1  -3  113.89    3.00
  -7   1   3  113.79    3.10
   7   1  -3  110.29    3.20
   5  -1  -3 1178.08   28.70
  -5  -1   3 1210.28   28.90
   5  -1  -3 1219.68   27.70
  -5  -1   3 1177.08   29.00
   5   1  -3 1175.08   27.00
  -5   1   3 1200.28   28.80
  -3  -1   3   28.60    1.10
   3  -1  -3   26.90    1.20
  -3  -1   3   27.20    1.30
   3  -1  -3   26.00    1.10
   3   1  -3   29.20    1.10
  -3   1   3   27.70    1.20
   1  -1  -3  555.44   13.60
  -1  -1   3  556.24   13.30
  -1  -1   3  564.74   13.80
  -1   1   3  553.34   13.70
   1   1  -3  534.75   13.60
   1   1  -3  538.35   12.50
   1  -1   3   18.50    1.10
  -1   1  -3   18.70    0.60
   1   1   3   18.60    1.10
  -1   1  -3   20.00    1.10
   3  -1   3  469.55   11.80
  -3  -1  -3  454.95   11.70
  -3   1  -3  462.55   11.70
   3   1   3  458.35   10.50
   3   1   3  458.15   11.80
  -5  -1  -3  207.38    5.30
  -5  -1  -3  214.18    5.90
   5  -1   3  203.48    5.80
  -5   1  -3  213.08    5.80
   5   1   3  206.98    5.00
   5   1   3  211.98    5.90
  -7  -1  -3  678.73   17.30
   7  -1   3  700.53   17.30
  -7  -1  -3  680.43   16.70
   7   1   3  656.53   15.70
   7   1   3  696.33   17.40
  -7   1  -3  703.43   17.20
   9  -1   3  520.85   13.80
  -9  -1  -3  519.05   13.80
  -9  -1  -3  535.55   13.30
  -9   1  -3  532.25   13.70
   9   1   3  566.54   14.00
   9   1   3  534.45   12.50
 -11  -1  -3  316.57    8.70
  11  -1   3  314.77    8.60
 -11  -1  -3  299.17    8.10
  11   1   3  337.97    8.80
 -11   1  -3  299.57    8.50
  11   1   3  307.57    7.70
  13  -1   3   45.80    2.20
 -13  -1  -3   50.09    2.50
 -13  -1  -3   48.60    2.00
  13   1   3   47.80    1.90
  13   1   3   51.59    2.40
 -13   1  -3   51.59    2.40
 -15  -1  -3  209.28    6.00
  15  -1   3  187.78    6.20
 -15  -1  -3  215.48    6.60
  15   1   3  218.78    5.70
 -15   1  -3  211.58    6.00
  15   1   3  204.58    6.40
 -15   1  -3  213.18    6.40
 -17  -1  -3   11.20    1.20
 -17  -1  -3    9.40    1.50
  17  -1   3    8.90    1.30
 -17   1  -3   11.00    1.40
 -17   1  -3   11.10    1.10
  17   1   3   11.60    1.20
  17   1   3   11.70    1.50
 -19  -1  -3  156.28    5.10
  19  -1   3  150.88    5.30
 -19  -1  -3  159.88    5.60
 -19   1  -3  158.98    5.40
  19   1   3  159.48    4.80
 -19   1  -3  157.68    5.10
  19   1   3  165.18    5.60
 -21  -1  -3    6.00    1.00
 -21  -1  -3    6.10    1.30
  21  -1   3    7.20    1.30
 -21   1  -3    5.30    1.10
  21   1   3    4.00    1.00
 -21   1  -3    4.60    1.20
 -21   1  -3    5.70    1.00
 -23  -1  -3  123.99    5.00
  23  -1   3  124.39    4.70
 -23  -1  -3  124.89    4.50
 -23  -1  -3  122.89    4.40
 -23   1  -3  127.69    4.60
 -23   1  -3  123.89    4.60
 -23   1  -3  122.79    4.80
  23   1   3  123.19    4.30
 -25  -1  -3   43.50    3.00
 -25  -1  -3   48.90    2.70
 -25   1  -3   59.99    2.90
 -25   1  -3   52.89    2.80
 -25   1  -3   52.99    3.10
  25   1   3   57.79    2.70
 -27  -1  -3   -0.20    1.10
 -27  -1  -3    1.30    0.90
 -27   1  -3    0.50    1.10
 -27   1  -3    2.20    1.00
  27   1   3    1.80    1.00
 -29  -1  -3    3.00    1.40
 -29   1  -3    2.40    1.10
 -29   1  -3    2.90    1.30
 -31  -1  -3  171.78    6.90
 -34  -2   3   -0.20    1.10
  34   2  -3   -1.00    1.10
 -34   2   3   -0.30    1.10
 -32  -2   3    2.40    1.20
  32   2  -3    4.00    1.40
 -32   2   3    3.10    1.40
  30  -2  -3    1.20    0.80
 -30  -2   3   -0.10    0.90
 -30   2   3   -0.70    0.80
  30   2  -3    0.10    1.10
 -28  -2   3   77.29    3.90
  28  -2  -3   79.49    3.30
  28   2  -3   75.89    3.70
 -28   2   3   69.59    3.30
  26  -2  -3    3.00    0.90
 -26  -2   3    4.10    1.20
 -26   2   3    2.90    1.00
  26   2  -3    4.40    1.20
  24  -2  -3    5.90    1.00
 -24  -2   3    5.70    1.30
  24   2  -3    6.00    1.30
 -24   2   3    4.90    1.10
  22  -2  -3   40.00    2.10
 -22  -2   3   44.80    2.70
 -22   2   3   41.70    2.30
  22   2  -3   41.60    2.40
 -20  -2   3  159.88    5.60
  20  -2  -3  163.68    5.00
 -20   2   3  161.28    5.20
  20   2  -3  154.08    5.10
  20   2  -3  160.38    4.30
  18  -2  -3    2.20    0.70
 -18  -2   3    1.90    0.80
  18   2  -3    2.70    0.50
  18   2  -3    1.90    0.90
 -18   2   3    2.00    0.80
  16  -2  -3  117.79    3.90
 -16  -2   3  126.49    4.40
  16   2  -3  123.69    4.00
 -16   2   3  122.69    4.10
  16   2  -3  124.79    3.40
 -14  -2   3    0.30    0.50
  14  -2  -3    0.70    0.50
 -14   2   3    1.60    0.60
  14   2  -3    0.70    0.60
  14   2  -3    1.10    0.40
 -12  -2   3  742.83   19.00
  12  -2  -3  767.82   18.10
  12   2  -3  750.72   17.50
 -12   2   3  748.13   18.90
 -12   2   3  753.32   18.20
  10  -2  -3  141.89    4.10
  10   2  -3  141.89    3.70
  10   2  -3  140.79    4.10
 -10   2   3  143.59    3.70
 -10   2   3  146.99    4.30
   8  -2  -3 1078.69   25.90
  -8  -2   3 1112.99   27.10
   8   2  -3 1113.19   25.30
  -8   2   3 1101.89   27.00
  -8   2   3 1109.09   26.60
   6  -2  -3   12.00    0.90
  -6  -2   3   12.60    0.90
   6  -2  -3   12.50    0.70
   6   2  -3   12.10    0.90
  -6   2   3   11.90    1.00
  -6   2   3   12.00    0.70
  -4  -2   3  148.39    4.10
   4  -2  -3  148.59    4.00
  -4  -2   3  148.49    4.20
   4  -2  -3  145.49    3.90
  -4   2   3  142.79    4.00
   4   2  -3  151.58    3.80
   2  -2  -3  136.49    3.80
   2  -2  -3  140.59    3.80
  -2  -2   3  137.59    4.00
  -2  -2   3  130.59    3.70
  -2   2   3  142.99    3.90
   2   2  -3  140.79    3.50
   0  -2  -3  668.03   16.50
   0  -2   3  674.73   16.20
   0  -2   3  671.23   16.60
   0   2  -3  671.53   15.20
   0   2   3  652.03   16.60
   0   2  -3  676.13   16.60
   2  -2   3   20.50    1.20
  -2  -2  -3   22.80    1.30
   2   2   3   20.60    0.90
   2   2   3   21.00    1.20
  -2   2  -3   22.30    1.20
  -2   2  -3   22.80    0.80
   4  -2   3   69.19    2.40
  -4  -2  -3   68.69    2.50
   4   2   3   68.09    2.10
  -4   2  -3   70.09    2.40
   4   2   3   73.89    2.60
   6  -2   3    3.20    0.70
  -6  -2  -3    3.50    0.80
  -6  -2  -3    4.70    0.60
   6   2   3    3.70    0.50
   6   2   3    4.90    0.80
  -6   2  -3    3.80    0.70
  -8  -2  -3 1242.18   30.90
   8  -2   3 1241.88   31.40
   8   2   3 1269.47   29.00
  -8   2  -3 1307.67   31.20
   8   2   3 1326.27   31.60
 -10  -2  -3  120.39    3.60
  10  -2   3  117.09    3.90
  10   2   3  122.69    3.50
 -10   2  -3  119.09    3.90
  10   2   3  122.69    4.10
 -12  -2  -3   19.40    1.20
  12  -2   3   18.90    1.50
  12   2   3   17.70    1.20
  12   2   3   21.20    1.60
 -12   2  -3   18.30    1.50
 -14  -2  -3   13.90    1.20
  14  -2   3   10.30    1.30
 -14   2  -3    9.50    1.30
  14   2   3    9.30    1.30
  14   2   3   10.10    1.00
  16  -2   3  388.26   11.00
 -16  -2  -3  397.36   10.80
 -16   2  -3  415.86   11.00
  16   2   3  406.56   11.30
  16   2   3  403.96   10.10
 -18  -2  -3    0.70    0.60
  18  -2   3    1.00    0.90
  18   2   3    1.10    0.80
 -18   2  -3    0.70    0.90
 -20  -2  -3   74.19    3.10
  20  -2   3   69.09    3.20
  20   2   3   71.09    2.90
 -20   2  -3   72.29    3.20
 -20   2  -3   71.49    3.20
  22  -2   3   17.00    1.80
 -22  -2  -3   13.10    1.90
 -22  -2  -3   11.30    1.40
 -22   2  -3   14.60    1.60
 -22   2  -3   13.10    1.60
 -22   2  -3   13.10    1.70
  22   2   3   15.00    1.50
 -24  -2  -3    9.40    1.30
 -24  -2  -3    9.60    1.80
  24  -2   3    5.40    1.20
 -24   2  -3   10.10    1.40
  24   2   3    8.60    1.40
 -24   2  -3    7.80    1.30
 -24   2  -3    8.00    1.50
  26  -2   3    1.50    0.90
 -26  -2  -3    2.30    0.90
 -26  -2  -3    1.00    1.20
  26   2   3    1.90    1.00
 -26   2  -3    1.70    1.00
 -26   2  -3    2.30    1.10
 -28  -2  -3   90.19    4.10
 -28  -2  -3   98.29    4.80
  28   2   3   99.59    4.00
 -28   2  -3   92.89    4.20
 -30  -2  -3   14.70    2.30
 -30   2  -3   15.30    2.00
 -32  -2  -3    0.10    1.50
 -33  -3   3   15.30    2.20
  33  -3  -3   12.20    1.80
  33   3  -3   20.70    2.40
 -33   3   3   14.50    1.90
 -31  -3   3   52.69    3.40
  31  -3  -3   50.99    2.90
 -31   3   3   48.30    2.90
  31   3  -3   56.79    3.30
 -29  -3   3   94.79    4.60
  29  -3  -3  103.69    4.10
  29   3  -3   96.59    4.30
 -29   3   3   95.69    4.10
  27  -3  -3   20.70    1.90
 -27  -3   3   20.40    2.30
  27   3  -3   22.40    2.20
 -27   3   3   20.00    2.00
 -25  -3   3   11.50    1.70
  25  -3  -3    8.60    1.30
  25   3  -3    9.40    1.50
 -25   3   3    8.10    1.30
  23  -3  -3   14.10    1.50
 -23  -3   3   14.00    1.70
 -23   3   3   12.20    1.50
  23   3  -3   14.40    1.70
 -21  -3   3  191.88    6.30
  21  -3  -3  173.98    5.60
  21   3  -3  188.68    5.80
 -21   3   3  172.58    5.70
 -19  -3   3   32.50    2.10
  19  -3  -3   31.80    1.90
  19   3  -3   32.80    2.00
 -19   3   3   30.70    1.90
  17  -3  -3    0.20    0.60
 -17  -3   3    0.50    0.70
  17   3  -3    0.10    0.70
 -17   3   3    0.30    0.70
 -15  -3   3   66.99    2.90
  15  -3  -3   65.99    2.70
  15   3  -3   66.39    2.70
  15   3  -3   69.79    1.90
 -15   3   3   66.49    2.80
  13  -3  -3   97.59    3.40
 -13  -3   3   99.09    3.60
  13   3  -3  102.99    3.40
 -13   3   3  100.69    3.50
  13   3  -3   99.99    2.60
  11  -3  -3  195.88    5.80
 -11  -3   3  215.88    6.20
 -11   3   3  204.98    6.00
  11   3  -3  211.88    5.70
  11   3  -3  214.38    5.10
   9  -3  -3   64.39    2.50
   9   3  -3   71.99    2.50
  -9   3   3   71.89    1.90
  -9   3   3   70.29    2.60
  -7  -3   3    0.50    0.40
   7  -3  -3    0.70    0.50
   7  -3  -3    0.50    0.30
  -7   3   3    0.60    0.30
   7   3  -3    0.00    0.40
   5  -3  -3  324.37    8.20
   5  -3  -3  316.67    8.00
  -5  -3   3  321.07    8.40
  -5   3   3  322.67    8.50
  -5   3   3  320.97    8.10
   3  -3  -3  267.47    6.70
  -3  -3   3  254.77    7.00
  -3  -3   3  255.17    6.80
   3  -3  -3  254.47    6.70
  -3   3   3  252.77    7.00
  -3   3   3  261.57    6.70
   3   3  -3  262.97    6.40
  -1  -3   3  220.38    6.10
   1  -3  -3  222.68    5.80
   1  -3  -3  223.38    6.00
  -1  -3   3  222.98    5.90
   1   3  -3  223.78    5.50
  -1   3   3  219.98    6.00
  -1  -3  -3   58.99    2.20
   1  -3   3   58.69    2.20
  -1  -3  -3   59.59    2.00
  -1   3  -3   59.69    1.80
   1   3   3   56.49    2.10
   1   3   3   54.29    1.90
   3  -3   3    9.00    0.90
  -3  -3  -3    9.80    0.80
   3   3   3    8.30    1.00
  -3   3  -3    8.90    0.70
  -3   3  -3    9.60    0.90
   3   3   3    8.30    0.80
   5  -3   3  162.58    4.70
  -5   3  -3  158.88    4.60
   5   3   3  162.98    4.90
   5   3   3  158.98    4.30
   7  -3   3   53.89    2.20
  -7  -3  -3   53.69    2.00
   7  -3   3   49.30    2.10
   7   3   3   48.90    2.20
   7   3   3   50.99    1.90
  -7   3  -3   51.49    2.00
   9  -3   3  427.36   11.00
   9  -3   3  435.06   11.40
  -9  -3  -3  433.86   11.20
   9   3   3  438.16   11.60
   9   3   3  428.26   10.50
  -9   3  -3  430.66   11.20
 -11  -3  -3   87.89    3.00
  11  -3   3   85.19    3.10
  11  -3   3   87.09    3.20
  11   3   3   90.69    2.90
 -11   3  -3   87.79    3.10
  11   3   3   89.79    3.40
  13  -3   3  135.89    4.50
  13  -3   3  136.69    4.40
 -13  -3  -3  138.79    4.40
 -13   3  -3  143.79    4.40
  13   3   3  131.39    4.10
  13   3   3  135.29    4.70
 -15  -3  -3    4.50    0.80
  15  -3   3    4.40    0.90
  15  -3   3    5.20    1.10
  15   3   3    3.60    0.80
 -15   3  -3    5.90    1.00
  17  -3   3   19.50    1.80
 -17  -3  -3   18.90    1.60
  17  -3   3   15.40    1.50
  17   3   3   17.10    1.50
 -17   3  -3   15.70    1.60
 -17   3  -3   16.30    1.70
 -19  -3  -3    3.40    0.90
  19  -3   3    2.00    0.90
  19  -3   3    2.30    1.00
 -19   3  -3    2.80    1.00
 -19   3  -3    3.40    1.00
  19   3   3    3.30    0.90
 -21  -3  -3   63.69    2.90
  21  -3   3   62.39    3.00
 -21   3  -3   60.39    2.90
  21   3   3   61.19    2.80
 -21   3  -3   61.29    3.00
  23  -3   3    6.40    1.20
 -23  -3  -3    7.10    1.20
 -23   3  -3    6.10    1.30
  23   3   3    6.70    1.20
 -23   3  -3    6.00    1.30
 -25  -3  -3   28.80    2.20
  25   3   3   30.10    2.10
 -25   3  -3   30.30    2.30
 -27  -3  -3    3.10    1.50
 -27  -3  -3    1.70    0.90
  27   3   3    1.00    1.00
 -27   3  -3    3.20    1.20
 -29  -3  -3  124.09    5.20
 -29  -3  -3  130.09    5.90
  29   3   3  129.59    5.00
 -29   3  -3  129.79    5.30
 -31  -3  -3   18.60    2.60
 -31   3  -3   15.60    2.20
  32  -4  -3   -1.20    0.80
 -32  -4   3   -0.20    0.90
  32   4  -3    1.20    1.30
 -32   4   3   -1.40    0.90
  30  -4  -3    3.60    1.20
 -30  -4   3    4.40    1.40
 -30   4   3    4.10    1.30
  30   4  -3    7.20    1.60
  28  -4  -3   59.19    3.00
 -28  -4   3   49.50    3.20
  28   4  -3   51.69    3.10
 -28   4   3   45.30    2.80
 -26  -4   3  132.69    5.50
  26  -4  -3  140.29    5.10
  26   4  -3  144.59    5.30
 -26   4   3  150.48    5.30
 -24  -4   3   61.89    3.40
  24  -4  -3   69.19    3.10
  24   4  -3   67.59    3.30
 -24   4   3   74.09    3.30
 -22  -4   3   17.70    1.90
  22  -4  -3   22.60    2.00
  22   4  -3   23.20    2.10
 -22   4   3   19.50    1.90
 -20  -4   3   27.60    2.00
  20  -4  -3   24.20    1.70
 -20   4   3   23.80    1.80
  20   4  -3   26.20    2.00
  18  -4  -3  112.39    4.00
 -18  -4   3  112.69    4.30
 -18   4   3  105.59    4.00
  18   4  -3  110.89    4.10
  16  -4  -3   11.20    1.30
 -16  -4   3   10.00    1.30
 -16   4   3   11.40    1.40
  16   4  -3    9.80    1.30
 -14  -4   3    1.00    0.70
  14  -4  -3    0.30    0.60
 -14   4   3    1.40    0.70
  14   4  -3    0.50    0.70
 -12  -4   3   20.90    1.50
  12  -4  -3   19.20    1.50
 -12   4   3   18.50    1.50
  12   4  -3   18.80    1.40
  10  -4  -3  666.13   15.70
 -10  -4   3  547.35   16.10
 -10   4   3  684.93   16.30
  -8  -4   3    9.40    1.00
   8  -4  -3   12.30    1.20
   8   4  -3   12.00    1.10
  -8   4   3   11.90    1.20
   6  -4  -3  969.20   22.90
   6  -4  -3  942.01   22.60
  -6  -4   3  959.10   23.50
   6   4  -3  949.90   22.10
  -6   4   3  926.11   23.50
   4  -4  -3    1.30    0.60
  -4  -4   3    1.20    0.50
   4  -4  -3    0.90    0.50
  -4   4   3    1.60    0.60
   4   4  -3    0.60    0.50
   2  -4  -3  939.81   22.10
  -2  -4   3  940.01   23.00
  -2  -4   3  929.51   23.20
  -2   4   3  923.01   23.00
   2   4  -3  935.81   21.50
   0  -4   3  110.19    3.50
   0  -4  -3  107.19    3.30
   0   4  -3  111.59    3.20
   0   4   3  106.79    3.40
   2  -4   3  386.86   10.20
  -2  -4  -3  393.56    9.60
   2   4   3  383.46    9.50
  -2   4  -3  398.46    9.40
   2   4   3  386.56   10.20
  -4  -4  -3   49.10    1.80
   4  -4   3   48.60    2.00
   4  -4   3   45.40    2.00
   4   4   3   46.40    1.80
  -4   4  -3   47.70    1.70
  -6  -4  -3   76.59    2.40
   6  -4   3   80.39    2.80
   6  -4   3   76.79    2.80
  -6   4  -3   76.29    2.70
   6   4   3   80.39    2.60
  -8  -4  -3    1.80    0.60
   8  -4   3    3.00    0.70
   8  -4   3    1.10    0.60
  -8   4  -3    1.70    0.60
   8   4   3    1.40    0.60
 -10  -4  -3  387.66   10.30
  10  -4   3  369.96   10.10
  10  -4   3  387.96   10.30
  10   4   3  394.86    9.70
 -10   4  -3  385.86   10.10
  12  -4   3   -1.30    0.60
  12  -4   3    0.00    0.60
 -12  -4  -3   -0.60    0.50
  12   4   3   -0.20    0.60
 -12   4  -3    0.10    0.70
  14  -4   3    0.70    0.80
 -14  -4  -3   -0.60    0.50
  14  -4   3    0.50    0.60
 -14   4  -3    0.50    0.80
  14   4   3    0.40    0.60
 -14   4  -3   -1.50    0.50
  16  -4   3   27.90    1.90
  16  -4   3   26.00    1.80
 -16  -4  -3   28.10    1.80
  16   4   3   24.60    1.70
 -16   4  -3   27.90    2.00
 -16   4  -3   26.20    1.80
  18  -4   3  835.22   20.90
 -18  -4  -3  847.92   21.40
  18  -4   3  829.32   21.40
 -18   4  -3  817.32   21.70
  18   4   3  825.42   20.10
 -18   4  -3  838.02   21.10
  20  -4   3    3.40    1.10
  20  -4   3    4.30    1.10
 -20  -4  -3    3.50    0.90
  20   4   3    5.60    1.10
 -20   4  -3    5.10    1.10
 -20   4  -3    4.00    1.20
 -22  -4  -3   17.70    1.80
  22  -4   3   22.50    2.10
  22   4   3   20.70    1.90
 -22   4  -3   20.90    2.10
  24  -4   3   29.80    2.20
 -24  -4  -3   33.60    2.30
  24   4   3   32.40    2.30
 -24   4  -3   28.50    2.30
 -26  -4  -3   63.29    3.30
  26   4   3   68.89    3.30
 -26   4  -3   58.79    3.40
 -28  -4  -3    1.10    1.00
  28   4   3   -0.70    1.00
 -28   4  -3   -0.50    1.00
 -30  -4  -3   21.20    2.80
 -30   4  -3   19.90    2.40
 -31  -5   3    4.20    1.40
  31  -5  -3    4.70    1.40
  31   5  -3    3.40    1.50
 -31   5   3    4.70    1.50
  29  -5  -3    5.40    1.30
 -29  -5   3    7.60    1.70
 -29   5   3    7.00    1.50
  29   5  -3    7.20    1.60
  27  -5  -3    6.20    1.40
 -27  -5   3    3.80    1.30
  27   5  -3    7.50    1.60
 -27   5   3    5.60    1.40
 -25  -5   3    1.00    1.00
  25  -5  -3    2.00    1.00
 -25   5   3    1.80    1.00
  25   5  -3   -0.80    1.00
  23  -5  -3    4.00    1.10
 -23  -5   3    2.50    1.00
  23   5  -3    3.60    1.20
 -23   5   3    2.60    1.00
 -21  -5   3    4.30    1.10
  21  -5  -3    4.50    1.20
 -21   5   3    4.50    1.10
  21   5  -3    2.90    1.10
 -19  -5   3   39.90    2.50
  19  -5  -3   39.70    2.30
 -19   5   3   38.10    2.30
  19   5  -3   43.70    2.50
 -17  -5   3    0.60    0.70
  17  -5  -3    2.70    1.00
  17   5  -3    1.40    0.90
 -17   5   3    2.10    0.80
  15  -5  -3   47.80    2.50
 -15  -5   3   48.80    2.60
  15   5  -3   47.60    2.40
 -15   5   3   48.70    2.50
 -13  -5   3    1.90    0.80
  13  -5  -3    2.70    0.80
  13   5  -3    1.40    0.80
 -13   5   3    1.40    0.70
 -11  -5   3   80.29    3.20
  11  -5  -3   73.99    3.00
 -11   5   3   75.09    3.00
  11   5  -3   73.79    2.90
   9  -5  -3    0.40    0.70
  -9   5   3    1.80    0.70
   9   5  -3    1.60    0.70
   7  -5  -3    3.40    0.80
   7  -5  -3    3.50    0.50
  -7  -5   3    2.50    0.70
   7   5  -3    1.80    0.70
  -7   5   3    1.50    0.70
   5  -5  -3    1.40    0.60
   5  -5  -3    1.30    0.50
  -5  -5   3    1.20    0.60
   5   5  -3    1.20    0.60
   3  -5  -3   33.20    1.70
  -3   5   3   32.50    1.70
   3   5  -3   35.70    1.70
  -1  -5   3    3.30    0.70
   1  -5  -3    2.90    0.70
   1   5  -3    3.30    0.70
  -1   5   3    2.60    0.70
  -1  -5  -3   20.90    1.30
   1  -5   3   21.20    1.40
  -1   5  -3   22.00    1.30
   1   5   3   20.20    1.30
   3  -5   3    2.50    0.70
   3  -5   3    2.50    0.60
  -3  -5  -3    2.80    0.60
   3   5   3    4.70    0.80
  -3   5  -3    2.50    0.60
   5  -5   3   42.40    1.90
  -5  -5  -3   42.80    1.70
   5  -5   3   42.60    2.00
   5   5   3   41.30    1.90
  -5   5  -3   36.20    1.70
   7  -5   3   25.60    1.50
   7  -5   3   24.60    1.60
  -7  -5  -3   23.30    1.20
   7   5   3   23.30    1.50
  -9  -5  -3  110.69    3.30
  -9  -5  -3  116.69    4.00
   9  -5   3  111.79    3.90
  -9   5  -3  115.79    4.10
   9   5   3  114.39    3.70
  -9   5  -3  112.99    3.70
  11  -5   3   17.90    1.70
 -11  -5  -3   20.10    1.10
  11  -5   3   17.90    1.60
 -11  -5  -3   18.90    1.50
  11   5   3   20.40    1.50
 -11   5  -3   19.30    1.80
 -11   5  -3   17.20    1.40
  13  -5   3   68.69    2.90
 -13  -5  -3   69.09    3.00
  13  -5   3   68.89    3.00
 -13   5  -3   67.29    2.70
 -13   5  -3   66.99    3.10
  13   5   3   70.29    2.80
  15  -5   3   31.40    2.10
 -15  -5  -3   28.80    2.00
  15  -5   3   26.90    1.90
  15   5   3   28.80    1.90
 -15   5  -3   30.30    2.10
 -15   5  -3   33.20    1.80
 -17  -5  -3    0.90    0.70
  17  -5   3   -0.20    0.80
  17  -5   3    1.50    0.90
 -17   5  -3    0.70    0.80
 -17   5  -3    0.30    0.80
  17   5   3    0.50    0.80
  19  -5   3   16.50    1.80
 -19  -5  -3   16.00    1.70
 -19   5  -3   13.40    1.70
  19   5   3   17.40    1.80
 -21  -5  -3    0.50    0.70
  21  -5   3    1.10    0.80
 -21   5  -3    0.00    0.90
  21   5   3    0.50    0.90
 -23  -5  -3    2.60    1.00
  23  -5   3    4.20    1.20
 -23   5  -3    3.20    1.20
  23   5   3    3.00    1.10
 -25  -5  -3    1.50    0.90
  25  -5   3    2.10    1.10
 -25   5  -3    2.30    1.20
  25   5   3    1.10    1.00
 -27  -5  -3    7.40    1.50
  27   5   3    5.90    1.50
 -27   5  -3    8.80    1.70
 -29  -5  -3    9.30    1.60
  29   5   3    8.60    1.70
 -29   5  -3    4.20    1.50
  30  -6  -3   20.20    2.40
 -30  -6   3   25.60    2.80
  30   6  -3   19.70    2.40
 -30   6   3   22.50    2.50
  28  -6  -3    1.30    1.10
 -28  -6   3    1.10    1.10
 -28   6   3   -0.90    1.00
  28   6  -3    1.20    1.20
  26  -6  -3   34.40    2.50
 -26  -6   3   33.00    2.60
  26   6  -3   33.30    2.80
 -26   6   3   34.10    2.60
  24  -6  -3   14.50    1.80
 -24  -6   3   16.30    2.00
  24   6  -3   13.20    1.90
 -24   6   3   14.20    1.90
 -22  -6   3    0.70    0.80
  22  -6  -3   -0.50    0.90
 -22   6   3   -0.60    0.70
  22   6  -3   -0.40    0.90
 -20  -6   3    0.50    0.80
  20  -6  -3   -1.30    0.60
 -20   6   3    0.60    0.80
  20   6  -3    1.40    1.00
  18  -6  -3   74.09    3.30
 -18  -6   3   69.59    3.40
 -18   6   3   63.69    3.20
  18   6  -3   73.59    3.30
  16  -6  -3   62.69    3.10
 -16  -6   3   68.19    3.20
 -16   6   3   62.39    3.00
  16   6  -3   69.19    3.10
 -14  -6   3    4.70    1.10
  14  -6  -3    4.80    1.10
 -14   6   3    4.30    1.00
  14   6  -3    5.30    1.10
 -12  -6   3  114.49    4.20
  12  -6  -3  103.09    3.90
  12   6  -3  112.29    3.90
 -12   6   3  106.09    4.00
  10  -6  -3   73.19    3.10
 -10  -6   3   71.69    3.10
 -10   6   3   67.19    2.90
  10   6  -3   72.29    2.90
   8  -6  -3   21.70    1.80
   8   6  -3   23.70    1.10
  -8   6   3   21.40    1.60
   8   6  -3   21.60    1.60
  -6  -6   3   62.29    2.80
   6  -6  -3   67.49    2.30
   6  -6  -3   65.79    2.70
   6   6  -3   68.59    2.30
   6   6  -3   67.69    2.70
   4  -6  -3   22.10    1.60
  -4   6   3   24.20    1.60
   4   6  -3   26.10    1.60
   4   6  -3   26.80    1.40
   2  -6  -3  138.49    4.30
   2   6  -3  141.89    4.20
   2   6  -3  141.39    4.30
  -2   6   3  134.69    4.40
   0  -6  -3   51.89    2.20
   0  -6   3   49.30    2.30
   0   6   3   50.39    2.20
   0   6   3   46.10    2.20
   0   6  -3   51.09    2.20
   0   6  -3   49.10    2.10
   2  -6   3  194.48    5.80
   2  -6   3  190.58    5.50
  -2  -6  -3  197.28    5.50
   2   6   3  189.98    5.60
  -2   6  -3  191.58    5.40
  -2   6  -3  199.78    5.80
   4  -6   3    0.10    0.50
  -4  -6  -3   -0.60    0.50
   4  -6   3   -0.70    0.60
  -4   6  -3    1.40    0.70
  -4   6  -3    0.00    0.60
   4   6   3    0.10    0.60
  -6  -6  -3   25.40    1.40
   6  -6   3   21.90    1.50
   6  -6   3   22.50    1.50
   6   6   3   21.60    1.50
  -6   6  -3   21.30    1.40
  -6   6  -3   22.60    1.60
  -8  -6  -3   50.69    2.00
   8  -6   3   49.50    2.40
   8  -6   3   53.89    2.40
   8   6   3   48.50    2.30
  10  -6   3  225.48    6.90
  10   6   3  238.38    6.70
 -10   6  -3  226.98    7.10
 -12  -6  -3   58.59    2.80
  12  -6   3   57.99    2.60
  12  -6   3   54.69    2.70
 -12   6  -3   57.79    2.90
  12   6   3   58.89    2.70
 -14  -6  -3   21.90    1.90
  14  -6   3   22.20    1.70
  14  -6   3   23.90    2.10
 -14   6  -3   21.30    2.00
  14   6   3   21.70    1.80
 -16  -6  -3   21.20    1.90
  16  -6   3   17.60    1.90
  16   6   3   13.00    1.60
 -16   6  -3   20.90    2.10
 -18  -6  -3  129.89    4.80
  18  -6   3  129.29    4.90
 -18   6  -3  123.69    5.00
  18   6   3  126.59    4.60
 -20  -6  -3   30.60    2.20
  20  -6   3   31.70    2.30
 -20   6  -3   28.20    2.30
  20   6   3   33.10    2.30
 -22  -6  -3   15.10    1.80
  22  -6   3   19.70    2.20
  22   6   3   15.70    1.90
 -22   6  -3   17.00    2.10
  24  -6   3   14.20    1.90
 -24  -6  -3   16.00    1.90
  24   6   3   16.20    2.00
 -24   6  -3   15.20    2.00
  26  -6   3   32.20    2.90
 -26  -6  -3   31.50    2.80
 -26   6  -3   32.30    3.00
  26   6   3   34.40    2.80
 -28  -6  -3    3.10    1.20
  28   6   3    5.30    1.50
 -28   6  -3    1.80    1.30
  29  -7  -3    8.10    1.60
 -29  -7   3    9.50    1.80
  29   7  -3    7.30    1.80
 -29   7   3    8.10    1.80
  27  -7  -3   47.80    3.10
 -27  -7   3   43.00    3.10
 -27   7   3   46.40    3.10
  27   7  -3   45.10    3.10
 -25  -7   3   13.00    1.90
  25  -7  -3   13.40    1.90
 -25   7   3   12.10    1.90
  25   7  -3   13.90    2.00
  23  -7  -3   29.00    2.60
 -23  -7   3   33.60    2.60
 -23   7   3   35.10    2.60
  23   7  -3   32.70    2.80
 -21  -7   3   74.09    3.70
  21  -7  -3   71.49    3.60
  21   7  -3   69.09    3.40
 -21   7   3   66.69    3.50
  19  -7  -3   12.00    1.70
 -19  -7   3   12.00    1.70
 -19   7   3    9.40    1.50
  19   7  -3   12.10    1.60
  17  -7  -3    0.60    0.90
 -17  -7   3   -0.20    0.70
  17   7  -3    0.20    0.90
 -17   7   3   -0.30    0.80
 -15  -7   3   -0.10    0.70
  15  -7  -3    2.60    1.00
 -15   7   3   -0.10    0.70
  15   7  -3    0.50    0.80
  13  -7  -3   79.89    3.50
 -13  -7   3   87.29    3.70
 -13   7   3   84.39    3.50
  13   7  -3   88.59    3.60
  11  -7  -3   11.40    1.50
 -11  -7   3   10.20    1.40
 -11   7   3   11.20    1.40
  11   7  -3   12.80    1.50
  -9  -7   3   77.29    3.30
   9  -7  -3   73.29    3.20
  -9   7   3   72.19    3.10
   9   7  -3   78.39    3.10
   7  -7  -3  184.58    5.80
   7   7  -3  188.68    5.70
  -7   7   3  178.48    5.70
   5  -7  -3   -0.30    0.70
   5   7  -3    0.40    0.50
  -5   7   3    0.90    0.70
   5   7  -3   -0.20    0.70
   3  -7  -3  151.28    4.90
   3   7  -3  162.28    4.70
  -3   7   3  159.68    5.00
   3   7  -3  151.58    4.90
  -3   7   3  159.18    5.00
   1  -7  -3   37.10    1.90
  -1  -7   3   37.10    2.10
  -1   7   3   37.10    1.90
   1   7  -3   35.70    1.90
  -1   7   3   35.50    2.10
   1   7  -3   34.20    2.00
   1  -7   3    6.90    1.10
  -1  -7  -3    8.00    1.10
   1  -7   3    7.10    1.00
  -1   7  -3    8.60    1.10
   1   7   3    8.80    1.20
  -1   7  -3    7.00    1.10
  -3  -7  -3    1.60    0.70
   3  -7   3    1.90    0.70
   3  -7   3    2.80    0.90
   3   7   3    1.70    0.80
  -3   7  -3    1.40    0.70
  -3   7  -3    0.50    0.70
   5  -7   3   56.99    2.50
  -5  -7  -3   57.49    2.30
   5  -7   3   58.99    2.60
   5   7   3   58.09    2.60
  -5   7  -3   57.99    2.50
  -5   7  -3   57.69    2.70
   7  -7   3   91.69    3.40
   7  -7   3   95.29    3.60
  -7  -7  -3   94.19    3.10
  -7   7  -3   90.59    3.40
   7   7   3   94.59    3.50
  -7   7  -3   88.29    3.60
   9  -7   3    4.10    1.00
   9  -7   3    2.10    0.80
   9   7   3    2.40    0.90
  -9   7  -3    0.20    0.30
  11  -7   3    1.50    0.80
  11  -7   3   -0.30    0.70
  11   7   3    0.60    0.80
 -11   7  -3   -0.20    0.80
  13  -7   3   58.59    3.00
  13   7   3   55.99    2.80
 -13   7  -3   58.39    3.00
  15  -7   3    1.20    0.90
 -15  -7  -3   -0.30    0.80
  15   7   3    1.20    0.90
 -15   7  -3   -0.40    0.80
 -17  -7  -3   91.59    4.00
  17  -7   3   87.59    4.00
 -17   7  -3   85.39    4.10
  17   7   3   91.29    3.80
 -19  -7  -3   50.29    3.00
  19  -7   3   45.40    2.80
  19   7   3   49.10    2.80
 -19   7  -3   53.89    3.10
 -21  -7  -3    5.40    1.30
  21  -7   3    8.10    1.50
 -21   7  -3    5.10    1.40
  21   7   3    8.20    1.50
  23  -7   3    1.50    1.00
 -23  -7  -3    0.00    0.90
 -23   7  -3    0.70    1.00
  23   7   3    0.80    1.00
 -25  -7  -3   32.30    2.60
  25  -7   3   28.10    2.80
  25   7   3   25.30    2.50
 -25   7  -3   28.00    2.80
  26  -8  -3   19.90    2.50
 -26  -8   3   20.80    2.50
 -26   8   3   20.80    2.50
  26   8  -3   14.80    2.20
  24  -8  -3    0.10    0.90
 -24  -8   3    0.60    1.00
 -24   8   3    1.10    1.10
  24   8  -3    0.90    1.20
 -22  -8   3   21.80    2.40
  22  -8  -3   21.10    2.30
  22   8  -3   18.40    2.20
 -22   8   3   18.70    2.20
  20  -8  -3   54.39    3.20
 -20  -8   3   61.09    3.40
 -20   8   3   54.49    3.20
  20   8  -3   59.09    3.30
  18  -8  -3    2.10    1.20
 -18  -8   3    3.30    1.10
 -18   8   3    3.00    1.10
  18   8  -3    2.20    1.20
 -16  -8   3   13.30    1.70
  16  -8  -3   12.70    1.80
 -16   8   3   10.50    1.50
  16   8  -3   11.40    1.70
  14  -8  -3   10.70    1.60
 -14  -8   3   12.30    1.60
 -14   8   3   10.20    1.50
  14   8  -3   10.00    1.50
  12  -8  -3   26.50    2.30
 -12  -8   3   22.00    2.10
  12   8  -3   25.20    2.20
 -12   8   3   23.90    2.10
 -10  -8   3  141.79    5.20
  10  -8  -3  134.09    5.00
  10   8  -3  146.19    5.00
   8  -8  -3   13.40    1.60
   8   8  -3   10.20    1.40
  -8   8   3   10.60    1.40
   6  -8  -3    3.20    1.00
  -6   8   3    2.50    0.80
   6   8  -3    4.00    1.00
   4  -8  -3   24.00    1.80
   4   8  -3   23.70    1.80
  -4   8   3   23.80    2.00
  -4   8   3   25.50    1.80
  -2  -8   3  171.98    5.70
   2  -8  -3  179.68    5.50
   2   8  -3  185.38    5.60
  -2   8   3  173.68    5.60
  -2   8   3  175.58    5.60
   2   8  -3  174.48    5.30
   0  -8  -3  127.89    4.30
   0  -8   3  127.59    4.20
   0  -8   3  129.79    4.50
   0   8  -3  130.99    4.40
   0   8   3  133.69    4.40
   0   8  -3  127.29    4.30
   0   8   3  125.69    4.50
   2  -8   3    4.90    1.10
   2  -8   3    6.60    1.00
  -2  -8  -3    4.60    0.90
  -2   8  -3    4.70    1.00
   2   8   3    8.00    1.30
  -2   8  -3    6.50    1.10
   4  -8   3    1.40    0.80
  -4  -8  -3    1.70    0.70
   4  -8   3    1.20    0.70
  -4   8  -3    1.00    0.80
  -4   8  -3    2.40    0.90
   4   8   3    2.30    0.90
   6  -8   3    0.30    0.70
   6  -8   3    0.10    0.70
  -6   8  -3   -0.40    0.70
   6   8   3    0.80    0.80
  -6   8  -3   -0.20    0.70
   8  -8   3   66.69    3.10
   8  -8   3   68.79    2.90
   8   8   3   71.59    3.10
  -8   8  -3   67.69    3.20
  -8   8  -3   68.69    3.00
  10  -8   3  130.39    4.70
 -10   8  -3  127.59    4.40
 -10   8  -3  110.09    4.60
  10   8   3  129.59    4.60
  12  -8   3   36.50    2.40
  12   8   3   38.60    2.40
 -12   8  -3   43.20    2.60
  14  -8   3    0.50    0.90
  14   8   3   -0.70    0.80
 -14   8  -3    1.50    0.90
  16  -8   3    4.40    1.30
 -16   8  -3    3.80    1.20
  16   8   3    2.10    1.10
  18  -8   3   26.30    2.50
  18   8   3   21.10    2.20
 -18   8  -3   24.80    2.50
  20  -8   3   14.10    2.00
 -20  -8  -3   13.30    1.90
  20   8   3   14.50    1.90
 -20   8  -3   12.30    1.90
  22  -8   3    1.00    1.10
 -22  -8  -3   -1.80    0.90
  22   8   3    1.10    1.10
 -22   8  -3   -0.20    1.10
  24  -8   3    8.70    1.80
 -24  -8  -3    6.80    1.70
 -24   8  -3    7.10    1.80
  24   8   3    6.30    1.70
  23  -9  -3   69.89    4.10
 -23  -9   3   70.49    4.10
 -23   9   3   82.29    4.10
  23   9  -3   72.69    4.00
  21  -9  -3    8.10    1.80
 -21  -9   3    9.40    1.70
 -21   9   3    9.40    1.70
  21   9  -3   12.60    2.00
 -19  -9   3    1.20    1.10
  19  -9  -3    1.80    1.10
 -19   9   3    1.30    1.10
  19   9  -3    1.70    1.20
 -17  -9   3   17.70    2.10
  17  -9  -3   15.00    2.00
 -17   9   3   14.80    1.90
  17   9  -3   21.40    2.20
  15  -9  -3   11.70    1.80
 -15  -9   3   14.10    1.90
 -15   9   3    8.80    1.50
  15   9  -3   12.70    1.70
 -13  -9   3    0.70    1.00
  13  -9  -3    2.10    1.10
  13   9  -3    2.40    1.10
 -13   9   3    2.60    1.10
  11  -9  -3  114.09    4.60
  11   9  -3  112.99    4.50
   9  -9  -3    3.00    1.10
  -9   9   3    2.10    0.90
   9   9  -3    2.00    0.90
   7  -9  -3    6.10    1.20
  -7   9   3    5.40    1.10
   7   9  -3    4.60    1.20
   5  -9  -3   69.29    3.20
  -5   9   3   68.39    3.10
  -5   9   3   76.99    3.40
   5   9  -3   65.89    3.20
  -3  -9   3   36.80    2.40
   3  -9  -3   36.30    2.20
  -3   9   3   34.50    2.10
  -3   9   3   37.50    2.30
   3   9  -3   37.30    2.30
  -1  -9   3    0.80    0.90
   1  -9  -3    0.30    0.80
   1   9  -3    0.70    0.80
  -1   9   3    0.10    0.70
  -1   9   3    1.00    0.90
   1  -9   3    5.50    1.00
  -1  -9  -3    5.00    1.10
   1  -9   3    7.80    1.30
   1   9   3    5.80    1.30
  -1   9  -3    6.90    1.10
  -1   9  -3    4.80    1.20
   3  -9   3  176.28    5.70
   3  -9   3  193.68    6.00
   3   9   3  175.08    5.90
  -3   9  -3  192.58    5.90
  -3   9  -3  176.98    5.90
   5  -9   3    8.50    1.30
   5  -9   3    9.80    1.40
  -5   9  -3   10.80    1.50
   5   9   3    6.70    1.30
  -5   9  -3    9.70    1.40
   7  -9   3    0.30    0.80
   7   9   3    0.50    0.90
  -7   9  -3    0.00    0.90
  -7   9  -3   -0.40    0.80
   9  -9   3   33.80    2.30
  -9   9  -3   36.70    2.40
   9   9   3   33.20    2.30
  -9   9  -3   33.60    2.20
  11  -9   3   32.80    2.30
 -11   9  -3   29.00    2.20
 -11   9  -3   34.60    2.40
  11   9   3   28.80    2.20
  13  -9   3   11.60    1.70
 -13   9  -3    9.90    1.60
  13   9   3   10.30    1.60
 -13   9  -3    7.10    1.30
  15  -9   3   40.40    2.70
 -15   9  -3   37.90    2.70
  15   9   3   37.30    2.60
  17  -9   3   19.70    2.30
  17   9   3   17.80    2.10
 -17   9  -3   17.50    2.20
  19  -9   3   46.80    3.20
 -19   9  -3   53.69    3.40
  19   9   3   50.19    3.10
  21  -9   3    2.00    1.30
  21   9   3   -1.50    1.10
 -21   9  -3   -0.20    1.20
 -20 -10   3   13.40    2.10
  20 -10  -3   16.00    2.30
 -20  10   3   16.20    2.20
  20  10  -3   15.00    2.20
  18 -10  -3    2.10    1.30
 -18 -10   3    1.00    1.20
 -18  10   3    3.50    1.20
  18  10  -3    2.20    1.30
  16 -10  -3    0.00    1.10
  16  10  -3    1.20    1.20
 -16  10   3    1.30    1.10
  14 -10  -3   -1.00    0.90
 -14  10   3    1.40    1.00
  14  10  -3    2.00    1.20
  12 -10  -3   15.90    2.10
 -12  10   3   17.70    2.00
  12  10  -3   16.30    2.10
  10 -10  -3    5.60    1.40
  10  10  -3    4.30    1.30
 -10  10   3    4.60    1.20
   8 -10  -3    2.10    1.10
  -8  10   3    1.00    0.90
   8  10  -3    1.20    1.10
  -8  10   3    1.80    1.20
   6 -10  -3    3.50    1.10
  -6  10   3    3.60    1.30
  -6  10   3    2.50    1.00
   6  10  -3    1.40    1.10
  -4 -10   3   22.30    2.30
   4 -10  -3   22.10    2.10
  -4  10   3   23.00    1.80
   4  10  -3   22.60    2.20
  -4  10   3   22.60    2.20
   2 -10  -3    0.30    0.80
  -2 -10   3   -0.50    0.90
  -2  10   3    0.70    0.80
   2  10  -3   -1.20    0.90
  -2  10   3    1.30    1.10
   0 -10   3  128.99    4.80
   0  10   3  121.79    4.80
   0  10  -3  129.09    4.80
  -2  10  -3    3.60    1.20
   2  10   3    3.40    1.20
   4 -10   3    1.90    1.00
  -4  10  -3    2.40    1.10
   4  10   3    3.80    1.20
  -4  10  -3    5.10    1.20
   6 -10   3   12.80    1.60
   6  10   3   10.90    1.70
  -6  10  -3   10.50    1.60
  -6  10  -3   10.50    1.50
   8 -10   3   15.10    1.90
  -8  10  -3   16.00    1.90
  -8  10  -3   15.30    1.90
   8  10   3   18.40    2.00
  10 -10   3   -0.30    0.80
 -10  10  -3    1.00    1.00
 -10  10  -3    1.10    1.00
  10  10   3    0.30    0.90
  12 -10   3    3.30    1.20
 -12  10  -3   -0.30    1.10
 -12  10  -3    2.20    1.20
  12  10   3    2.40    1.20
  14 -10   3   -0.60    1.00
 -14  10  -3   -0.80    1.10
  14  10   3    0.20    1.00
 -14  10  -3    0.80    0.70
  16 -10   3    3.70    1.50
  16  10   3    1.70    1.20
 -16  10  -3    4.20    1.40
  18 -10   3    4.20    1.50
 -18  10  -3    6.90    1.70
  18  10   3    7.50    1.70
  15 -11  -3    6.40    1.70
  15  11  -3    4.70    1.60
  13 -11  -3   83.99    4.30
  13  11  -3   92.39    4.40
 -13  11   3   87.29    4.20
  11 -11  -3    5.10    1.40
 -11  11   3    4.30    1.50
  11  11  -3    5.10    1.50
 -11  11   3    4.00    1.30
   9 -11  -3   19.20    2.20
  -9  11   3   21.10    2.10
  -9  11   3   24.60    2.50
   9  11  -3   22.60    2.40
   7 -11  -3    1.10    1.00
  -7  11   3    0.00    1.00
  -7  11   3    2.00    1.00
   7  11  -3    1.70    1.20
  -5 -11   3   24.10    2.50
   5  11  -3   22.90    2.30
  -5  11   3   19.40    2.20
  -5  11   3   25.10    2.20
  -3 -11   3   44.20    2.90
   3  11  -3   46.00    2.90
  -3  11   3   44.80    2.90
   1  11  -3    0.10    1.00
  -1  11   3    1.20    1.10
  -1  11  -3    1.20    1.10
   1  11   3    0.00    1.00
   3  11   3   25.20    2.40
  -3  11  -3   28.70    2.60
  -5  11  -3   16.50    2.00
   5  11   3   16.40    2.10
  -7  11  -3   19.40    2.10
  -7  11  -3   20.20    2.20
   7  11   3   19.10    2.20
   9 -11   3    3.00    1.30
  -9  11  -3    0.80    1.20
  -9  11  -3    1.20    1.10
   9  11   3   -0.20    1.00
  11 -11   3  101.79    4.60
 -11  11  -3   99.09    4.60
 -11  11  -3  112.29    4.60
  11  11   3   94.49    4.50
  13 -11   3    3.80    1.40
 -13  11  -3    4.70    1.40
  13  11   3    2.20    1.30
 -13  11  -3    1.70    1.40
  -6  12   3   -0.90    1.10
   6  12  -3    0.00    1.30
  -4  12   3    0.00    1.10
   4  12  -3    0.00    1.20
  -2  12   3   22.70    2.40
   2  12  -3   16.80    2.20
   0  12  -3   20.30    2.30
   0  12   3   15.80    2.10
  -2  12  -3    2.60    1.30
   2  12   3    2.20    1.30
  -4  12  -3    2.20    1.40
   4  12   3    0.60    1.20
 -34   0   4   16.20    2.30
 -32   0   4   36.30    2.90
 -30   0   4   29.60    2.80
 -28   0   4    0.00    0.90
 -26   0   4    1.50    1.00
  26   0  -4    3.00    0.80
 -24   0   4  168.58    5.40
  24   0  -4  174.38    5.10
  24   0  -4  167.38    5.60
 -24   0   4  171.98    6.10
  22   0  -4   34.50    1.80
 -22   0   4   34.50    2.00
  22   0  -4   33.60    2.20
 -22   0   4   27.40    2.20
 -20   0   4    3.30    1.00
 -20   0   4    2.60    0.80
  20   0  -4    2.90    1.00
  20   0  -4    3.40    0.80
  18   0  -4   97.39    3.50
  18   0  -4   98.69    3.20
 -18   0   4  105.19    3.50
  16   0  -4 1176.48   27.80
 -16   0   4 1174.88   29.00
  16   0  -4 1192.58   27.60
  14   0  -4    0.90    0.70
 -14   0   4    1.10    0.60
  14   0  -4    0.70    0.50
  12   0  -4    0.50    0.40
  12   0  -4    0.20    0.50
  10   0  -4    0.20    0.40
 -10   0   4    0.10    0.40
  10   0  -4    0.00    0.50
   8   0  -4  612.94   14.60
   8   0  -4  611.54   14.40
  -8   0   4  616.64   15.30
  -6   0   4    8.80    0.80
   4   0  -4 1656.03   40.00
  -4   0   4 1659.33   40.20
  -2   0   4  344.67    9.00
   0   0   4  179.98    5.20
   0   0  -4  184.18    5.10
  -2   0  -4   19.90    1.30
   2   0   4   17.90    1.20
  -4   0  -4 1392.36   33.40
   4   0   4 1334.67   33.50
   6   0   4    4.90    0.90
  -6   0  -4    6.00    0.90
   6   0   4    6.30    0.50
  -8   0  -4 1016.40   25.40
   8   0   4 1017.70   25.50
  -8   0  -4 1014.90   24.50
   8   0   4 1025.00   23.00
 -10   0  -4    3.40    0.90
  10   0   4    5.30    1.00
  10   0   4    3.40    0.50
 -10   0  -4    3.70    0.50
 -12   0  -4  676.93   16.80
  12   0   4  674.73   17.70
  12   0   4  676.33   15.70
 -12   0  -4  689.83   17.60
 -14   0  -4    6.90    1.20
  14   0   4    8.90    1.30
  14   0   4    7.10    0.80
 -14   0  -4    6.50    0.80
 -16   0  -4   85.09    3.10
 -16   0  -4   87.09    3.70
  16   0   4   88.49    3.70
  16   0   4   91.89    2.90
  18   0   4    0.10    0.90
 -18   0  -4    0.60    1.00
  18   0   4    0.00    0.60
 -18   0  -4    0.00    0.50
 -20   0  -4  193.48    5.80
 -20   0  -4  179.38    6.30
  20   0   4  190.78    6.40
 -22   0  -4   12.40    1.80
  22   0   4   14.90    1.80
 -24   0  -4  197.38    6.90
  24   0   4  199.38    6.90
 -26   0  -4   68.99    3.70
 -26   0  -4   66.79    3.30
 -28   0  -4   56.39    3.50
 -30   0  -4   22.10    2.60
 -35  -1   4   17.50    2.50
 -35   1   4   19.40    2.60
 -33  -1   4   14.50    2.30
 -33   1   4   17.80    2.40
 -31  -1   4    6.20    1.50
 -31   1   4   11.30    1.90
  31   1  -4    7.20    1.60
  29  -1  -4    4.60    1.10
 -29  -1   4    4.30    1.30
 -29   1   4    3.70    1.30
  29   1  -4    4.70    1.40
 -27  -1   4   68.89    3.60
  27  -1  -4   63.79    2.80
 -27   1   4   58.79    2.90
 -27   1   4   62.89    3.50
  27   1  -4   63.89    3.30
  25  -1  -4   80.69    3.10
 -25  -1   4   78.49    3.80
 -25   1   4   77.69    3.30
  25   1  -4   76.49    3.50
 -23  -1   4    1.80    1.00
  23  -1  -4    2.90    0.80
 -23  -1   4    1.70    0.70
  23   1  -4    2.30    1.00
  23   1  -4    2.40    0.70
 -23   1   4    1.70    0.80
 -21  -1   4    4.30    0.90
 -21  -1   4    4.00    1.10
  21  -1  -4    3.50    0.80
  21   1  -4    4.20    1.10
  21   1  -4    2.90    0.70
 -21   1   4    3.10    0.90
  19  -1  -4   38.30    1.90
 -19  -1   4   35.30    2.20
  19   1  -4   36.30    2.10
  19   1  -4   38.20    1.70
 -19   1   4   37.50    2.00
  17  -1  -4   24.60    1.60
 -17  -1   4   27.00    1.90
  17   1  -4   25.50    1.70
 -17   1   4   26.50    1.70
  17   1  -4   29.30    1.40
  15  -1  -4   52.19    2.10
 -15  -1   4   54.39    2.50
  15   1  -4   48.30    1.90
  15   1  -4   51.29    2.30
 -15   1   4   49.30    2.20
  13  -1  -4   68.89    2.50
 -13   1   4   70.99    2.30
 -13   1   4   67.99    2.70
  13   1  -4   76.79    2.70
  13   1  -4   74.19    2.30
  11  -1  -4  248.38    6.60
 -11  -1   4  249.18    7.00
 -11   1   4  247.58    6.90
  11   1  -4  248.18    6.50
 -11   1   4  253.77    6.50
  11   1  -4  245.78    6.30
  -9  -1   4  141.39    4.20
   9  -1  -4  145.49    4.10
  -9  -1   4  147.39    4.40
   9   1  -4  148.89    4.10
   9   1  -4  140.79    3.90
  -9   1   4  145.79    4.00
  -7  -1   4   40.50    1.70
  -7  -1   4   45.50    1.70
   7  -1  -4   38.00    1.60
   7   1  -4   39.10    1.60
  -7   1   4   38.80    1.50
  -5  -1   4  179.78    4.90
   5  -1  -4  182.98    4.90
  -5  -1   4  180.58    5.10
   5   1  -4  182.38    4.60
  -5   1   4  180.88    5.00
  -3  -1   4   27.80    1.10
   3  -1  -4   25.10    1.30
  -3  -1   4   26.50    1.30
   3   1  -4   27.70    1.00
   3   1  -4   26.10    1.30
  -3   1   4   25.20    1.30
  -1  -1   4   18.20    1.10
   1  -1  -4   15.20    1.10
  -1  -1   4   16.80    0.70
   1   1  -4   16.60    1.10
  -1   1   4   16.60    1.20
   1   1  -4   15.70    0.70
   1  -1   4  146.49    4.30
  -1   1  -4  140.69    4.20
   1   1   4  143.69    4.30
   3  -1   4   51.39    2.10
  -3  -1  -4   49.50    2.10
   3   1   4   49.70    2.10
  -3   1  -4   49.00    2.00
   3   1   4   49.60    1.40
   5  -1   4  460.95   12.10
  -5  -1  -4  474.75   12.10
   5   1   4  456.55   10.60
  -5   1  -4  459.65   12.00
   5   1   4  460.25   12.10
   7  -1   4  754.92   19.50
  -7  -1  -4  776.32   19.50
  -7  -1  -4  763.12   18.70
   7   1   4  761.92   17.60
  -7   1  -4  749.82   18.60
   7   1   4  810.12   19.70
  -7   1  -4  792.72   19.50
   9  -1   4  153.38    4.90
  -9  -1  -4  151.38    4.90
  -9  -1  -4  147.79    4.20
  -9   1  -4  149.19    4.10
  -9   1  -4  154.08    4.80
   9   1   4  157.48    5.00
   9   1   4  155.18    4.00
  11  -1   4   39.80    2.20
 -11  -1  -4   38.90    1.60
 -11  -1  -4   36.10    2.10
  11   1   4   37.50    1.50
  11   1   4   41.50    2.30
 -11   1  -4   35.30    2.00
 -11   1  -4   38.20    1.50
 -13  -1  -4    1.80    0.90
 -13  -1  -4    1.60    0.50
  13  -1   4    1.40    0.90
 -13   1  -4    2.40    0.50
 -13   1  -4    2.30    0.90
  13   1   4    2.60    0.60
  13   1   4    3.10    0.90
 -15  -1  -4   84.59    3.60
  15  -1   4   81.79    3.60
 -15  -1  -4   89.69    3.10
  15   1   4   90.49    2.90
 -15   1  -4   87.99    3.50
 -15   1  -4   84.19    3.00
  15   1   4   91.89    3.70
 -17  -1  -4   23.80    1.50
  17  -1   4   21.70    2.00
 -17  -1  -4   19.70    2.00
  17   1   4   23.30    2.10
 -17   1  -4   24.20    1.90
 -17   1  -4   21.70    1.50
  17   1   4   24.10    1.60
  19  -1   4    7.70    1.40
 -19  -1  -4    8.10    1.40
 -19  -1  -4    8.50    1.10
 -19   1  -4    7.20    1.00
 -19   1  -4    8.70    1.40
  19   1   4    9.60    1.20
  19   1   4    8.40    1.50
 -21  -1  -4   24.50    1.70
 -21  -1  -4   24.50    2.30
  21  -1   4   23.70    2.20
  21   1   4   22.30    1.70
  21   1   4   23.70    2.30
 -21   1  -4   23.30    2.20
 -23  -1  -4   87.49    4.20
  23  -1   4   89.49    4.00
  23   1   4   89.59    4.10
 -23   1  -4   86.59    4.00
 -25  -1  -4    8.50    1.80
  25  -1   4    7.00    1.50
 -25   1  -4   10.80    1.70
 -25   1  -4   12.70    1.60
 -27  -1  -4   35.40    2.80
 -27   1  -4   37.80    2.80
 -27   1  -4   35.20    2.50
 -29  -1  -4   59.39    3.70
 -29   1  -4   56.89    3.30
 -29   1  -4   56.69    3.50
 -31  -1  -4   55.59    3.70
 -34  -2   4    8.70    1.80
 -34   2   4    9.20    2.00
  34   2  -4    9.80    1.90
 -32  -2   4   44.40    3.20
  32   2  -4   43.30    3.00
 -32   2   4   37.40    3.10
 -30  -2   4   24.80    2.60
  30  -2  -4   28.50    2.00
  30   2  -4   22.70    2.40
 -30   2   4   31.70    2.20
 -28  -2   4    8.70    1.60
  28  -2  -4   11.80    1.40
  28   2  -4    8.60    1.60
 -28   2   4    8.80    1.30
 -26  -2   4   32.50    2.50
  26  -2  -4   35.30    2.10
 -26   2   4   37.00    2.30
  26   2  -4   27.80    2.40
  24  -2  -4   26.50    1.80
 -24  -2   4   29.60    2.20
 -24   2   4   26.00    1.90
  24   2  -4   23.40    2.10
 -22  -2   4   18.30    1.90
  22  -2  -4   23.10    1.60
  22   2  -4   24.40    2.00
 -22   2   4   25.40    1.70
  20  -2  -4   12.30    1.30
 -20  -2   4   13.70    1.60
  20   2  -4   15.40    1.60
  20   2  -4   18.60    1.10
 -20   2   4   13.70    1.40
 -18  -2   4   54.69    2.80
  18  -2  -4   57.09    2.40
 -18   2   4   56.89    2.60
 -18   2   4   57.49    2.00
  18   2  -4   55.39    2.60
  18   2  -4   54.79    2.00
 -16  -2   4   36.50    2.10
  16  -2  -4   34.80    1.80
  16   2  -4   39.00    1.50
 -16   2   4   34.80    1.40
  16   2  -4   31.90    1.80
 -16   2   4   34.20    1.90
  14  -2  -4  214.88    6.20
 -14   2   4  220.28    6.50
  14   2  -4  229.78    6.20
  14   2  -4  224.98    5.70
 -14   2   4  228.18    5.80
 -12  -2   4    2.00    0.60
  12  -2  -4    2.30    0.60
  12   2  -4    1.60    0.40
  12   2  -4    1.20    0.60
 -12   2   4    2.80    0.40
 -12   2   4    2.70    0.70
 -10  -2   4   34.00    1.70
  10  -2  -4   35.50    1.70
  10   2  -4   37.20    1.70
 -10   2   4   34.40    1.80
  10   2  -4   36.70    1.40
 -10   2   4   37.20    1.40
  -8  -2   4  208.28    5.80
   8  -2  -4  199.28    5.50
  -8   2   4  201.38    5.90
   8   2  -4  207.98    5.40
  -8   2   4  202.18    5.40
  -6  -2   4 1438.76   35.00
  -6  -2   4 1407.66   35.20
   6  -2  -4 1437.56   34.70
   6  -2  -4 1459.25   33.70
   6   2  -4 1478.45   32.80
  -6   2   4 1440.86   35.00
   4  -2  -4   12.60    0.90
  -4  -2   4   14.10    1.10
  -4  -2   4   13.20    0.90
   4  -2  -4   13.60    0.90
  -4   2   4   10.50    0.90
   4   2  -4   12.70    0.80
  -2  -2   4    4.30    0.50
  -2  -2   4    3.50    0.60
   2  -2  -4    3.40    0.60
   2  -2  -4    3.50    0.60
  -2   2   4    3.60    0.60
   2   2  -4    4.70    0.70
   2   2  -4    3.70    0.50
   0  -2   4    9.50    0.90
   0  -2  -4   10.60    1.00
   0   2  -4    8.70    0.60
   0   2  -4   10.50    1.00
   0   2   4    9.30    1.00
  -2  -2  -4  202.68    6.10
   2  -2   4  227.28    6.20
   2   2   4  214.78    5.30
   2   2   4  222.58    6.20
  -2   2  -4  221.18    5.10
  -2   2  -4  215.18    6.00
   4  -2   4  109.19    3.60
  -4  -2  -4  112.19    3.60
   4   2   4  103.09    3.60
   4   2   4  103.99    2.90
  -4   2  -4  102.09    3.40
  -4   2  -4  103.39    2.60
  -6  -2  -4   17.70    1.50
   6  -2   4   18.10    1.40
   6   2   4   17.10    1.50
  -6   2  -4   16.50    1.30
   6   2   4   15.00    0.90
  -8  -2  -4   43.70    1.70
  -8  -2  -4   43.60    2.20
   8  -2   4   45.80    2.20
  -8   2  -4   40.10    2.00
   8   2   4   43.40    2.20
   8   2   4   44.20    1.60
  10  -2   4  196.88    5.90
 -10  -2  -4  199.58    6.10
 -10  -2  -4  189.88    5.40
 -10   2  -4  192.28    5.80
  10   2   4  195.08    6.10
  10   2   4  197.08    5.10
 -12  -2  -4   12.40    1.50
 -12  -2  -4   10.70    1.00
  12  -2   4   11.80    1.30
 -12   2  -4   11.00    1.30
  12   2   4   11.10    1.00
  12   2   4   11.10    1.40
 -14  -2  -4  608.84   15.40
 -14  -2  -4  617.54   16.30
  14  -2   4  596.54   16.00
  14   2   4  605.24   16.20
  14   2   4  606.44   14.50
 -14   2  -4  603.84   15.90
 -16  -2  -4   11.20    1.20
  16  -2   4   10.00    1.50
 -16  -2  -4   10.80    1.70
  16   2   4   11.10    1.20
 -16   2  -4    9.10    1.40
  16   2   4   11.80    1.60
  18  -2   4  176.88    6.00
 -18  -2  -4  187.88    6.30
 -18  -2  -4  184.98    5.60
 -18   2  -4  180.98    6.00
 -18   2  -4  175.18    5.50
  18   2   4  172.68    6.20
  18   2   4  178.28    5.30
 -20  -2  -4    0.30    0.90
  20  -2   4    0.00    0.80
 -20  -2  -4    1.10    0.60
  20   2   4    1.60    1.00
 -20   2  -4    1.30    1.00
  20   2   4    1.10    0.80
 -22  -2  -4   77.09    3.30
  22  -2   4   74.49    3.50
 -22  -2  -4   80.89    4.00
 -22   2  -4   75.69    3.60
  22   2   4   80.29    3.20
 -22   2  -4   69.79    3.50
  24  -2   4    0.00    0.90
 -24  -2  -4   -0.10    1.00
 -24   2  -4   -0.40    0.80
 -24   2  -4   -0.70    1.00
 -26  -2  -4    0.50    1.20
  26  -2   4    1.10    1.10
 -26   2  -4   -0.50    0.90
 -26   2  -4    0.70    1.10
 -28  -2  -4   34.90    3.20
 -28   2  -4   33.90    2.60
 -30  -2  -4   13.10    2.30
 -30   2  -4   16.40    2.20
  33  -3  -4   26.60    2.40
 -33  -3   4   30.30    3.00
 -33   3   4   29.30    2.40
  33   3  -4   29.00    2.80
  31  -3  -4   10.20    1.60
 -31  -3   4    6.50    1.60
 -31   3   4    7.40    1.40
  31   3  -4    5.50    1.60
 -29  -3   4   99.19    4.70
  29  -3  -4  101.19    4.00
  29   3  -4   91.09    4.30
 -29   3   4   97.09    4.10
  27  -3  -4   10.40    1.50
 -27  -3   4    7.30    1.50
  27   3  -4    8.70    1.60
 -27   3   4    8.50    1.40
 -25  -3   4   23.30    2.30
  25  -3  -4   21.90    1.90
 -25   3   4   22.50    2.00
  25   3  -4   21.10    2.00
  23  -3  -4   40.90    2.30
 -23  -3   4   40.30    2.60
  23   3  -4   46.70    2.60
 -23   3   4   42.60    2.40
  21  -3  -4   26.50    1.80
 -21  -3   4   27.30    2.10
 -21   3   4   28.70    1.90
  21   3  -4   26.10    1.90
 -19  -3   4   44.40    2.60
  19  -3  -4   40.30    2.20
 -19   3   4   44.40    2.30
  19   3  -4   45.60    2.40
 -17  -3   4    4.30    1.00
  17  -3  -4    2.10    0.80
  17   3  -4    3.30    0.90
 -17   3   4    1.70    0.80
 -15  -3   4   71.69    3.00
  15  -3  -4   62.99    2.70
 -15   3   4   67.99    2.80
  15   3  -4   66.99    2.10
  15   3  -4   67.69    2.80
  13  -3  -4    4.00    0.90
 -13   3   4    4.30    0.50
  13   3  -4    4.70    0.50
  13   3  -4    4.60    0.90
 -13   3   4    3.80    0.80
  11  -3  -4   35.60    1.80
 -11  -3   4   39.70    2.00
  11   3  -4   38.40    1.80
 -11   3   4   36.60    1.90
  11   3  -4   39.50    1.40
 -11   3   4   39.30    1.40
   9  -3  -4  563.54   14.00
  -9  -3   4  571.94   14.50
  -9   3   4  591.14   13.90
   9   3  -4  528.45   13.50
  -9   3   4  566.04   14.60
   7  -3  -4    0.30    0.40
  -7  -3   4    0.40    0.50
   7  -3  -4    1.20    0.60
  -7   3   4    1.40    0.60
   7   3  -4   -0.10    0.50
  -7   3   4    1.10    0.40
   5  -3  -4  980.20   23.50
  -5  -3   4  965.40   23.70
   5  -3  -4  940.31   22.90
  -5  -3   4  980.30   24.00
   5   3  -4  960.30   22.20
  -5   3   4  964.70   23.70
   3  -3  -4   18.70    1.20
  -3  -3   4   16.80    1.20
  -3  -3   4   20.50    1.10
   3  -3  -4   16.50    1.10
  -3   3   4   17.60    1.20
   3   3  -4   17.80    1.00
  -1  -3   4    6.50    0.60
   1  -3  -4    5.20    0.80
   1  -3  -4    5.10    0.70
  -1  -3   4    5.10    0.80
   1   3  -4    5.90    0.60
  -1   3   4    5.20    0.80
  -1  -3  -4   27.50    1.40
   1  -3   4   31.70    1.60
  -1  -3  -4   31.00    1.60
  -1   3  -4   31.00    1.20
   1   3   4   33.90    1.30
  -1   3  -4   29.40    1.50
   1   3   4   30.70    1.60
  -3  -3  -4    6.50    1.00
   3  -3   4    4.60    0.80
   3   3   4    4.80    0.60
  -3   3  -4    4.90    0.50
  -3   3  -4    5.40    0.80
   3   3   4    5.80    0.90
  -5  -3  -4    0.00    0.20
   5  -3   4    0.70    0.60
   5   3   4    1.10    0.70
  -5   3  -4    1.00    0.40
  -5   3  -4    1.20    0.60
   5   3   4    1.70    0.50
  -7  -3  -4   76.79    3.10
   7  -3   4   79.79    3.00
   7   3   4   78.49    2.50
   7   3   4   79.29    3.10
  -7   3  -4   75.09    2.80
   9  -3   4  359.76    9.80
  -9  -3  -4  360.56   10.00
  -9  -3  -4  349.47    9.30
   9   3   4  364.86    8.80
  -9   3  -4  351.06    9.60
   9   3   4  350.56   10.00
 -11  -3  -4   55.79    2.30
  11  -3   4   56.79    2.60
 -11  -3  -4   56.89    2.80
  11   3   4   53.79    2.70
 -11   3  -4   54.29    2.50
  11   3   4   54.99    2.10
 -13  -3  -4    3.10    1.10
 -13  -3  -4    3.20    0.70
  13  -3   4    3.40    1.00
  13   3   4    3.70    1.00
  13   3   4    4.40    0.80
 -13   3  -4    3.60    1.00
 -15  -3  -4  278.27    7.80
  15  -3   4  264.47    8.10
 -15  -3  -4  277.17    8.50
 -15   3  -4  278.67    8.00
  15   3   4  274.07    7.30
  15   3   4  278.77    8.50
 -17  -3  -4    5.80    1.00
 -17  -3  -4    6.60    1.40
  17  -3   4    4.90    1.20
 -17   3  -4    4.90    1.20
  17   3   4    4.50    1.20
  17   3   4    5.40    1.00
 -19  -3  -4   16.70    1.60
 -19  -3  -4   14.40    1.90
  19  -3   4   13.50    1.70
  19   3   4   15.60    1.50
 -19   3  -4   14.50    1.70
 -21  -3  -4   16.40    1.60
 -21  -3  -4   14.10    2.00
  21  -3   4   14.70    1.80
 -21   3  -4   13.70    1.70
  21   3   4   12.30    1.50
 -21   3  -4   13.20    1.70
  23  -3   4   28.30    2.20
 -23  -3  -4   31.60    2.90
 -23  -3  -4   24.40    1.90
  23   3   4   30.00    2.10
 -23   3  -4   26.00    2.10
 -23   3  -4   23.60    2.30
 -25  -3  -4   12.20    2.10
 -25   3  -4   12.90    1.80
 -27  -3  -4  111.99    5.30
 -27   3  -4  107.99    4.80
 -29  -3  -4   41.70    3.30
 -29   3  -4   37.10    2.90
  32  -4  -4   16.40    2.10
 -32  -4   4   20.40    2.50
 -32   4   4   19.80    2.20
  32   4  -4   15.70    2.30
  30  -4  -4    1.10    1.00
 -30  -4   4    0.80    1.00
  30   4  -4   -0.50    1.10
 -30   4   4   -0.10    0.90
  28  -4  -4    9.70    1.50
 -28  -4   4    9.80    1.70
 -28   4   4    9.00    1.50
  28   4  -4    8.10    1.70
 -26  -4   4   41.30    2.80
  26  -4  -4   35.50    2.40
 -26   4   4   42.00    2.60
  26   4  -4   37.70    2.60
 -24  -4   4    7.00    1.30
  24  -4  -4    9.70    1.50
 -24   4   4    9.60    1.40
  24   4  -4    6.40    1.30
  22  -4  -4    1.00    0.80
 -22  -4   4    1.70    0.90
 -22   4   4    2.50    1.00
  22   4  -4    1.20    1.00
 -20  -4   4   21.90    2.10
  20  -4  -4   18.60    1.80
 -20   4   4   19.70    1.90
  20   4  -4   21.00    1.90
  18  -4  -4    7.00    1.20
 -18  -4   4    7.00    1.30
 -18   4   4    8.40    1.20
  18   4  -4    9.90    1.40
  16  -4  -4   10.50    1.30
 -16  -4   4   10.40    1.40
 -16   4   4   10.20    1.30
  16   4  -4    7.70    1.20
 -14  -4   4   82.79    3.60
  14  -4  -4  105.89    3.70
 -14   4   4  100.69    3.70
  14   4  -4  106.69    3.60
 -12  -4   4   54.39    2.70
  12  -4  -4   72.99    2.90
  12   4  -4   74.29    2.10
  12   4  -4   70.29    2.80
 -12   4   4   81.39    3.00
 -10  -4   4   41.60    2.10
  10  -4  -4   40.00    2.00
 -10   4   4   40.50    2.10
  10   4  -4   43.40    2.00
 -10   4   4   41.30    1.30
   8  -4  -4  172.18    5.10
  -8  -4   4  171.48    5.20
   8  -4  -4  169.68    4.40
  -8   4   4  175.58    4.50
   8   4  -4  164.18    4.80
  -8   4   4  171.38    5.30
   6  -4  -4  164.88    4.50
   6  -4  -4  166.18    4.90
  -6  -4   4  161.68    4.90
  -6   4   4  164.58    4.50
  -6   4   4  163.08    5.00
   6   4  -4  160.68    4.60
   4  -4  -4   30.80    1.50
  -4  -4   4   32.20    1.70
   4  -4  -4   32.60    1.60
  -4  -4   4   28.70    1.50
  -4   4   4   30.60    1.50
   4   4  -4   30.80    1.50
   2  -4  -4    1.10    0.60
  -2  -4   4    0.80    0.50
  -2  -4   4    1.40    0.60
   2  -4  -4    0.70    0.50
   2   4  -4    1.70    0.50
  -2   4   4    1.80    0.60
   0  -4  -4   10.60    1.00
   0  -4   4   11.10    1.10
   0  -4  -4   10.00    1.10
   0   4  -4    8.60    0.80
   0   4   4   10.70    1.10
  -2  -4  -4  247.58    7.10
  -2  -4  -4  260.37    6.70
   2  -4   4  246.78    7.10
   2   4   4  253.77    7.10
  -2   4  -4  249.68    6.30
   2   4   4  251.87    6.50
   4  -4   4   53.29    2.30
  -4  -4  -4   50.19    1.90
  -4  -4  -4   50.59    2.30
   4   4   4   49.00    2.20
  -4   4  -4   49.99    1.80
   4   4   4   50.29    1.90
  -4   4  -4   51.39    2.20
   6  -4   4  185.28    5.60
   6   4   4  176.68    5.70
  -6   4  -4  183.88    5.50
  -6   4  -4  197.18    4.90
   6   4   4  185.78    5.10
   8  -4   4   32.90    1.90
   8   4   4   30.70    1.60
   8   4   4   34.80    2.10
  -8   4  -4   32.00    1.80
  10  -4   4   75.99    3.00
 -10  -4  -4   74.99    2.80
 -10   4  -4   71.79    2.90
  10   4   4   74.19    3.20
  10   4   4   71.19    2.70
  12  -4   4   85.59    3.40
 -12  -4  -4   82.09    3.10
 -12   4  -4   80.39    3.20
  12   4   4   77.19    2.90
  12   4   4   88.19    3.70
  14  -4   4   59.49    2.90
 -14  -4  -4   63.29    2.70
 -14   4  -4   58.99    2.70
  14   4   4   63.39    2.60
  16  -4   4    1.60    0.90
 -16  -4  -4    2.20    0.80
 -16   4  -4    3.10    1.10
  16   4   4    0.50    0.80
  18  -4   4    3.10    1.10
 -18  -4  -4    1.40    0.70
 -18   4  -4    1.50    0.90
  18   4   4    1.70    0.90
 -18   4  -4    2.20    1.00
  20  -4   4    2.80    1.00
 -20  -4  -4    1.90    0.80
 -20   4  -4    1.40    1.00
 -20   4  -4    1.30    0.90
  20   4   4    1.30    0.90
 -22  -4  -4   59.49    2.90
 -22  -4  -4   57.39    3.60
  22   4   4   58.09    2.90
 -22   4  -4   57.69    3.20
 -24  -4  -4   22.80    2.10
 -24  -4  -4   23.70    2.70
  24   4   4   22.70    2.10
 -24   4  -4   18.30    2.10
 -26  -4  -4    0.30    1.30
 -26   4  -4    0.70    1.00
 -28  -4  -4    1.00    1.50
 -28   4  -4    2.30    1.20
  31  -5  -4    5.70    1.40
 -31  -5   4    5.20    1.50
 -31   5   4    2.90    1.30
  31   5  -4    2.60    1.50
 -29  -5   4   77.39    4.20
  29  -5  -4   68.69    3.60
  29   5  -4   78.99    4.00
 -29   5   4   73.69    3.80
 -27  -5   4    9.30    1.70
  27  -5  -4    9.30    1.60
  27   5  -4    7.90    1.60
 -27   5   4   12.20    1.70
 -25  -5   4   48.40    3.10
  25  -5  -4   45.50    2.80
 -25   5   4   49.30    2.90
  25   5  -4   51.49    3.00
 -23  -5   4   11.00    1.60
  23  -5  -4   11.60    1.60
 -23   5   4   11.90    1.60
  23   5  -4   12.30    1.70
  21  -5  -4  135.29    4.80
 -21  -5   4  134.29    5.10
  21   5  -4  123.09    4.70
 -21   5   4  122.89    4.80
  19  -5  -4    0.80    0.80
 -19  -5   4    2.80    1.00
 -19   5   4    1.20    0.80
  19   5  -4    0.30    0.90
  17  -5  -4  183.58    5.80
 -17  -5   4  171.98    6.00
  17   5  -4  181.88    5.70
 -17   5   4  177.38    5.90
  15  -5  -4   25.20    1.90
 -15  -5   4   25.50    1.90
 -15   5   4   26.40    1.90
  15   5  -4   25.60    1.90
 -13  -5   4    0.40    0.30
  13  -5  -4   -0.80    0.70
  13   5  -4    0.50    0.80
 -13   5   4    0.00    0.70
 -11  -5   4    2.70    0.80
  11  -5  -4    1.70    0.90
 -11   5   4    3.30    0.90
  11   5  -4    2.90    0.80
  -9  -5   4  238.68    7.00
   9  -5  -4  224.48    6.80
   9   5  -4  243.88    6.60
  -9   5   4  245.88    7.10
   7  -5  -4   64.39    2.10
   7  -5  -4   64.89    2.70
  -7  -5   4   58.39    2.60
   7   5  -4   66.69    2.50
  -7   5   4   60.89    2.70
  -5  -5   4   15.90    1.30
  -5  -5   4   14.90    1.40
   5  -5  -4   15.30    1.10
   5  -5  -4   12.10    1.20
   5   5  -4   11.80    1.10
  -5   5   4   16.10    1.40
   3  -5  -4   11.40    1.20
  -3  -5   4   11.00    1.20
   3  -5  -4   13.10    1.10
   3   5  -4   12.00    1.10
   1  -5  -4  281.57    7.60
   1  -5  -4  278.47    7.40
  -1  -5   4  265.87    7.70
   1   5  -4  278.17    7.10
  -1  -5  -4   20.20    1.50
  -1  -5  -4   21.70    1.40
   1  -5   4   20.90    1.50
  -1   5  -4   23.00    1.30
   1   5   4   20.30    1.40
  -3  -5  -4   25.40    1.50
   3  -5   4   24.50    1.60
   3   5   4   26.00    1.50
  -3   5  -4   24.90    1.40
   5  -5   4  129.69    4.30
  -5  -5  -4  137.99    4.00
   5   5   4  131.09    4.00
  -5   5  -4  134.69    3.80
  -7  -5  -4   33.80    1.60
   7  -5   4   34.50    1.90
  -7   5  -4   34.00    1.60
   7   5   4   34.60    1.80
  -9  -5  -4   44.60    1.80
   9  -5   4   39.10    2.20
  -9   5  -4   43.50    2.10
   9   5   4   42.50    2.00
 -11  -5  -4   93.39    3.00
  11  -5   4  104.39    3.80
  11   5   4   90.59    3.40
 -11   5  -4   95.39    3.50
  13  -5   4  102.19    3.90
 -13  -5  -4  104.89    3.90
 -13   5  -4  105.39    3.80
  13   5   4  104.99    3.70
 -15  -5  -4   10.40    1.30
  15  -5   4   10.50    1.50
  15   5   4    9.30    1.20
 -15   5  -4    7.50    1.40
 -15   5  -4   11.40    1.30
  17  -5   4   25.60    2.00
 -17  -5  -4   24.10    1.80
 -17   5  -4   23.90    2.20
  17   5   4   21.60    1.80
 -17   5  -4   28.50    1.90
 -19  -5  -4   23.80    2.10
 -19   5  -4   23.90    2.30
  19   5   4   25.90    2.00
 -21  -5  -4   -0.40    0.60
 -21   5  -4    0.50    0.80
  21   5   4    0.20    0.90
 -23  -5  -4    1.70    0.90
  23   5   4   -0.30    0.90
 -23   5  -4    0.70    1.10
 -25  -5  -4  232.58    8.50
 -25   5  -4  232.38    8.20
  25   5   4  228.68    7.30
 -27  -5  -4    3.00    1.70
 -27   5  -4    1.00    1.20
  30  -6  -4    0.50    1.00
 -30  -6   4    0.70    1.10
 -30   6   4   -0.20    1.10
  30   6  -4    3.90    1.60
  28  -6  -4    3.10    1.20
 -28  -6   4    3.40    1.20
  28   6  -4    1.60    1.40
 -28   6   4    3.90    1.30
 -26  -6   4   24.50    2.60
  26  -6  -4   17.60    2.10
  26   6  -4   21.50    2.30
 -26   6   4   17.40    2.10
 -24  -6   4    5.50    1.30
  24  -6  -4    5.10    1.30
  24   6  -4    7.20    1.50
 -24   6   4    6.30    1.40
 -22  -6   4    9.30    1.60
  22  -6  -4    8.20    1.50
 -22   6   4    7.50    1.40
  22   6  -4   12.30    1.70
  20  -6  -4   -0.10    0.70
 -20  -6   4    0.20    0.80
  20   6  -4    0.60    1.00
 -20   6   4    1.10    0.90
 -18  -6   4    3.10    1.00
  18  -6  -4    3.00    1.00
 -18   6   4    1.30    0.90
  18   6  -4    2.00    1.00
  16  -6  -4    0.30    0.80
 -16  -6   4    0.50    0.80
  16   6  -4    0.20    0.90
 -16   6   4    0.10    0.80
 -14  -6   4  429.76   12.10
  14  -6  -4  433.16   11.80
 -14   6   4  431.26   12.00
  14   6  -4  438.76   11.40
  12  -6  -4    3.80    1.10
 -12   6   4    5.80    1.10
  12   6  -4    3.50    1.00
 -10  -6   4  211.28    6.50
  10  -6  -4  202.18    6.30
 -10   6   4  215.28    6.50
  10   6  -4  211.68    6.20
   8  -6  -4   11.60    1.40
  -8  -6   4   13.10    1.40
   8   6  -4   12.10    1.30
  -8   6   4   12.20    1.40
   6  -6  -4  260.27    7.30
  -6  -6   4  259.87    7.50
   6   6  -4  247.78    7.00
   4  -6  -4    9.70    1.20
   4  -6  -4   10.90    1.10
  -4  -6   4   10.50    1.30
  -4   6   4   11.00    1.30
   4   6  -4   10.10    1.10
  -2  -6   4    9.10    1.30
   2  -6  -4    9.10    1.10
   2  -6  -4    9.90    1.20
   2   6  -4    9.30    1.10
   0  -6   4    1.30    0.80
   0  -6  -4    0.90    0.70
   0   6  -4    2.10    0.70
   0   6   4    1.40    0.70
  -2  -6  -4  154.98    4.60
   2  -6   4  142.99    4.80
  -2   6  -4  157.58    4.50
   2   6   4  153.08    4.70
   4  -6   4   85.29    3.20
  -4  -6  -4   83.99    2.90
  -4   6  -4   81.49    2.90
   4   6   4   83.09    3.10
   6  -6   4  235.08    7.00
  -6  -6  -4  232.28    6.40
   6   6   4  232.68    6.60
  -6   6  -4  239.98    6.40
   8  -6   4    8.10    1.20
  -8  -6  -4    8.10    1.00
  -8   6  -4    9.10    1.10
   8   6   4    9.20    1.20
  -8   6  -4    6.60    1.20
 -10  -6  -4  468.75   11.60
 -10   6  -4  466.95   13.00
  10   6   4  466.45   11.90
  12  -6   4   10.80    1.50
  12  -6   4   13.10    1.50
  12   6   4    8.00    1.20
 -12   6  -4   10.70    1.50
  14  -6   4   86.99    3.70
 -14  -6  -4   79.49    3.50
  14  -6   4   84.49    3.50
 -14   6  -4   81.89    3.70
  14   6   4   83.79    3.30
 -14   6  -4   82.99    3.30
  16  -6   4    0.10    0.80
 -16  -6  -4    0.30    0.80
  16   6   4   -0.10    0.70
 -16   6  -4    0.10    0.80
 -18  -6  -4   11.10    1.50
  18   6   4    8.70    1.40
 -18   6  -4   11.50    1.70
 -20  -6  -4    4.50    1.10
 -20   6  -4    4.00    1.30
  20   6   4    5.10    1.20
 -22  -6  -4   75.79    3.60
 -22   6  -4   69.99    3.80
  22   6   4   68.89    3.40
 -24  -6  -4   15.40    1.90
 -24   6  -4   19.80    2.40
  24   6   4   20.10    2.20
 -26   6  -4    8.30    1.80
  27  -7  -4   17.70    2.30
 -27  -7   4   20.50    2.40
 -27   7   4   18.80    2.30
  27   7  -4   18.30    2.30
 -25  -7   4    0.40    0.90
  25  -7  -4    0.40    1.00
  25   7  -4    1.60    1.30
 -25   7   4   -0.20    0.90
  23  -7  -4    1.70    1.10
 -23  -7   4    2.00    1.00
 -23   7   4    0.50    1.00
  23   7  -4    0.70    1.20
 -21  -7   4   16.60    1.90
  21  -7  -4   10.60    1.70
  21   7  -4   11.30    1.70
 -21   7   4   13.80    1.80
  19  -7  -4   63.79    3.40
 -19  -7   4   70.19    3.50
  19   7  -4   68.59    3.40
 -19   7   4   65.69    3.30
  17  -7  -4    0.40    0.90
 -17  -7   4    0.90    0.90
 -17   7   4    1.20    0.90
  17   7  -4    1.60    1.00
  15  -7  -4   -0.10    0.90
 -15  -7   4    0.00    0.70
  15   7  -4    1.10    0.90
 -15   7   4    1.70    0.90
 -13  -7   4    1.50    0.80
  13  -7  -4    2.40    1.00
  13   7  -4    3.20    1.00
 -13   7   4    2.40    0.90
  11  -7  -4   37.10    2.30
 -11   7   4   39.90    2.30
  11   7  -4   39.50    2.30
   9  -7  -4   62.29    3.00
  -9  -7   4   64.99    3.00
  -9   7   4   60.79    2.90
   9   7  -4   66.39    2.90
   7  -7  -4   19.20    1.80
  -7  -7   4   15.50    1.60
   7   7  -4   20.10    1.70
  -7   7   4   11.50    1.30
   5  -7  -4   81.79    3.30
  -5  -7   4   81.69    3.50
   5   7  -4   82.29    2.90
   5   7  -4   83.69    3.20
  -5   7   4   88.29    3.40
   3  -7  -4   28.60    1.80
   3  -7  -4   25.00    1.70
  -3  -7   4   26.30    2.00
  -3   7   4   26.70    1.90
  -3   7   4   26.50    1.80
   3   7  -4   28.80    1.60
   3   7  -4   25.40    1.80
  -1  -7   4   25.30    1.70
   1  -7  -4   21.60    1.60
  -1   7   4   21.00    1.80
   1   7  -4   20.00    1.50
   1   7  -4   17.40    1.40
  -1  -7  -4   56.09    2.50
   1  -7   4   61.49    2.80
  -1   7  -4   62.59    2.60
   1   7   4   63.89    2.70
  -1   7  -4   60.69    2.70
  -3  -7  -4   22.80    1.60
   3  -7   4   24.20    1.80
  -3   7  -4   27.00    1.80
  -3   7  -4   25.70    1.70
   3   7   4   24.60    1.70
   5  -7   4   14.20    1.50
  -5  -7  -4   12.20    1.20
  -5   7  -4   12.90    1.30
  -5   7  -4   13.40    1.50
   5   7   4   12.90    1.40
   7  -7   4   66.49    2.90
  -7  -7  -4   63.09    2.50
  -7   7  -4   67.29    3.10
  -7   7  -4   70.99    2.80
   7   7   4   67.09    2.90
   9  -7   4    4.10    1.00
   9  -7   4    1.50    0.90
   9   7   4    1.90    0.80
  -9   7  -4    2.50    0.90
  -9   7  -4    0.20    0.30
  11  -7   4    5.20    1.20
  11  -7   4    3.90    1.10
 -11   7  -4    5.10    1.20
  11   7   4    5.30    1.10
  13  -7   4   10.90    1.50
 -13   7  -4   10.20    1.50
  13   7   4   10.30    1.40
  15  -7   4  204.88    6.80
 -15   7  -4  202.98    7.00
  15   7   4  197.68    6.30
  17  -7   4   20.40    2.20
 -17   7  -4   21.30    2.30
  17   7   4   19.50    2.00
 -19  -7  -4    1.00    1.00
  19   7   4    2.70    1.10
 -19   7  -4    4.70    1.40
 -21  -7  -4    0.80    1.00
  21   7   4    0.10    1.00
 -21   7  -4    1.50    1.10
 -23  -7  -4   45.10    3.00
 -23   7  -4   46.80    3.30
  23   7   4   50.39    3.00
 -25  -7  -4    3.20    1.30
 -25   7  -4    2.90    1.40
  25   7   4    1.00    1.20
 -26  -8   4    4.00    1.40
  26  -8  -4    1.90    1.30
 -26   8   4    2.10    1.20
  26   8  -4    5.00    1.70
  24  -8  -4   28.90    2.80
 -24  -8   4   27.10    2.70
  24   8  -4   25.30    2.70
 -24   8   4   27.20    2.70
  22  -8  -4   19.40    2.30
 -22  -8   4   21.10    2.30
 -22   8   4   18.00    2.10
  22   8  -4   19.80    2.30
  20  -8  -4   -0.20    1.00
 -20  -8   4    0.10    0.90
  20   8  -4    0.10    1.10
 -20   8   4   -0.10    0.90
 -18  -8   4   10.00    1.60
  18  -8  -4   11.30    1.80
  18   8  -4   11.00    1.70
 -18   8   4    9.40    1.60
  16  -8  -4   55.29    3.20
 -16  -8   4   66.69    3.40
 -16   8   4   66.09    3.30
  16   8  -4   61.69    3.20
  14  -8  -4   24.00    2.30
 -14  -8   4   20.10    2.00
 -14   8   4   25.00    2.20
  14   8  -4   22.30    2.10
 -12  -8   4   -0.20    0.40
  12  -8  -4   -0.10    0.90
  12   8  -4    0.60    0.90
 -12   8   4   -0.80    0.70
  10  -8  -4    8.50    1.40
 -10  -8   4    9.30    1.40
 -10   8   4    8.30    1.30
  10   8  -4    7.70    1.30
   8  -8  -4   17.30    1.80
  -8   8   4   19.10    1.80
   8   8  -4   16.60    1.70
   6  -8  -4   45.30    2.50
   6   8  -4   45.40    2.50
  -6   8   4   49.30    2.50
  -4  -8   4  111.09    4.30
   4  -8  -4  107.49    4.00
   4   8  -4  107.49    4.00
  -4   8   4  112.19    4.10
  -4   8   4  108.79    4.10
  -2  -8   4    8.90    1.40
   2  -8  -4   10.90    1.30
   2   8  -4    9.60    1.30
  -2   8   4   12.70    1.60
   2   8  -4    9.90    1.20
   0  -8  -4   28.60    1.80
   0  -8   4   33.90    2.10
   0   8  -4   31.90    1.90
   0   8   4   30.90    2.00
   0   8  -4   28.60    1.90
  -2  -8  -4   36.40    2.00
   2  -8   4   34.70    2.20
  -2   8  -4   36.10    2.10
  -2   8  -4   38.10    2.20
   2   8   4   40.20    2.30
  -4  -8  -4   14.10    1.40
   4  -8   4   15.30    1.60
  -4   8  -4   15.70    1.60
  -4   8  -4   15.70    1.70
   4   8   4   16.20    1.70
   6  -8   4   18.70    1.80
   6   8   4   19.70    1.80
  -6   8  -4   17.40    1.80
  -6   8  -4   20.40    1.80
   8  -8   4   64.59    3.00
  -8   8  -4   65.79    2.90
   8   8   4   67.59    3.00
  -8   8  -4   62.59    3.20
  10  -8   4   22.80    2.10
  10   8   4   28.00    2.00
 -10   8  -4   24.70    1.90
 -10   8  -4   15.30    1.80
  12  -8   4   14.40    1.80
 -12   8  -4   11.00    1.50
 -12   8  -4   12.80    1.70
  12   8   4   15.50    1.70
  14  -8   4   59.59    3.20
  14   8   4   58.69    3.00
 -14   8  -4   54.79    3.20
  16  -8   4    8.20    1.50
  16   8   4   10.30    1.60
 -16   8  -4    9.80    1.70
  18  -8   4    1.70    1.20
  18   8   4    5.00    1.30
 -18   8  -4    2.60    1.30
 -20   8  -4   61.99    3.70
  20   8   4   63.59    3.40
  22   8   4   19.90    2.30
 -22   8  -4   23.00    2.60
  23  -9  -4    2.50    1.40
 -23  -9   4    1.20    1.20
 -23   9   4    1.20    1.30
  23   9  -4    2.90    1.40
  21  -9  -4    1.60    1.30
 -21  -9   4    2.80    1.30
  21   9  -4    2.20    1.40
 -21   9   4    2.90    1.30
 -19  -9   4    3.20    1.20
  19  -9  -4    3.90    1.40
  19   9  -4    4.60    1.40
 -19   9   4    3.70    1.30
  17  -9  -4    4.20    1.40
 -17  -9   4    1.90    1.10
 -17   9   4    1.00    1.00
  17   9  -4    1.90    1.20
 -15  -9   4    4.00    1.20
  15  -9  -4    1.20    1.10
  15   9  -4    3.50    1.20
 -15   9   4    4.50    1.20
  13  -9  -4  129.89    5.20
 -13  -9   4  131.29    5.20
  13   9  -4  124.59    4.90
 -13   9   4  127.39    5.00
  11  -9  -4    3.60    1.20
 -11   9   4    0.10    0.30
  11   9  -4    1.00    1.00
   9  -9  -4   13.60    1.70
  -9   9   4    8.40    1.30
   9   9  -4   16.70    1.80
   7  -9  -4   72.39    3.40
   7   9  -4   65.09    3.20
  -7   9   4   70.09    3.20
  -5  -9   4    9.70    1.60
   5  -9  -4   11.90    1.60
  -5   9   4   10.20    1.50
  -5   9   4   14.10    1.60
   5   9  -4   11.10    1.60
   3  -9  -4   11.50    1.50
  -3  -9   4   12.00    1.60
   3   9  -4   11.30    1.50
  -3   9   4   13.50    1.60
  -1  -9   4   10.80    1.60
   1  -9  -4   13.70    1.60
  -1   9   4    8.30    1.40
   1   9  -4   12.80    1.60
  -1  -9  -4    0.10    0.70
   1  -9   4   -0.60    0.80
  -1   9  -4   -0.40    0.70
  -1   9  -4   -0.80    0.70
   1   9   4   -0.40    0.80
   3  -9   4   11.80    1.60
   3   9   4   13.30    1.60
  -3   9  -4   13.10    1.60
  -3   9  -4   14.10    1.60
   5  -9   4    2.90    1.00
  -5   9  -4    1.10    0.90
  -5   9  -4    4.00    1.10
   5   9   4    3.60    1.10
  -7   9  -4   46.40    2.50
  -7   9  -4   44.80    2.70
   7   9   4   45.20    2.60
   9   9   4    2.60    1.10
  -9   9  -4    1.20    1.00
  -9   9  -4    3.50    1.20
  11  -9   4   86.79    4.00
 -11   9  -4   91.59    3.70
 -11   9  -4   85.29    4.00
  11   9   4   85.99    3.90
  13  -9   4    7.60    1.50
  13   9   4   10.00    1.60
 -13   9  -4   11.00    1.70
  15  -9   4   29.30    2.70
 -15   9  -4   25.30    2.50
  15   9   4   27.10    2.40
  17  -9   4   16.10    2.20
  17   9   4   17.90    2.10
 -17   9  -4   22.50    2.50
  19   9   4   -1.20    1.10
 -19   9  -4    0.20    1.10
  20 -10  -4    3.00    1.40
 -20  10   4    4.80    1.50
 -18 -10   4   -0.40    1.00
  18 -10  -4    2.10    1.30
  18  10  -4    1.10    1.30
 -18  10   4    2.50    1.30
  16 -10  -4   35.60    3.10
 -16  10   4   33.00    2.60
  16  10  -4   37.20    2.80
  14 -10  -4    0.70    1.10
  14  10  -4    0.70    1.10
 -14  10   4    1.20    1.10
  12 -10  -4    4.10    1.30
 -12  10   4    4.30    1.20
  12  10  -4    0.70    1.10
  10 -10  -4   14.20    1.90
 -10  10   4   11.10    1.70
  10  10  -4    8.70    1.60
   8 -10  -4    9.90    1.60
   8  10  -4   11.90    1.70
  -8  10   4   10.60    1.70
  -8  10   4    9.20    1.50
  -6 -10   4   26.80    2.60
   6 -10  -4   28.30    2.50
  -6  10   4   30.30    2.20
  -6  10   4   30.30    2.60
   6  10  -4   28.90    2.50
   4 -10  -4   65.09    3.20
  -4 -10   4   63.79    3.40
  -4  10   4   60.89    3.20
   4  10  -4   61.39    3.20
  -2 -10   4   50.09    2.90
   2 -10  -4   52.59    2.70
   2  10  -4   49.99    2.80
  -2  10   4   45.20    2.80
   0 -10   4   66.69    3.40
   0  10   4   73.49    3.50
   0  10  -4   70.99    3.40
   2 -10   4   -0.40    0.90
   2  10   4   -0.80    0.90
  -2  10  -4   -0.20    1.00
  -4  10  -4   34.40    2.30
  -4  10  -4   38.10    2.40
   4  10   4   34.10    2.40
  -6  10  -4   13.60    1.70
   6  10   4   12.80    1.80
  -6  10  -4   12.10    1.60
  -8  10  -4   -1.60    0.70
   8  10   4    1.10    1.00
  -8  10  -4    1.70    1.00
  10  10   4    1.30    1.00
 -10  10  -4    0.80    1.00
  12  10   4    9.80    1.70
 -12  10  -4   15.40    2.00
 -14  10  -4    1.30    0.70
  14  10   4    1.90    1.20
  16  10   4   38.60    2.80
 -16  10  -4   36.30    2.90
  13 -11  -4    2.00    1.30
 -13  11   4    3.20    1.30
  13  11  -4    0.90    1.30
  11 -11  -4   24.00    2.50
 -11  11   4   19.10    2.40
  11  11  -4   22.40    2.50
 -11  11   4   20.00    2.20
   9 -11  -4    1.00    1.20
  -9 -11   4    0.90    1.30
  -9  11   4    0.10    1.00
   9  11  -4    0.10    1.10
  -9  11   4   -1.40    1.10
   7 -11  -4    1.60    1.10
  -7 -11   4    3.70    1.40
   7  11  -4    3.60    1.40
  -7  11   4    4.10    1.30
  -7  11   4    3.80    1.30
  -5 -11   4   17.40    2.20
  -5  11   4   24.30    2.40
   5  11  -4   23.40    2.40
  -3 -11   4    2.00    1.20
   3  11  -4    1.90    1.20
  -3  11   4    1.60    1.10
  -1  11   4   16.80    2.00
   1  11  -4   13.90    1.90
  -1  11  -4    3.50    1.40
   1  11   4    3.90    1.30
   3  11   4   15.10    2.00
  -3  11  -4   17.10    2.00
   5  11   4    7.50    1.60
  -5  11  -4   10.80    1.70
   7  11   4    3.60    1.30
  -7  11  -4    7.30    1.60
  -9  11  -4   48.40    3.10
   9  11   4   46.60    3.00
 -11  11  -4    0.20    1.10
  11  11   4   -1.70    1.00
 -32   0   5   -0.40    1.00
 -30   0   5    0.60    1.00
 -28   0   5    0.40    0.90
  26   0  -5   -0.60    0.60
 -26   0   5   -0.90    0.70
 -24   0   5   -0.60    0.70
  24   0  -5    0.20    0.60
 -24   0   5    0.20    0.70
 -22   0   5   -0.40    0.70
  22   0  -5   -1.20    0.50
 -20   0   5    0.50    0.80
  20   0  -5    0.40    0.60
  20   0  -5    0.00    0.90
  18   0  -5    0.80    0.60
  18   0  -5    0.40    0.90
  16   0  -5   -0.40    0.50
 -16   0   5   -1.00    0.50
  16   0  -5    0.10    0.70
  14   0  -5    0.50    0.70
 -14   0   5    0.60    0.50
  14   0  -5    0.20    0.50
  12   0  -5   -0.10    0.60
 -12   0   5    0.30    0.50
  12   0  -5    0.30    0.40
  10   0  -5    0.20    0.40
 -10   0   5    0.40    0.40
  -8   0   5   -0.10    0.50
   8   0  -5   -0.80    0.40
  -6   0   5   -0.20    0.40
   6   0  -5   -0.50    0.40
   4   0  -5    0.10    0.50
  -4   0   5    0.00    0.50
  -2   0   5   -0.40    0.50
   2   0  -5    0.30    0.30
   0   0  -5   -1.10    0.40
   0   0   5    0.90    0.70
   2   0   5   -0.40    0.50
  -2   0  -5    1.00    0.60
  -4   0  -5    0.70    0.60
   4   0   5   -0.50    0.60
  -6   0  -5    0.50    0.70
   6   0   5    0.60    0.70
  -8   0  -5   -0.40    0.70
   8   0   5    0.50    0.70
  10   0   5   -0.20    0.70
 -10   0  -5   -0.20    0.30
 -10   0  -5    0.60    0.80
 -12   0  -5   -0.40    0.30
 -12   0  -5   -0.70    0.80
  12   0   5   -0.40    0.80
 -14   0  -5    0.00    1.00
  14   0   5    0.00    0.90
 -16   0  -5    0.90    1.00
  16   0   5   -0.40    0.80
 -18   0  -5   -0.80    0.90
  18   0   5   -0.20    0.90
 -20   0  -5    0.00    1.00
  20   0   5    0.80    0.90
  22   0   5   -0.20    0.90
 -22   0  -5    0.70    1.10
 -24   0  -5    0.10    1.10
  24   0   5   -0.60    0.90
  26   0   5   -0.50    0.90
 -26   0  -5    1.30    1.30
 -28   0  -5   -0.20    1.10
 -30   0  -5    0.00    1.30
 -33  -1   5    1.50    1.30
 -33   1   5    0.60    1.20
 -31  -1   5   18.50    2.30
 -31   1   5   17.80    2.40
 -29  -1   5   52.09    3.30
  29   1  -5   56.19    3.20
 -29   1   5   54.19    3.40
 -27  -1   5   76.19    4.00
  27  -1  -5   82.39    3.30
  27   1  -5   80.99    3.80
 -27   1   5   83.59    3.50
 -27   1   5   82.89    4.10
  25  -1  -5   -0.20    0.60
 -25  -1   5   -0.90    0.70
 -25   1   5   -0.50    0.70
  25   1  -5   -2.20    0.80
 -23  -1   5   19.30    2.10
  23  -1  -5   21.70    1.50
 -23   1   5   22.00    1.80
  23   1  -5   19.30    1.30
  23   1  -5   19.50    1.90
  21  -1  -5    0.40    0.60
 -21  -1   5    1.30    0.90
  21   1  -5    0.00    0.90
  21   1  -5    0.10    0.50
 -21   1   5   -0.40    0.70
  19  -1  -5   27.30    1.70
 -19  -1   5   29.90    2.10
 -19   1   5   28.10    1.90
  19   1  -5   28.00    1.50
  19   1  -5   30.00    2.00
 -19   1   5   29.60    1.60
  17  -1  -5  108.29    3.60
  17   1  -5  111.79    3.40
  17   1  -5  106.79    3.80
 -17   1   5  108.89    3.90
 -17   1   5  110.89    3.50
 -15  -1   5   78.89    3.20
  15  -1  -5   75.89    2.80
 -15   1   5   79.89    2.70
  15   1  -5   74.29    2.90
  15   1  -5   82.79    2.70
 -13  -1   5   -0.10    0.60
  13  -1  -5    0.30    0.60
 -13  -1   5    0.70    0.60
  13   1  -5    1.30    0.80
 -13   1   5   -0.20    0.40
  13   1  -5    1.00    0.50
  11  -1  -5   36.80    1.70
 -11  -1   5   34.80    1.90
 -11  -1   5   38.80    1.80
  11   1  -5   36.40    1.70
 -11   1   5   37.80    1.60
  11   1  -5   35.10    1.60
   9  -1  -5  345.57    8.80
  -9  -1   5  349.27    9.20
  -9  -1   5  344.17    9.20
  -9   1   5  347.27    9.00
   9   1  -5  351.06    8.60
   9   1  -5  342.97    8.60
   7  -1  -5  249.68    6.60
  -7  -1   5  240.98    6.80
  -7  -1   5  255.97    6.70
  -7   1   5  234.58    6.60
   7   1  -5  244.48    6.20
  -5  -1   5  368.36    9.80
   5  -1  -5  366.86    9.60
  -5  -1   5  374.26    9.50
   5   1  -5  375.76    8.80
  -5   1   5  366.56    9.70
  -3  -1   5    2.20    0.60
  -3  -1   5    3.00    0.40
   3  -1  -5    2.00    0.60
   3   1  -5    2.70    0.50
   3   1  -5    3.30    0.70
  -3   1   5    2.80    0.70
  -1  -1   5  108.29    3.60
   1  -1  -5  117.49    3.60
  -1  -1   5  108.69    2.90
  -1   1   5  112.09    3.70
   1   1  -5  105.19    3.50
   1  -1   5   74.19    2.80
   1   1   5   67.59    2.70
  -1   1  -5   73.39    2.70
   3  -1   5  440.26   11.30
  -3  -1  -5  411.46   11.20
   3   1   5  420.36    9.70
  -3   1  -5  411.36   11.10
   3   1   5  426.56   11.30
   5  -1   5  236.18    6.90
  -5  -1  -5  240.58    6.80
   5   1   5  228.08    6.90
  -5   1  -5  236.78    6.80
   5   1   5  229.38    5.50
  -7  -1  -5  154.68    5.00
   7  -1   5  159.18    5.10
   7   1   5  156.38    3.90
   7   1   5  153.58    5.10
  -7   1  -5  160.48    5.00
   9  -1   5   -0.10    0.80
  -9  -1  -5    1.30    0.40
  -9  -1  -5   -0.90    0.70
  -9   1  -5    1.00    0.80
   9   1   5    0.00    0.40
   9   1   5    1.00    0.80
 -11  -1  -5  234.88    7.10
  11  -1   5  222.98    7.00
 -11  -1  -5  223.88    6.10
  11   1   5  241.28    7.30
 -11   1  -5  239.88    7.10
 -11   1  -5  225.48    6.00
  11   1   5  226.48    5.70
 -13  -1  -5   53.19    2.80
 -13  -1  -5   52.09    2.00
  13  -1   5   56.89    2.90
  13   1   5   55.19    2.00
  13   1   5   51.39    2.80
 -13   1  -5   52.39    2.70
 -15  -1  -5  201.48    5.70
  15  -1   5  203.98    6.60
 -15  -1  -5  205.28    6.70
  15   1   5  197.48    5.30
  15   1   5  188.28    6.60
 -15   1  -5  201.58    6.50
 -17  -1  -5    1.10    1.00
  17  -1   5    0.10    0.90
 -17   1  -5    0.00    0.80
  17   1   5   -1.20    0.70
  19  -1   5   56.39    3.10
 -19  -1  -5   63.49    3.30
  19   1   5   60.39    3.20
 -19   1  -5   58.19    3.10
  21  -1   5   52.89    3.10
 -21  -1  -5   49.00    3.00
  21   1   5   51.19    3.00
 -21   1  -5   49.40    3.00
 -23  -1  -5   11.60    1.80
  23  -1   5   10.10    1.70
 -23   1  -5   12.40    1.80
  23   1   5    9.90    1.70
 -25  -1  -5   12.80    2.00
  25  -1   5   10.70    1.80
 -25   1  -5   11.00    1.80
  25   1   5   10.40    1.80
  27  -1   5  144.69    5.90
 -27  -1  -5  153.18    6.30
 -27   1  -5  157.18    6.10
 -27   1  -5  145.39    5.80
 -29  -1  -5   22.50    2.80
 -29   1  -5   29.00    2.70
 -29   1  -5   32.80    3.00
 -34  -2   5    2.00    1.40
 -34   2   5    1.90    1.30
  34   2  -5    1.90    1.50
 -32  -2   5   51.39    3.50
 -32   2   5   49.90    3.50
  32   2  -5   61.79    3.50
  30  -2  -5    6.50    1.30
 -30  -2   5    8.50    1.70
  30   2  -5    9.00    1.70
 -30   2   5    9.60    1.50
 -28  -2   5   17.60    2.20
  28  -2  -5   18.80    1.80
 -28   2   5   18.00    1.90
  28   2  -5   18.20    2.10
  26  -2  -5   60.99    2.80
 -26  -2   5   63.39    3.50
  26   2  -5   57.79    3.10
 -26   2   5   58.19    3.00
  24  -2  -5   63.89    2.90
 -24  -2   5   66.79    3.50
  24   2  -5   62.89    3.20
 -24   2   5   60.69    3.00
  22  -2  -5    4.10    1.00
 -22  -2   5    4.30    1.10
  22   2  -5    5.60    1.20
 -22   2   5    5.30    1.10
  20  -2  -5   65.69    2.80
 -20  -2   5   61.59    3.10
 -20   2   5   63.49    2.90
  20   2  -5   57.69    2.80
  20   2  -5   64.39    2.30
  18  -2  -5   22.10    1.60
 -18  -2   5   19.00    1.80
 -18   2   5   21.20    1.70
  18   2  -5   22.60    1.30
  18   2  -5   24.00    1.80
  16  -2  -5   16.60    1.50
 -16  -2   5   10.20    1.30
  16   2  -5   14.80    1.10
  16   2  -5   16.00    1.50
 -16   2   5   16.00    1.10
 -16   2   5   16.90    1.50
 -14  -2   5    5.60    1.00
  14  -2  -5    4.70    0.90
 -14   2   5    6.60    0.70
 -14   2   5    5.00    1.00
  14   2  -5    7.00    0.80
 -12  -2   5  810.82   20.40
  12  -2  -5  797.72   19.50
  12   2  -5  806.02   19.10
 -12   2   5  807.72   19.90
  12   2  -5  808.92   19.10
 -10  -2   5    0.10    0.50
  10  -2  -5    0.40    0.50
 -10  -2   5    0.60    0.50
  10   2  -5    0.00    0.60
 -10   2   5    0.80    0.50
   8  -2  -5   12.30    1.10
  -8  -2   5   11.80    1.00
  -8  -2   5   12.50    1.20
   8  -2  -5   13.00    0.90
  -8   2   5   13.10    1.00
   8   2  -5   11.30    1.00
  -6  -2   5  108.89    3.40
  -6  -2   5  109.39    3.60
   6  -2  -5  110.19    3.30
   6  -2  -5  112.19    3.50
  -6   2   5  104.39    3.40
   6   2  -5  111.99    3.20
   4  -2  -5  528.35   12.90
  -4  -2   5  526.85   13.60
  -4  -2   5  533.05   13.20
   4  -2  -5  537.85   13.30
   4   2  -5  521.35   12.30
  -4   2   5  517.95   13.50
   2  -2  -5   44.90    1.90
  -2  -2   5   42.90    2.00
  -2  -2   5   42.00    1.50
   2   2  -5   39.80    1.40
  -2   2   5   45.00    2.00
   2   2  -5   42.60    1.90
   0  -2   5  133.59    4.20
   0  -2  -5  126.89    4.10
   0   2  -5  130.59    3.20
   0   2  -5  128.79    4.10
   0   2   5  125.49    4.10
   2  -2   5    6.80    1.00
  -2  -2  -5    4.80    0.80
   2   2   5    6.40    0.60
  -2   2  -5    8.20    1.00
  -2   2  -5    6.30    0.40
   2   2   5    6.70    1.00
   4  -2   5  447.66   11.60
  -4  -2  -5  434.06   11.50
   4   2   5  420.96   11.60
   4   2   5  426.06   10.10
  -4   2  -5  430.06   11.40
   6  -2   5   20.50    1.50
  -6  -2  -5   16.00    1.50
   6   2   5   18.40    1.00
  -6   2  -5   17.60    1.40
   6   2   5   18.20    1.70
  -8  -2  -5  304.97    8.60
   8  -2   5  287.07    8.40
  -8   2  -5  286.77    8.30
   8   2   5  292.27    7.20
   8   2   5  298.37    8.60
 -10  -2  -5    7.70    1.30
  10  -2   5    8.10    1.30
 -10  -2  -5    5.90    0.70
  10   2   5    7.30    1.30
 -10   2  -5    7.00    1.20
  10   2   5    6.60    0.80
  12  -2   5   87.99    3.60
 -12  -2  -5   81.29    3.60
 -12  -2  -5   84.09    2.80
 -12   2  -5   83.39    3.40
  12   2   5   85.39    2.70
  12   2   5   78.89    3.50
 -14  -2  -5    8.60    0.90
 -14  -2  -5    7.60    1.40
  14  -2   5    7.80    1.40
 -14   2  -5    9.40    1.40
  14   2   5    9.50    1.00
  14   2   5    6.80    1.30
 -16  -2  -5  296.37    9.20
  16  -2   5  315.87    9.20
 -16  -2  -5  300.77    8.20
 -16   2  -5  299.37    8.90
  16   2   5  296.87    7.80
  16   2   5  292.37    9.20
  18  -2   5   -0.40    0.90
 -18  -2  -5    3.10    1.20
  18   2   5    0.40    0.90
 -18   2  -5    1.40    1.00
  20  -2   5   29.40    2.50
 -20  -2  -5   27.60    2.60
  20   2   5   30.30    2.70
 -20   2  -5   26.70    2.40
 -22  -2  -5   18.90    2.30
  22  -2   5   16.90    2.10
  22   2   5   16.70    2.10
 -22   2  -5   16.60    2.00
 -24  -2  -5  103.59    4.80
  24  -2   5  101.39    4.50
 -24   2  -5   99.89    4.50
 -24   2  -5  108.09    4.60
  26  -2   5    6.40    1.60
 -26  -2  -5    7.60    1.90
 -26   2  -5    8.10    1.70
 -26   2  -5    7.10    1.60
  28  -2   5   -0.20    1.10
 -28  -2  -5    0.20    1.40
 -28   2  -5    1.60    1.20
 -33  -3   5  108.69    5.30
  33  -3  -5  103.19    4.40
  33   3  -5  101.59    4.80
  31  -3  -5    1.00    0.90
 -31  -3   5    0.80    1.00
 -31   3   5    0.80    1.00
  31   3  -5    0.50    1.30
  29  -3  -5   -0.60    0.70
 -29  -3   5   -0.30    0.80
  29   3  -5    0.60    1.20
 -29   3   5   -0.30    0.90
  27  -3  -5    0.90    0.80
 -27  -3   5    2.10    1.10
  27   3  -5    1.60    1.20
 -27   3   5    3.20    1.10
 -25  -3   5   96.49    4.40
  25  -3  -5  104.69    4.00
 -25   3   5   93.59    4.00
  25   3  -5   89.49    4.00
 -23  -3   5   12.60    1.70
  23  -3  -5    9.50    1.30
 -23   3   5    9.00    1.40
  23   3  -5    8.80    1.50
 -21  -3   5    9.60    1.50
  21  -3  -5    8.60    1.30
  21   3  -5   11.00    1.50
 -21   3   5    9.60    1.40
 -19  -3   5   -0.30    0.70
  19  -3  -5   -0.90    0.70
  19   3  -5   -1.10    0.80
 -19   3   5   -0.10    0.80
  17  -3  -5   56.99    2.70
 -17   3   5   66.49    2.90
  17   3  -5   59.49    2.70
  17   3  -5   62.69    2.10
 -15  -3   5   47.50    2.50
  15  -3  -5   48.60    2.30
  15   3  -5   47.90    1.70
  15   3  -5   45.20    2.30
 -15   3   5   49.60    2.50
  13  -3  -5  222.28    6.40
 -13  -3   5  218.68    6.70
 -13   3   5  226.98    5.90
  13   3  -5  221.28    5.70
 -13   3   5  225.88    6.80
  13   3  -5  221.18    6.20
 -11  -3   5   30.10    1.80
  11  -3  -5   30.60    1.70
  11   3  -5   32.00    1.70
 -11   3   5   28.50    1.40
 -11   3   5   29.90    1.80
  -9  -3   5  220.28    6.40
  -9  -3   5  230.28    6.60
   9  -3  -5  224.18    5.90
   9  -3  -5  222.78    6.30
   9   3  -5  229.48    6.10
  -9   3   5  226.98    6.10
  -7  -3   5    6.70    1.00
   7  -3  -5    6.40    0.90
   7  -3  -5    6.90    0.80
  -7  -3   5    6.30    0.80
  -7   3   5    6.90    0.80
   7   3  -5    5.80    0.80
  -5  -3   5  254.67    7.10
   5  -3  -5  255.17    6.80
   5  -3  -5  246.88    6.70
  -5  -3   5  244.98    6.70
  -5   3   5  250.07    6.90
   5   3  -5  247.18    6.30
  -3  -3   5   79.59    3.00
   3  -3  -5   86.89    2.90
  -3  -3   5   80.59    2.60
   3  -3  -5   77.09    2.80
  -3   3   5   86.19    3.00
   3   3  -5   78.99    2.50
   1  -3  -5    1.20    0.50
  -1  -3   5    1.00    0.60
   1  -3  -5    2.70    0.70
   1   3  -5    1.50    0.40
  -1   3   5    2.30    0.70
   1  -3   5  120.19    4.10
  -1  -3  -5  118.29    4.00
   1   3   5  118.59    3.40
  -1   3  -5  120.49    4.00
  -1   3  -5  121.59    3.20
   1   3   5  130.79    4.20
   3  -3   5   51.59    2.40
  -3  -3  -5   59.39    2.50
  -3   3  -5   52.99    1.60
   3   3   5   51.49    1.90
  -3   3  -5   51.09    2.30
   3   3   5   54.69    2.50
  -5   3  -5   45.60    2.20
   5   3   5   42.20    1.70
   5   3   5   45.90    2.30
  -5   3  -5   44.00    1.40
   7  -3   5  142.59    4.90
  -7  -3  -5  156.98    5.10
   7   3   5  158.58    4.20
  -7   3  -5  149.49    3.80
   7   3   5  148.19    5.10
  -7   3  -5  150.48    4.80
  -9  -3  -5   44.10    2.50
   9  -3   5   46.80    2.50
   9   3   5   42.30    2.40
   9   3   5   43.80    1.80
  -9   3  -5   46.60    2.40
 -11  -3  -5   26.00    1.60
 -11  -3  -5   35.20    2.30
  11  -3   5   32.40    2.10
  11   3   5   29.30    1.60
  11   3   5   29.00    2.10
 -11   3  -5   29.10    2.00
 -13  -3  -5   58.29    3.00
  13  -3   5   57.09    2.90
 -13  -3  -5   59.49    2.40
 -13   3  -5   55.89    2.80
  13   3   5   57.99    3.10
  13   3   5   55.79    2.30
  15  -3   5    6.20    1.40
 -15  -3  -5    8.60    1.10
 -15  -3  -5    6.20    1.40
  15   3   5   10.10    1.60
  15   3   5    5.20    0.90
 -15   3  -5    7.40    1.30
 -17  -3  -5  149.99    4.80
  17  -3   5  151.28    5.40
 -17  -3  -5  146.09    5.60
  17   3   5  153.78    5.70
 -17   3  -5  142.29    5.20
  17   3   5  153.18    4.60
  19  -3   5    3.70    1.20
 -19  -3  -5    6.50    1.60
  19   3   5    3.00    1.10
 -19   3  -5    4.40    1.20
 -21  -3  -5   44.00    3.10
  21  -3   5   43.30    2.80
 -21   3  -5   44.60    2.80
  23  -3   5   14.50    2.00
 -23  -3  -5   15.40    2.10
 -23   3  -5   12.00    1.80
 -23   3  -5   14.80    2.00
  25  -3   5   79.89    4.00
 -25  -3  -5   78.29    4.30
 -25   3  -5   74.29    3.90
 -25   3  -5   81.79    3.90
 -27  -3  -5   36.70    3.50
 -27   3  -5   33.50    2.70
 -29  -3  -5   39.30    3.70
 -29   3  -5   46.80    3.20
  32  -4  -5   54.69    3.10
 -32  -4   5   55.69    3.70
 -32   4   5   52.99    3.20
  32   4  -5   52.09    3.50
  30  -4  -5   32.60    2.40
 -30  -4   5   30.00    3.00
 -30   4   5   29.20    2.40
  30   4  -5   28.80    2.80
 -28  -4   5   10.60    1.70
  28  -4  -5   12.20    1.70
 -28   4   5   13.30    1.80
  28   4  -5    9.50    1.70
 -26  -4   5   -0.50    0.80
  26  -4  -5   -0.20    0.80
  26   4  -5   -0.10    1.00
 -26   4   5    0.10    0.90
 -24  -4   5   -0.30    0.80
  24  -4  -5   -1.00    0.70
 -24   4   5    0.90    0.90
  24   4  -5    1.30    1.10
  22  -4  -5   56.19    2.80
 -22  -4   5   58.39    3.20
  22   4  -5   61.29    3.00
 -22   4   5   55.99    2.90
 -20  -4   5    3.70    1.00
  20  -4  -5    4.50    1.10
 -20   4   5    4.60    1.10
  20   4  -5    4.80    1.20
 -18  -4   5  116.89    4.60
  18  -4  -5  123.19    4.40
 -18   4   5  126.99    4.60
  18   4  -5  122.79    4.40
 -16  -4   5   12.60    1.50
  16  -4  -5   23.60    1.80
 -16   4   5   22.70    1.80
  16   4  -5   19.50    1.70
  14  -4  -5  569.94   14.30
 -14  -4   5  554.04   14.90
 -14   4   5  567.84   14.90
  14   4  -5  538.45   13.90
 -12  -4   5   20.90    1.60
  12  -4  -5   21.90    1.60
 -12   4   5   21.80    1.70
  12   4  -5   23.40    1.60
  10  -4  -5  335.67    9.10
 -10  -4   5  339.77    9.40
 -10   4   5  336.97    9.60
 -10   4   5  346.87    8.80
  10   4  -5  348.47    8.90
  -8  -4   5   31.60    1.90
  -8  -4   5   30.80    1.70
   8  -4  -5   31.50    1.70
   8  -4  -5   29.80    1.30
   8   4  -5   31.50    1.60
  -8   4   5   29.70    1.50
  -6  -4   5   81.09    3.10
   6  -4  -5   87.09    3.10
   6  -4  -5   83.09    2.70
  -6  -4   5   87.19    3.00
  -6   4   5   83.09    2.90
   6   4  -5   78.99    2.80
   4  -4  -5    1.20    0.60
  -4  -4   5    0.90    0.70
  -4  -4   5    1.20    0.50
   4  -4  -5    1.60    0.70
   4   4  -5    1.50    0.60
  -4   4   5    1.10    0.60
  -2  -4   5  345.07    9.60
   2  -4  -5  349.17    9.10
   2  -4  -5  356.36    9.40
  -2   4   5  350.46    9.40
   2   4  -5  348.17    8.60
   0  -4   5    1.40    0.70
   0  -4  -5    0.80    0.60
   0  -4  -5    0.50    0.70
   0   4  -5    0.30    0.40
   0   4   5    0.80    0.60
   0   4   5    0.00    0.60
  -2  -4  -5    1.60    0.80
   2  -4   5    2.50    0.80
  -2  -4  -5    1.70    0.60
   2   4   5    2.10    0.60
   2   4   5    5.00    0.90
  -2   4  -5    1.90    0.50
  -4  -4  -5   11.70    1.40
  -4  -4  -5   10.70    1.10
   4  -4   5   11.30    1.30
   4   4   5    9.80    1.00
  -4   4  -5   11.90    0.90
  -4   4  -5   11.80    1.30
   4   4   5   11.00    1.30
  -6  -4  -5 1124.59   28.00
  -6   4  -5 1110.89   25.30
   6   4   5 1086.39   25.60
  -6   4  -5 1088.09   27.60
   6   4   5 1144.89   28.20
   8  -4   5    7.30    1.30
  -8  -4  -5    9.10    1.30
   8   4   5    6.20    0.90
   8   4   5    6.50    1.20
  -8   4  -5    7.50    1.20
  -8   4  -5    8.20    0.80
  10  -4   5   18.00    1.80
 -10  -4  -5   16.30    1.80
  10   4   5   17.40    1.40
  10   4   5   14.60    1.80
 -10   4  -5   14.90    1.50
 -12  -4  -5    8.70    1.10
 -12  -4  -5    9.40    1.50
  12  -4   5   10.70    1.50
 -12   4  -5    7.50    1.30
  12   4   5   10.80    1.10
  12   4   5   12.90    1.70
  14  -4   5  497.95   13.50
 -14  -4  -5  502.25   13.90
 -14  -4  -5  495.35   13.00
  14   4   5  495.25   13.90
 -14   4  -5  466.15   13.10
  14   4   5  481.15   12.20
 -16  -4  -5    1.40    0.70
  16  -4   5    0.00    0.90
 -16  -4  -5   -1.40    0.90
  16   4   5    0.00    0.70
 -16   4  -5    0.60    0.90
  16   4   5   -0.60    0.90
  18  -4   5  100.49    4.30
 -18  -4  -5  105.99    4.70
 -18  -4  -5  106.79    4.00
 -18   4  -5  108.99    4.20
  18   4   5  100.69    3.80
 -20  -4  -5    7.10    1.70
  20  -4   5    6.50    1.40
 -20   4  -5    5.30    1.40
 -20   4  -5    5.70    1.30
 -22  -4  -5   27.20    2.80
  22  -4   5   32.20    2.50
 -22   4  -5   31.50    2.80
 -22   4  -5   29.70    2.30
 -24  -4  -5    5.10    1.70
 -24   4  -5    6.00    1.50
 -26  -4  -5   83.59    4.60
 -26   4  -5   73.79    4.10
 -28  -4  -5    8.40    2.10
 -28   4  -5    6.60    1.70
 -31  -5   5    3.60    1.40
  31  -5  -5    5.90    1.40
 -31   5   5    2.90    1.30
  31   5  -5    3.10    1.50
  29  -5  -5    4.40    1.30
 -29  -5   5    4.60    1.40
  29   5  -5    3.90    1.50
 -29   5   5    5.70    1.50
  27  -5  -5    9.10    1.60
 -27  -5   5    7.80    1.60
  27   5  -5    8.50    1.60
 -27   5   5   12.10    1.70
  25  -5  -5    5.90    1.30
 -25  -5   5    5.50    1.40
 -25   5   5    4.80    1.30
  25   5  -5    6.00    1.40
  23  -5  -5   15.80    1.80
 -23  -5   5   18.00    2.10
  23   5  -5   18.40    2.10
 -23   5   5   15.80    1.90
  21  -5  -5    0.90    1.00
 -21  -5   5    0.60    0.90
  21   5  -5    1.30    1.00
 -21   5   5   -0.40    0.70
  19  -5  -5   25.20    2.20
 -19  -5   5   25.40    2.10
  19   5  -5   29.10    2.10
 -19   5   5   25.30    2.00
 -17  -5   5    0.30    0.30
  17  -5  -5    0.50    0.90
  17   5  -5    0.20    0.80
 -17   5   5    0.60    0.80
 -15  -5   5    1.10    0.80
  15  -5  -5    1.40    0.80
  15   5  -5    2.40    0.90
 -15   5   5    1.00    0.90
 -13  -5   5    9.70    1.30
  13  -5  -5   10.20    1.40
  13   5  -5    9.00    1.30
 -13   5   5    8.10    1.30
  11  -5  -5    4.00    1.00
 -11  -5   5    5.60    1.00
 -11   5   5    5.50    1.10
  11   5  -5    6.80    1.10
   9  -5  -5   35.10    2.00
  -9  -5   5   36.00    2.00
  -9   5   5   35.30    2.10
   9   5  -5   31.20    1.80
   7  -5  -5   20.70    1.60
  -7  -5   5   17.60    1.60
   7  -5  -5   23.20    1.30
  -7  -5   5   21.70    1.50
  -7   5   5   20.70    1.20
   7   5  -5   24.50    1.50
  -5  -5   5    6.00    1.10
   5  -5  -5    4.40    1.00
  -5  -5   5    6.00    0.90
   5  -5  -5    6.80    0.90
   5   5  -5    5.80    0.90
  -5   5   5    5.90    0.80
  -3  -5   5   48.90    2.50
   3  -5  -5   51.79    2.30
   3  -5  -5   48.00    2.20
   3   5  -5   49.20    2.00
  -3   5   5   51.59    2.20
   1  -5  -5   17.80    1.50
  -1  -5   5   18.50    1.60
   1  -5  -5   16.50    1.40
   1   5  -5   14.20    1.20
  -1   5   5   16.60    1.40
  -1  -5  -5   16.40    1.50
   1  -5   5   14.20    1.50
  -1  -5  -5   16.30    1.40
   1   5   5   16.20    1.30
  -1   5  -5   15.70    1.10
   1   5   5   17.40    1.60
   3  -5   5    0.70    0.70
  -3  -5  -5    0.20    0.80
  -3  -5  -5    1.10    0.70
   3   5   5    0.70    0.80
   3   5   5    0.60    0.60
  -3   5  -5    2.30    0.60
   5  -5   5   81.29    3.30
  -5  -5  -5   85.89    3.00
  -5  -5  -5   84.09    3.50
   5   5   5   83.29    3.50
   5   5   5   84.29    3.00
  -5   5  -5   85.49    2.70
  -7  -5  -5   23.00    1.50
  -7  -5  -5   28.60    2.20
   7   5   5   26.60    1.90
  -7   5  -5   29.00    1.90
   7   5   5   27.00    1.60
  -7   5  -5   26.20    1.40
  -9  -5  -5   20.20    1.40
   9  -5   5   15.70    1.70
  -9   5  -5   17.40    1.60
  -9   5  -5   18.10    1.30
   9   5   5   19.20    2.00
   9   5   5   16.70    1.40
 -11  -5  -5    1.80    1.10
  11  -5   5    1.70    0.90
  11   5   5    1.30    0.70
 -11   5  -5    3.10    1.00
 -13  -5  -5    1.10    1.10
  13  -5   5    0.70    0.90
 -13   5  -5    0.40    0.80
  13   5   5    0.10    0.70
 -15  -5  -5    4.90    1.00
 -15  -5  -5    3.40    1.30
  15  -5   5    5.70    1.30
 -15   5  -5    3.50    1.10
  15   5   5    2.30    0.90
 -17  -5  -5    3.10    1.00
 -17  -5  -5    6.10    1.60
  17  -5   5    4.80    1.30
 -17   5  -5    4.80    1.20
 -17   5  -5    4.00    1.20
  17   5   5    4.80    1.10
 -19  -5  -5   -0.40    1.10
 -19  -5  -5    0.80    0.70
  19  -5   5   -1.60    0.80
  19   5   5    1.40    0.90
 -19   5  -5    0.50    0.80
 -19   5  -5    2.40    1.00
 -21  -5  -5    0.90    1.20
 -21   5  -5    2.90    1.20
 -23  -5  -5   15.50    2.40
 -23   5  -5   17.10    2.20
 -25  -5  -5    6.70    1.90
 -25   5  -5    6.30    1.60
 -27  -5  -5    3.80    1.70
 -27   5  -5    4.60    1.60
  30  -6  -5   12.80    1.90
 -30  -6   5   13.50    2.10
 -30   6   5    9.80    1.90
  30   6  -5   11.60    2.10
 -28  -6   5    1.90    1.10
  28  -6  -5    2.90    1.40
  28   6  -5    1.30    1.30
 -28   6   5   -0.50    1.00
 -26  -6   5    5.40    1.40
  26  -6  -5    5.70    1.40
  26   6  -5    4.40    1.50
 -26   6   5    5.20    1.40
 -24  -6   5    3.30    1.10
  24  -6  -5    1.90    1.10
 -24   6   5    1.00    1.00
  24   6  -5    2.00    1.20
 -22  -6   5   29.90    2.40
  22  -6  -5   27.60    2.50
 -22   6   5   32.00    2.40
  22   6  -5   28.90    2.50
  20  -6  -5   36.00    2.50
 -20  -6   5   36.70    2.60
  20   6  -5   39.00    2.50
 -20   6   5   38.70    2.50
  18  -6  -5    4.90    1.20
 -18  -6   5    4.90    1.10
  18   6  -5    6.10    1.30
 -18   6   5    5.50    1.20
  16  -6  -5   75.19    3.50
 -16   6   5   78.19    3.50
  16   6  -5   79.99    3.40
 -14  -6   5  100.99    4.00
  14  -6  -5  100.69    4.00
 -14   6   5   93.29    3.90
  14   6  -5   96.99    3.80
  12  -6  -5    1.00    0.80
 -12  -6   5    0.80    0.70
  12   6  -5   -0.10    0.70
 -12   6   5    0.60    0.80
  10  -6  -5   17.30    1.70
 -10  -6   5   17.20    1.70
 -10   6   5   18.90    1.80
  10   6  -5   20.30    1.70
  -8  -6   5   22.60    2.00
  -8  -6   5   20.40    1.80
   8  -6  -5   23.00    1.80
   8   6  -5   23.00    1.60
  -8   6   5   22.60    1.80
  -6  -6   5   53.59    2.70
  -6  -6   5   52.39    2.50
   6  -6  -5   50.69    2.50
   6   6  -5   46.20    2.20
   4  -6  -5    0.50    0.70
   4  -6  -5    0.30    0.80
  -4  -6   5    0.50    0.70
   4   6  -5   -0.30    0.60
   2  -6  -5  221.78    6.40
  -2  -6   5  231.18    6.90
   2  -6  -5  219.28    6.50
   2   6  -5  215.88    6.10
   0  -6  -5    1.20    0.80
   0  -6  -5    1.10    0.80
   0  -6   5    1.50    0.90
   0   6  -5    0.40    0.60
   0   6   5   -0.30    0.70
  -2  -6  -5    7.00    1.30
  -2  -6  -5    7.60    1.10
   2  -6   5    9.00    1.30
   2   6   5    5.20    1.00
  -2   6  -5    6.70    0.90
  -4  -6  -5   84.89    3.60
  -4  -6  -5   82.99    3.00
   4  -6   5   84.99    3.40
   4   6   5   85.79    3.20
  -4   6  -5   84.59    2.90
  -6  -6  -5  176.38    5.20
  -6  -6  -5  176.08    6.00
   6  -6   5  181.78    5.80
  -6   6  -5  179.38    5.00
   6   6   5  176.98    5.30
  -8  -6  -5   59.29    3.20
  -8  -6  -5   59.39    2.40
  -8   6  -5   63.19    2.40
   8   6   5   56.89    2.60
  10  -6   5    5.50    1.30
 -10  -6  -5    6.20    0.90
  10   6   5    7.30    1.10
  12  -6   5    2.00    1.00
 -12   6  -5    1.90    0.90
  12   6   5    0.30    0.70
  14  -6   5   69.79    3.30
  14   6   5   70.29    3.00
 -14   6  -5   70.69    3.50
 -14   6  -5   67.29    3.00
  16  -6   5   29.90    2.30
 -16   6  -5   33.50    2.20
  16   6   5   36.90    2.20
 -16   6  -5   31.10    2.40
 -18  -6  -5   28.90    2.20
 -18  -6  -5   33.90    3.10
  18   6   5   33.50    2.20
 -18   6  -5   30.30    2.40
 -20  -6  -5    1.80    1.30
 -20   6  -5    2.00    1.20
  20   6   5    1.90    1.00
 -22  -6  -5   57.19    3.90
 -22   6  -5   62.79    3.70
 -24  -6  -5    4.90    1.80
 -24   6  -5    3.20    1.40
  27  -7  -5    2.30    1.30
 -27  -7   5    4.20    1.40
 -27   7   5    2.80    1.30
  27   7  -5    3.90    1.50
  25  -7  -5  113.49    4.90
 -25  -7   5  112.59    5.10
  25   7  -5  111.29    4.90
 -25   7   5  106.49    4.90
  23  -7  -5   -0.20    0.90
 -23  -7   5    1.00    1.00
  23   7  -5    2.70    1.30
 -23   7   5    0.60    1.00
 -21  -7   5   -0.70    0.70
  21  -7  -5   -0.70    0.90
  21   7  -5    1.20    1.10
 -21   7   5    0.70    1.00
 -19  -7   5    4.00    1.20
  19  -7  -5    4.50    1.30
 -19   7   5    4.50    1.30
  19   7  -5    1.90    1.10
  17  -7  -5    1.30    1.00
 -17  -7   5    0.90    0.60
 -17   7   5    1.60    1.00
  17   7  -5    1.00    1.00
  15  -7  -5    5.70    1.30
 -15  -7   5    4.90    1.20
 -15   7   5    6.90    1.30
 -13  -7   5  200.78    6.50
  13  -7  -5  191.88    6.40
  13   7  -5  197.18    6.20
 -13   7   5  188.28    6.40
 -11  -7   5    9.50    1.40
  11  -7  -5    6.80    1.30
 -11   7   5    9.60    1.40
  11   7  -5    9.40    1.40
   9  -7  -5    5.40    1.20
  -9  -7   5    4.30    1.00
   9   7  -5    3.60    1.00
  -9   7   5    5.20    1.10
  -7  -7   5    0.00    0.80
   7  -7  -5    0.00    0.80
  -7   7   5    0.10    0.20
   7   7  -5    0.80    0.80
   5  -7  -5   52.99    2.60
  -5  -7   5   50.69    2.70
   5   7  -5   52.79    2.40
  -3  -7   5   -0.80    0.80
   3  -7  -5   -0.10    0.70
   3   7  -5   -0.70    0.70
  -3   7   5   -0.10    0.80
   1  -7  -5   20.30    1.70
  -1  -7   5   18.70    1.80
   1  -7  -5   21.60    1.70
   1   7  -5   18.50    1.60
  -1   7   5   16.20    1.60
  -1  -7  -5   62.29    2.90
  -1  -7  -5   55.09    2.50
   1  -7   5   56.59    2.80
   1   7   5   59.49    2.60
  -1   7  -5   56.59    2.40
   3  -7   5   23.00    1.80
  -3  -7  -5   25.90    2.00
  -3  -7  -5   26.60    1.70
   3   7   5   21.20    1.60
  -3   7  -5   24.80    1.60
  -5  -7  -5    2.10    1.10
   5  -7   5    1.10    0.90
  -5  -7  -5    0.20    0.70
   5   7   5    1.10    0.80
  -5   7  -5    1.20    0.70
  -7  -7  -5  157.68    4.90
   7  -7   5  161.28    5.50
  -7   7  -5  160.68    5.70
  -7   7  -5  168.98    4.90
   7   7   5  157.48    5.20
   9  -7   5    3.10    1.00
  -9   7  -5    5.50    1.00
  11  -7   5   30.00    2.30
  11   7   5   30.00    2.00
 -11   7  -5   34.30    2.30
  13  -7   5    1.90    1.10
  13   7   5    1.00    0.90
 -13   7  -5    0.30    0.90
  15   7   5   38.00    2.30
 -15   7  -5   40.80    2.70
  17   7   5   17.30    1.80
 -17   7  -5   19.70    2.20
  19   7   5    0.90    1.00
 -19   7  -5    3.30    1.30
 -21  -7  -5   99.29    5.20
 -21   7  -5  102.59    4.90
 -23  -7  -5    2.50    1.60
 -23   7  -5    2.20    1.40
  24  -8  -5    4.70    1.40
 -24  -8   5    5.50    1.40
 -24   8   5    4.70    1.50
  24   8  -5    5.90    1.60
 -22  -8   5    8.90    1.70
  22  -8  -5   11.10    1.90
  22   8  -5   10.90    1.90
 -22   8   5   10.00    1.70
  20  -8  -5   13.70    1.90
 -20  -8   5   12.40    1.80
  20   8  -5   10.50    1.80
 -20   8   5   11.60    1.80
 -18  -8   5   -0.50    0.80
  18  -8  -5   -1.40    0.90
 -18   8   5    0.00    0.90
  18   8  -5   -0.50    1.00
  16  -8  -5   11.20    1.80
  16   8  -5    8.10    1.50
 -16   8   5   10.40    1.60
 -14  -8   5  110.69    4.60
  14  -8  -5  108.89    4.60
 -14   8   5  113.19    4.60
  14   8  -5  119.49    4.50
 -12  -8   5    9.50    1.50
  12  -8  -5    7.30    1.50
 -12   8   5   11.60    1.60
  12   8  -5    6.50    1.30
 -10  -8   5    8.30    1.40
  10  -8  -5    9.50    1.50
  10   8  -5    7.30    1.30
 -10   8   5    9.60    1.50
   8  -8  -5    0.30    0.90
  -8  -8   5    0.20    0.90
  -8   8   5    0.20    0.60
   8   8  -5   -0.70    0.70
  -6  -8   5   21.00    2.10
   6  -8  -5   23.00    2.00
   6   8  -5   17.60    1.70
   4  -8  -5  110.29    4.20
  -4  -8   5  117.99    4.50
  -4   8   5  119.89    4.30
   4   8  -5  113.79    4.10
  -2  -8   5   46.10    2.60
   2  -8  -5   43.80    2.40
  -2   8   5   48.30    2.60
   2   8  -5   45.30    2.30
   2   8  -5   45.40    2.30
   0  -8   5   21.50    2.00
   0  -8  -5   25.90    1.80
   0   8  -5   21.00    1.60
   0   8   5   25.20    1.90
   0   8  -5   19.50    1.70
  -2  -8  -5    0.70    1.00
   2  -8   5    0.10    0.80
  -2  -8  -5    0.80    0.80
  -2   8  -5    0.50    0.80
  -2   8  -5    0.20    0.70
   2   8   5    0.70    0.80
   4  -8   5   24.10    1.90
  -4  -8  -5   26.40    1.80
  -4   8  -5   28.50    2.00
   4   8   5   23.20    2.00
  -4   8  -5   24.70    1.80
   6  -8   5   92.49    3.90
  -6   8  -5  101.89    3.60
   6   8   5  104.49    3.90
  -6   8  -5   93.09    4.00
   8  -8   5   53.69    2.80
  -8   8  -5   53.09    2.90
   8   8   5   57.69    2.80
  10  -8   5    8.70    1.50
  10   8   5   13.00    1.60
 -10   8  -5    4.10    1.00
  12   8   5    0.80    0.80
 -12   8  -5    0.70    1.00
  14   8   5    1.90    1.00
 -14   8  -5    1.80    1.10
 -16   8  -5   32.30    2.90
  16   8   5   25.40    2.30
  18   8   5    5.70    1.40
 -18   8  -5    6.10    1.60
 -20   8  -5    0.50    1.20
  20   8   5   -0.80    1.00
 -21  -9   5   11.20    1.90
  21  -9  -5    8.60    1.90
  21   9  -5   13.40    2.10
 -21   9   5   13.90    2.00
  19  -9  -5    4.50    1.40
 -19  -9   5    3.30    1.30
 -19   9   5    2.60    1.20
  19   9  -5    1.20    1.30
 -17  -9   5    5.70    1.40
  17  -9  -5    5.30    1.50
 -17   9   5    6.60    1.40
  17   9  -5    2.90    1.30
  15  -9  -5   73.79    3.80
  15   9  -5   80.99    3.80
 -15   9   5   75.19    3.70
  13  -9  -5   -0.40    1.00
 -13  -9   5   -1.00    0.80
 -13   9   5    1.20    1.00
  13   9  -5    0.50    1.10
  11  -9  -5   -0.30    0.90
 -11   9   5    0.40    0.70
  11   9  -5    0.00    0.90
   9  -9  -5   62.09    3.20
  -9  -9   5   61.99    3.40
   9   9  -5   58.09    3.00
  -9   9   5   55.39    3.10
   7  -9  -5   34.60    2.40
  -7  -9   5   34.20    2.50
   7   9  -5   32.50    2.30
  -5  -9   5    0.10    0.90
   5  -9  -5    1.30    1.00
  -5   9   5   -0.30    0.90
   5   9  -5    0.90    0.90
  -3  -9   5    0.50    0.90
   3  -9  -5    0.00    0.80
   3   9  -5    0.40    0.90
  -3   9   5    0.40    0.90
  -1  -9   5   73.69    3.50
   1  -9  -5   75.59    3.30
   1   9  -5   75.29    3.30
  -1   9   5   73.49    3.40
   1  -9   5   13.70    1.80
  -1  -9  -5   16.90    1.70
  -1   9  -5   16.40    1.70
  -1   9  -5   15.60    1.70
   1   9   5   15.60    1.80
   3  -9   5    4.00    1.20
  -3   9  -5    7.20    1.30
  -3   9  -5    6.00    1.20
   3   9   5    6.60    1.30
   5  -9   5   91.59    4.00
   5   9   5   96.99    4.00
  -5   9  -5   92.29    3.70
  -5   9  -5  103.29    4.20
   7  -9   5   17.80    1.90
   7   9   5   16.10    1.90
  -7   9  -5   17.60    2.00
   9   9   5   15.70    1.80
  -9   9  -5   17.30    2.00
  11   9   5   58.69    3.10
 -11   9  -5   59.59    3.40
 -13   9  -5   11.40    1.80
  13   9   5   19.00    2.00
 -15   9  -5   53.49    3.40
  15   9   5   49.80    3.00
  17   9   5    0.20    1.00
 -17   9  -5    1.30    1.30
  18 -10  -5    0.20    1.20
 -18 -10   5   -1.50    1.00
 -18  10   5    1.70    1.30
  18  10  -5    0.40    1.30
  16 -10  -5    0.90    1.20
  16  10  -5    0.70    1.20
 -16  10   5    1.40    1.10
  14 -10  -5   16.40    2.20
 -14  10   5   17.30    2.10
  14  10  -5   14.00    2.00
  12 -10  -5   18.80    2.20
  12  10  -5   15.70    2.00
 -10 -10   5    3.20    1.40
  10 -10  -5    2.80    1.20
  10  10  -5    0.60    1.10
 -10  10   5    1.20    1.00
  -8 -10   5    7.60    1.70
   8 -10  -5    8.20    1.60
  -8  10   5    8.90    1.70
   8  10  -5    7.90    1.50
  -6 -10   5    2.00    1.30
   6 -10  -5    2.40    1.10
  -6  10   5    0.90    1.20
   6  10  -5    2.50    1.20
  -4 -10   5   64.19    3.50
   4 -10  -5   61.19    3.10
   4  10  -5   54.59    3.00
  -4  10   5   56.19    3.10
   2 -10  -5   16.90    1.90
  -2 -10   5   15.80    2.00
  -2  10   5   15.40    1.90
   2  10  -5   18.40    2.00
   0 -10   5    0.50    1.00
   0  10   5    0.70    1.00
   0  10  -5    0.30    0.90
   2 -10   5    6.90    1.50
   2  10   5    6.20    1.40
  -2  10  -5    9.20    1.50
  -4  10  -5    8.80    1.50
   4  10   5    8.40    1.50
  -6  10  -5    1.10    1.10
   6  10   5    4.10    1.30
   8  10   5    3.60    1.20
  -8  10  -5    4.20    1.30
  10  10   5    7.80    1.60
 -10  10  -5   14.30    2.00
  12  10   5    1.10    1.10
 -12  10  -5   -0.20    1.00
  14  10   5    2.30    1.20
 -14  10  -5   -0.10    0.50
 -11 -11   5    3.60    1.50
  11 -11  -5   -0.10    1.10
 -11  11   5    0.00    1.10
  11  11  -5    0.00    1.20
 -11  11   5   -0.70    1.20
   9 -11  -5   11.70    1.90
  -9 -11   5    8.40    1.90
  -9  11   5   10.00    1.90
   9  11  -5    7.40    1.70
  -7 -11   5   15.40    2.30
   7 -11  -5   15.30    2.00
  -7  11   5   15.60    2.10
   7  11  -5   15.90    2.10
  -5 -11   5   12.20    2.10
  -5  11   5   11.50    1.80
   5  11  -5    8.50    1.70
  -3 -11   5    6.30    1.60
   3  11  -5    4.30    1.40
  -3  11   5    4.30    1.40
  -1 -11   5   85.59    4.20
   1  11  -5   81.89    3.90
  -1  11   5   89.09    4.20
   1  11   5    4.90    1.40
  -1  11  -5    6.30    1.40
   3  11   5    0.50    1.10
   5  11   5    1.60    1.20
   7  11   5   66.49    3.60
 -34   0   6  100.69    5.20
 -32   0   6    7.30    1.80
 -30   0   6    0.80    1.00
 -28   0   6   65.79    3.80
 -26   0   6   24.20    2.40
  24   0  -6    8.10    1.10
 -24   0   6    6.60    1.40
 -22   0   6   53.39    3.00
 -22   0   6   55.69    2.50
  22   0  -6   55.09    2.40
 -20   0   6  284.87    7.80
  20   0  -6  267.47    7.50
 -18   0   6   38.60    2.00
  18   0  -6   33.50    1.80
  16   0  -6  341.07    9.00
 -16   0   6  345.47    9.30
  14   0  -6   12.00    1.20
 -14   0   6   13.60    1.30
 -12   0   6  260.67    7.20
  12   0  -6  259.37    7.00
  10   0  -6  154.48    4.50
 -10   0   6  157.98    4.80
  -8   0   6  700.63   17.70
   8   0  -6  694.33   16.80
  -6   0   6   96.49    3.40
   6   0  -6   98.09    3.30
  -4   0   6   19.00    1.40
   4   0  -6   18.80    1.40
  -2   0   6    0.90    0.60
   2   0  -6   -0.20    0.40
   0   0   6  992.20   25.00
   0   0  -6  995.30   24.80
  -2   0  -6   50.79    2.40
   2   0   6   50.19    2.40
  -4   0  -6   18.60    1.60
   4   0   6   17.50    1.60
   6   0   6   37.90    2.30
  -6   0  -6   35.50    2.20
  -8   0  -6  834.42   21.90
   8   0   6  873.41   22.10
 -10   0  -6    1.60    1.00
  10   0   6    3.30    1.10
 -12   0  -6  430.36   12.10
  12   0   6  432.36   12.30
  14   0   6   17.00    2.00
 -14   0  -6   11.80    1.60
  16   0   6  149.99    5.50
 -16   0  -6  140.39    5.30
 -18   0  -6   16.10    1.90
  18   0   6   17.80    2.10
  20   0   6  236.58    8.20
 -20   0  -6  255.37    8.20
 -22   0  -6   16.50    2.20
  22   0   6   22.90    2.50
 -24   0  -6   28.60    2.80
  24   0   6   29.50    2.80
  26   0   6   70.49    4.00
 -26   0  -6   66.69    3.90
  28   0   6   31.40    3.10
 -28   0  -6   37.50    3.30
 -33  -1   6    2.00    1.40
 -33   1   6    5.60    1.60
 -31  -1   6   28.00    2.80
 -31   1   6   23.80    2.70
 -29  -1   6   24.70    2.70
 -29   1   6   22.50    2.50
  27  -1  -6    0.20    0.70
 -27  -1   6    0.70    1.00
  27   1  -6    2.60    1.20
 -27   1   6    0.10    0.90
 -25  -1   6    1.00    1.00
  25  -1  -6    0.40    0.80
  25   1  -6    1.00    1.00
 -23  -1   6   37.20    2.60
  23  -1  -6   41.00    2.20
  23   1  -6   41.10    2.00
  23   1  -6   36.00    2.40
  21  -1  -6    1.40    0.70
 -21  -1   6    0.30    0.70
  21   1  -6    0.00    0.60
  21   1  -6    0.60    0.80
 -19  -1   6    2.60    0.90
  19  -1  -6    3.10    0.90
 -19  -1   6    1.80    0.90
 -19   1   6    2.50    0.70
  19   1  -6    2.10    0.70
  19   1  -6    3.50    1.00
 -17  -1   6   30.90    2.10
 -17  -1   6   35.00    2.00
  17  -1  -6   32.90    1.90
  17   1  -6   33.70    2.00
  17   1  -6   36.00    1.80
 -17   1   6   32.90    1.70
  15  -1  -6    2.20    0.70
 -15  -1   6    2.00    0.80
 -15  -1   6    0.70    0.70
 -15   1   6    3.20    0.80
  15   1  -6    2.60    0.70
  15   1  -6    2.10    0.90
 -13  -1   6  166.68    5.10
  13  -1  -6  166.98    4.90
 -13  -1   6  162.18    5.30
 -13   1   6  164.48    4.90
  13   1  -6  171.88    4.80
  13   1  -6  159.58    4.80
 -11  -1   6  238.78    6.80
  11  -1  -6  228.38    6.50
 -11  -1   6  233.58    6.80
 -11   1   6  247.48    6.70
  11   1  -6  238.58    6.40
  11   1  -6  238.68    6.30
   9  -1  -6   79.09    2.80
  -9  -1   6   85.79    3.10
  -9  -1   6   83.09    3.00
   9   1  -6   79.39    2.70
  -9   1   6   80.59    2.90
   7  -1  -6    5.10    0.80
  -7  -1   6    6.00    0.80
  -7  -1   6    4.40    0.80
   7  -1  -6    6.40    0.90
  -7   1   6    4.60    0.80
   7   1  -6    4.50    0.70
   5  -1  -6   13.20    1.20
  -5  -1   6   12.80    1.30
  -5  -1   6   11.80    0.90
  -5   1   6   11.10    1.20
   5   1  -6   12.20    1.20
   5   1  -6   12.40    0.90
   3  -1  -6   27.90    1.50
  -3  -1   6   29.70    1.70
  -3  -1   6   27.30    1.20
   3   1  -6   28.10    1.60
  -3   1   6   28.40    1.70
   1  -1  -6    2.60    0.80
  -1  -1   6    4.00    0.80
   1   1  -6    3.50    0.80
  -1   1   6    1.80    0.80
   1  -1   6   42.80    2.20
  -1  -1  -6   38.70    2.00
  -1   1  -6   42.00    2.10
   1   1   6   42.90    1.30
   1   1   6   41.60    2.10
   3  -1   6  324.17    9.10
  -3  -1  -6  318.97    8.90
   3   1   6  322.57    7.30
  -3   1  -6  309.47    8.80
   3   1   6  305.87    8.90
  -5  -1  -6   23.20    1.70
   5  -1   6   22.50    1.80
   5   1   6   26.20    0.90
  -5   1  -6   25.40    1.70
   5   1   6   23.20    1.80
  -7  -1  -6   60.99    2.90
   7  -1   6   60.59    2.80
   7   1   6   56.79    2.80
  -7   1  -6   60.69    2.80
   9  -1   6   76.39    3.30
  -9  -1  -6   75.69    3.30
   9   1   6   71.29    3.30
  -9   1  -6   72.09    3.20
 -11  -1  -6   15.40    1.80
  11  -1   6   16.40    1.80
 -11   1  -6   18.80    1.90
  11   1   6   15.40    1.80
  13  -1   6   -0.20    0.90
 -13  -1  -6   -0.60    0.90
 -13   1  -6   -0.10    0.90
  13   1   6   -0.10    0.90
 -15  -1  -6   -0.80    0.80
  15  -1   6   -0.80    0.90
  15   1   6   -0.60    0.90
 -15   1  -6    0.00    0.90
 -17  -1  -6   10.40    1.60
  17  -1   6   13.30    1.80
  17   1   6   14.20    1.90
 -17   1  -6   11.60    1.70
 -19  -1  -6   42.00    2.90
  19  -1   6   43.50    2.90
  19   1   6   43.40    2.80
 -19   1  -6   38.60    2.60
 -21  -1  -6   31.80    2.80
  21  -1   6   29.40    2.70
 -21   1  -6   27.30    2.50
  21   1   6   31.40    2.50
  23  -1   6   80.19    4.00
 -23  -1  -6   70.39    3.90
 -23   1  -6   75.79    3.90
  23   1   6   71.19    3.90
 -25  -1  -6    9.40    1.90
  25  -1   6    8.30    1.70
 -25   1  -6   12.40    2.00
  25   1   6   11.00    1.90
  27  -1   6   54.89    3.50
 -27  -1  -6   53.29    3.70
 -27   1  -6   47.60    3.40
 -27   1  -6   52.79    3.30
 -32  -2   6    0.40    1.10
  32   2  -6    2.10    1.40
 -32   2   6   -0.80    1.10
 -30  -2   6    5.30    1.50
  30  -2  -6    6.00    1.20
  30   2  -6    2.20    1.30
 -30   2   6    5.20    1.40
  28  -2  -6    7.10    1.30
 -28  -2   6    4.10    1.40
  28   2  -6    4.10    1.30
 -28   2   6    4.60    1.30
  26  -2  -6   16.70    1.70
 -26  -2   6   14.70    1.90
  26   2  -6   17.60    2.00
 -26   2   6   16.60    1.90
  24  -2  -6   -0.70    0.70
 -24  -2   6   -0.40    0.80
 -24   2   6    1.00    0.90
  24   2  -6    0.90    1.00
  22  -2  -6    1.10    0.80
 -22  -2   6   -0.40    0.70
 -22   2   6    1.60    0.90
  22   2  -6    0.50    1.00
 -20  -2   6   -0.10    0.50
  20  -2  -6    0.10    0.70
  20   2  -6    0.10    0.50
  20   2  -6   -0.90    0.80
  18  -2  -6  337.57    9.10
 -18  -2   6  335.87    9.90
  18   2  -6  329.47    9.10
  18   2  -6  336.47    8.60
 -16  -2   6    6.20    1.20
 -16  -2   6    8.20    1.20
  16  -2  -6    5.90    1.00
  16   2  -6    7.30    0.90
  16   2  -6    6.80    1.20
 -16   2   6    8.60    0.90
  14  -2  -6    1.20    0.70
 -14  -2   6   -0.10    0.60
 -14  -2   6    0.80    0.70
 -14   2   6   -0.40    0.50
  14   2  -6    0.50    0.50
  14   2  -6   -0.90    0.70
  12  -2  -6  108.39    3.70
 -12  -2   6  108.49    3.80
 -12  -2   6  108.29    3.90
 -12   2   6  110.19    3.50
  12   2  -6  109.89    3.60
  12   2  -6  111.29    3.40
 -10  -2   6  216.08    6.20
  10  -2  -6  213.38    6.00
 -10  -2   6  213.18    6.30
  10   2  -6  209.98    5.80
 -10   2   6  210.68    6.00
   8  -2  -6    5.60    0.80
  -8  -2   6    5.70    0.80
   8  -2  -6    7.30    1.00
  -8  -2   6    7.60    1.10
   8   2  -6    6.10    0.80
  -8   2   6    5.00    0.80
  -6  -2   6   70.89    2.80
   6  -2  -6   66.39    2.60
   6  -2  -6   77.39    2.60
  -6  -2   6   70.89    2.50
  -6   2   6   73.99    2.80
   6   2  -6   68.79    2.30
  -4  -2   6   17.30    1.00
  -4  -2   6   17.00    1.40
   4  -2  -6   17.00    1.30
   4  -2  -6   18.40    1.30
   4   2  -6   18.60    1.00
  -4   2   6   17.60    1.40
   2  -2  -6  112.49    3.70
  -2  -2   6  109.59    3.10
  -2  -2   6  110.09    3.90
  -2   2   6  108.59    3.80
   2   2  -6  108.29    2.90
   2   2  -6  107.99    3.80
   0  -2   6    3.50    0.80
   0  -2  -6    2.70    0.90
   0   2  -6    2.70    0.80
   0   2  -6    3.30    0.40
   0   2   6    3.50    0.90
   2  -2   6  220.18    7.00
  -2   2  -6  236.48    6.90
   2   2   6  246.88    5.80
   2   2   6  245.58    7.20
  -4  -2  -6    3.40    0.90
   4  -2   6    3.10    1.00
   4   2   6    2.30    0.50
   4   2   6    2.50    0.90
  -4   2  -6    2.60    0.90
   6  -2   6  385.36   10.90
  -6  -2  -6  394.36   10.80
   6   2   6  394.26    9.20
  -6   2  -6  388.16   10.70
   6   2   6  380.26   10.90
   8  -2   6   26.60    2.10
  -8  -2  -6   24.70    2.10
   8   2   6   26.00    1.20
  -8   2  -6   25.30    1.90
   8   2   6   27.50    2.00
  10  -2   6  276.07    8.20
 -10  -2  -6  246.38    8.00
 -10   2  -6  270.67    7.90
  10   2   6  270.17    8.30
  12  -2   6   25.40    2.30
 -12  -2  -6   24.90    2.30
 -12   2  -6   23.10    2.10
  12   2   6   22.50    2.20
 -14  -2  -6    4.30    1.20
  14  -2   6    4.00    1.20
 -14   2  -6    2.70    1.00
  14   2   6    5.10    1.30
  16  -2   6    2.30    1.10
 -16  -2  -6    0.40    1.00
 -16   2  -6    1.30    1.00
  16   2   6   -0.10    0.80
  18  -2   6   87.49    4.10
 -18  -2  -6   89.59    4.20
 -18   2  -6   84.99    3.90
  18   2   6   93.99    4.20
  20  -2   6   17.50    2.10
 -20  -2  -6   23.30    2.50
  20   2   6   20.00    2.30
 -20   2  -6   18.70    2.10
  22  -2   6    4.70    1.40
 -22  -2  -6    3.80    1.50
 -22   2  -6    5.60    1.50
  22   2   6    4.70    1.50
  24  -2   6   20.70    2.40
 -24  -2  -6   17.60    2.40
 -24   2  -6   17.70    2.20
  24   2   6   20.10    2.40
 -26  -2  -6   69.79    4.20
  26  -2   6   63.89    3.80
 -26   2  -6   67.69    3.80
 -26   2  -6   68.49    3.80
  28  -2   6   13.60    2.20
 -28  -2  -6   10.90    2.20
 -28   2  -6   13.80    2.20
 -28   2  -6   11.30    2.00
 -31  -3   6   14.80    2.20
  31  -3  -6   19.00    2.00
 -31   3   6   14.80    1.90
  31   3  -6   14.80    2.20
  29  -3  -6    2.50    1.00
 -29  -3   6   -0.40    0.90
 -29   3   6    3.10    1.20
  29   3  -6    3.10    1.40
 -27  -3   6   10.00    1.80
  27  -3  -6   14.70    1.70
 -27   3   6   13.10    1.70
  27   3  -6   11.10    1.80
 -25  -3   6    9.70    1.70
 -25   3   6    7.20    1.40
  25   3  -6    8.80    1.60
  23  -3  -6    3.70    1.00
 -23  -3   6    3.50    1.10
  23   3  -6    5.10    1.30
 -23   3   6    4.40    1.20
  21  -3  -6   13.80    1.60
 -21   3   6   15.70    1.80
  21   3  -6   16.10    1.80
  19  -3  -6   56.39    2.70
 -19  -3   6   55.09    2.90
  19   3  -6   54.69    2.70
 -19   3   6   54.19    2.90
  17  -3  -6   14.20    1.50
 -17  -3   6   15.30    1.70
  17   3  -6   13.70    1.10
 -17   3   6   11.90    1.50
  17   3  -6   12.50    1.50
 -15  -3   6    0.50    0.70
  15  -3  -6    1.00    0.70
 -15  -3   6    1.50    0.80
  15   3  -6    0.50    0.50
  15   3  -6    1.40    0.90
 -13  -3   6   64.19    2.80
 -13  -3   6   62.59    2.80
  13  -3  -6   57.59    2.60
 -13   3   6   63.19    2.30
  13   3  -6   64.59    2.60
  13   3  -6   64.49    2.20
 -11  -3   6   19.00    1.40
  11  -3  -6   16.90    1.50
 -11  -3   6   12.20    1.40
 -11   3   6   15.80    1.30
  11   3  -6   15.10    1.40
   9  -3  -6  140.39    4.20
   9  -3  -6  146.19    4.50
  -9  -3   6  142.79    4.70
  -9  -3   6  142.89    4.50
   9   3  -6  143.69    4.20
  -9   3   6  140.89    4.30
   7  -3  -6   19.70    1.30
  -7  -3   6   19.70    1.30
   7  -3  -6   17.30    1.30
  -7  -3   6   21.90    1.70
   7   3  -6   19.90    1.30
  -7   3   6   21.10    1.50
  -5  -3   6    4.30    0.70
   5  -3  -6    4.30    0.90
  -5  -3   6    6.20    1.10
   5  -3  -6    5.40    0.90
  -5   3   6    4.10    0.90
   5   3  -6    3.70    0.70
   3  -3  -6   29.90    1.70
  -3  -3   6   25.20    1.70
   3  -3  -6   27.40    1.60
  -3  -3   6   25.10    1.30
  -3   3   6   27.10    1.70
   3   3  -6   24.80    1.20
   1  -3  -6   17.20    1.30
   1  -3  -6   15.90    1.50
  -1  -3   6   17.10    1.60
   1   3  -6   15.50    1.50
  -1   3   6   17.00    1.60
   1   3  -6   15.60    1.00
  -1  -3  -6   25.60    1.80
   1  -3   6   21.40    1.70
  -1   3  -6   24.80    1.70
   1   3   6   22.20    1.70
   1   3   6   27.10    1.30
  -1   3  -6   28.60    1.10
  -3  -3  -6   43.90    2.30
   3  -3   6   46.60    2.40
   3   3   6   44.40    1.70
  -3   3  -6   42.90    2.20
   3   3   6   44.20    2.40
   5  -3   6  139.89    4.90
   5   3   6  139.79    3.90
   5   3   6  145.89    5.00
  -5   3  -6  142.39    4.80
  -7  -3  -6   24.30    2.10
   7  -3   6   23.20    2.00
   7   3   6   19.30    1.20
   7   3   6   22.10    2.10
  -7   3  -6   22.30    1.90
   9  -3   6   54.49    2.90
  -9  -3  -6   50.29    2.80
   9   3   6   52.19    2.90
   9   3   6   52.49    2.00
  -9   3  -6   49.90    2.60
  11  -3   6  174.98    6.00
 -11  -3  -6  182.98    6.30
 -11   3  -6  182.18    6.00
  11   3   6  184.28    5.00
  11   3   6  184.78    6.40
 -13  -3  -6    2.90    1.10
  13  -3   6    1.20    1.10
 -13   3  -6    1.40    1.00
  13   3   6    4.40    1.20
 -15  -3  -6    3.40    1.20
  15  -3   6    1.00    1.00
  15   3   6    1.10    1.00
 -15   3  -6    1.80    1.00
  17  -3   6   17.40    2.00
 -17  -3  -6   12.80    1.90
  17   3   6   16.40    2.00
 -17   3  -6   15.00    1.80
 -19  -3  -6    0.30    1.00
  19  -3   6    0.10    1.10
 -19   3  -6   -0.30    0.90
  19   3   6    1.40    1.00
  21  -3   6   14.60    2.10
 -21   3  -6   13.50    1.90
  21   3   6   12.70    2.00
  23  -3   6   67.59    3.80
 -23  -3  -6   74.39    4.20
 -23   3  -6   77.29    3.80
 -25  -3  -6   44.50    3.30
  25  -3   6   37.60    2.90
 -25   3  -6   45.30    3.10
 -25   3  -6   42.10    2.90
 -27  -3  -6    5.20    1.90
 -27   3  -6    6.00    1.60
 -32  -4   6    6.60    1.70
  32  -4  -6    9.40    1.60
  32   4  -6    9.10    2.00
 -32   4   6    9.90    1.80
  30  -4  -6    9.40    1.60
 -30  -4   6   10.60    1.90
  30   4  -6   10.30    1.90
 -30   4   6    9.30    1.70
  28  -4  -6    2.00    1.10
 -28  -4   6    2.50    1.10
  28   4  -6    2.70    1.40
 -28   4   6    3.20    1.20
 -26  -4   6    0.70    0.90
  26  -4  -6    0.60    0.90
 -26   4   6    0.50    1.00
  26   4  -6    1.20    1.10
 -24  -4   6    4.80    1.20
  24  -4  -6    5.50    1.30
  24   4  -6    4.60    1.30
 -24   4   6    4.30    1.20
 -22  -4   6    1.80    0.90
  22  -4  -6    1.40    1.00
 -22   4   6    2.90    1.10
  22   4  -6    2.80    1.10
 -20  -4   6   12.10    1.60
  20  -4  -6   20.50    1.90
 -20   4   6   22.40    2.00
  20   4  -6   22.10    2.00
 -18  -4   6    9.30    1.40
  18  -4  -6    9.20    1.40
  18   4  -6   10.70    1.50
 -18   4   6   12.80    1.60
 -16  -4   6  241.88    7.50
  16  -4  -6  234.88    7.10
  16   4  -6  237.98    7.00
 -16   4   6  244.38    7.60
 -14  -4   6    2.00    0.80
  14  -4  -6    1.70    0.80
  14   4  -6    1.10    0.90
  12  -4  -6  305.27    8.50
 -12  -4   6  301.07    8.70
 -12  -4   6  310.77    8.90
  12   4  -6  312.67    8.30
 -10  -4   6  112.99    4.10
 -10  -4   6  110.69    3.90
  10  -4  -6  111.79    3.90
  10  -4  -6  113.79    3.40
  10   4  -6  113.19    3.70
 -10   4   6  109.89    3.60
   8  -4  -6   11.90    1.30
  -8  -4   6   14.30    1.50
  -8  -4   6   11.40    1.20
   8  -4  -6   11.10    1.00
   8   4  -6   11.00    1.10
  -6  -4   6    8.00    1.20
   6  -4  -6    8.10    1.10
   6  -4  -6    5.80    0.90
  -6  -4   6    5.50    0.80
   6   4  -6    7.00    0.90
  -6   4   6    8.10    1.10
  -4  -4   6    4.10    0.90
  -4  -4   6    4.20    0.70
   4  -4  -6    2.50    0.80
   4  -4  -6    4.10    0.90
  -4   4   6    3.80    0.90
   4   4  -6    2.70    0.70
  -2  -4   6   37.80    2.20
   2  -4  -6   38.10    2.00
  -2   4   6   38.80    2.10
   2   4  -6   37.40    1.60
   0  -4  -6   18.60    1.70
   0  -4   6   19.40    1.70
   0  -4  -6   21.80    1.50
   0   4  -6   19.80    1.10
   0   4   6   21.10    1.80
   0   4   6   17.10    1.30
  -2  -4  -6  105.99    3.80
  -2  -4  -6   97.79    3.40
   2  -4   6   98.69    3.80
  -2   4  -6   97.89    2.80
   2   4   6   96.59    3.10
   2   4   6  100.29    3.80
  -2   4  -6   96.59    3.70
   4  -4   6  201.98    6.50
  -4  -4  -6  207.58    6.50
  -4   4  -6  195.88    6.30
   4   4   6  203.98    5.50
   4   4   6  220.68    6.70
  -6  -4  -6    9.10    1.40
   6  -4   6    7.40    1.40
  -6   4  -6    8.00    1.20
   6   4   6    9.00    1.00
   6   4   6    8.70    1.40
   8  -4   6  307.47    9.00
  -8  -4  -6  292.57    8.90
  -8   4  -6  296.17    8.60
   8   4   6  299.57    7.70
   8   4   6  296.47    9.00
 -10  -4  -6   47.70    2.80
  10  -4   6   52.49    2.90
  10   4   6   52.09    2.20
 -10   4  -6   56.19    2.70
  10   4   6   54.89    3.00
 -12  -4  -6    6.40    1.40
  12  -4   6    6.50    1.30
 -12   4  -6    6.50    1.30
  12   4   6    4.40    1.30
  12   4   6    4.60    0.90
  14  -4   6   17.00    2.00
 -14  -4  -6   18.00    2.10
 -14   4  -6   16.80    1.80
  14   4   6   16.50    2.00
  16  -4   6   -1.10    0.90
 -16  -4  -6    0.90    1.10
 -16   4  -6    0.30    0.90
  16   4   6    1.50    1.00
  18  -4   6   15.60    2.00
 -18  -4  -6   14.00    2.00
  18   4   6   14.40    2.00
 -18   4  -6   15.40    1.90
  20  -4   6   26.90    2.60
 -20  -4  -6   23.90    2.60
 -20   4  -6   29.20    2.30
  22  -4   6   12.80    2.00
 -22  -4  -6   11.30    2.00
 -22   4  -6   10.90    1.90
 -22   4  -6   12.00    1.90
 -24  -4  -6    4.50    1.80
 -24   4  -6    6.60    1.60
 -26  -4  -6   13.10    2.30
 -26   4  -6   16.00    2.30
 -29  -5   6   51.79    3.50
  29  -5  -6   50.79    3.10
 -29   5   6   53.79    3.30
  29   5  -6   50.89    3.30
  27  -5  -6    5.60    1.40
 -27  -5   6    1.60    1.20
 -27   5   6    3.60    1.30
  27   5  -6    2.00    1.30
  25  -5  -6   44.80    2.80
 -25  -5   6   39.30    2.90
 -25   5   6   44.80    2.90
  25   5  -6   42.40    2.80
 -23  -5   6    6.20    1.30
  23  -5  -6    6.10    1.30
 -23   5   6    5.50    1.30
  23   5  -6    3.70    1.30
  21  -5  -6  175.48    6.00
 -21   5   6  172.88    6.20
  21   5  -6  178.18    6.00
  19  -5  -6   12.60    1.60
 -19  -5   6   10.00    1.50
 -19   5   6   10.60    1.50
  19   5  -6   13.40    1.70
 -17  -5   6    2.40    0.90
  17  -5  -6    5.50    1.10
  17   5  -6    3.10    1.10
 -17   5   6    4.20    1.20
 -15  -5   6   20.90    1.90
  15  -5  -6   20.70    1.90
 -15   5   6   23.20    2.10
  15   5  -6   19.60    1.80
  13  -5  -6  230.58    7.00
 -13  -5   6  234.18    7.20
 -13  -5   6  232.18    7.30
 -13   5   6  241.08    7.40
  13   5  -6  227.58    6.70
 -11  -5   6   48.70    2.50
  11  -5  -6   54.99    2.60
 -11  -5   6   51.49    2.80
  11   5  -6   55.69    2.50
  -9  -5   6    3.20    1.00
   9  -5  -6    4.50    1.10
  -9  -5   6    4.90    1.00
   9   5  -6    3.60    0.90
   7  -5  -6  182.58    5.10
  -7  -5   6  182.68    5.90
  -7  -5   6  179.38    5.50
   7  -5  -6  177.38    5.60
   7   5  -6  174.28    5.20
  -7   5   6  180.88    5.30
  -5  -5   6  200.28    6.30
   5  -5  -6  206.48    5.90
  -5  -5   6  204.38    5.90
   5  -5  -6  200.28    6.00
   5   5  -6  197.08    5.60
  -5   5   6  200.78    6.00
  -3  -5   6   15.20    1.60
   3  -5  -6   19.30    1.60
   3  -5  -6   15.80    1.50
   3   5  -6   17.40    1.30
  -3   5   6   18.50    1.50
   1  -5  -6   69.59    3.00
  -1  -5   6   67.69    3.10
   1  -5  -6   65.69    2.70
   1   5  -6   72.29    2.50
  -1   5   6   68.79    2.70
  -1   5   6   71.99    3.00
  -1  -5  -6   74.99    3.20
   1  -5   6   77.19    3.20
  -1  -5  -6   73.79    2.90
   1   5   6   75.49    3.20
   1   5   6   70.39    2.70
  -1   5  -6   74.29    2.50
  -3  -5  -6   11.90    1.50
   3  -5   6   11.60    1.50
  -3  -5  -6   10.80    1.20
   3   5   6   12.60    1.20
   3   5   6   10.20    1.40
   5  -5   6   32.30    2.20
  -5  -5  -6   27.30    1.70
  -5  -5  -6   28.90    2.10
   5   5   6   27.10    1.60
   5   5   6   25.30    2.10
  -7  -5  -6  181.78    6.10
  -7  -5  -6  181.68    5.30
  -7   5  -6  176.98    5.80
   7   5   6  180.78    5.20
   7   5   6  178.58    6.20
  -9  -5  -6    7.00    1.10
   9  -5   6    5.80    1.30
   9   5   6    7.70    1.10
   9   5   6    6.30    1.30
  -9   5  -6    8.60    1.40
 -11  -5  -6    2.80    1.20
  11  -5   6    2.00    1.10
  11   5   6    1.20    0.90
  11   5   6    1.40    0.80
 -11   5  -6    1.80    1.00
 -13  -5  -6  351.76   10.60
  13  -5   6  342.27   10.20
  13   5   6  350.26    9.10
 -13   5  -6  328.97    9.90
  13   5   6  346.77   10.60
  15  -5   6   18.80    2.10
 -15  -5  -6   21.20    2.40
 -15   5  -6   17.70    1.80
 -17  -5  -6    5.30    1.50
  17  -5   6    3.10    1.30
 -17   5  -6    3.90    1.30
 -19  -5  -6    1.30    1.30
  19  -5   6    0.80    1.10
 -19   5  -6    2.40    1.20
 -21  -5  -6  196.28    7.50
 -21   5  -6  183.98    7.10
 -23  -5  -6    0.70    1.40
 -23   5  -6   -0.30    0.90
 -25  -5  -6   34.20    3.50
 -25   5  -6   35.90    3.30
 -28  -6   6    2.80    1.30
  28  -6  -6    1.00    1.10
  28   6  -6    2.10    1.40
 -28   6   6   -0.70    1.00
 -26  -6   6   20.60    2.40
  26  -6  -6   22.90    2.40
  26   6  -6   24.00    2.50
 -26   6   6   25.90    2.60
 -24  -6   6   -0.60    0.80
  24  -6  -6    0.10    0.80
  24   6  -6   -0.30    1.10
 -24   6   6   -0.60    0.90
  22  -6  -6    9.10    1.60
 -22  -6   6    8.00    1.50
 -22   6   6   13.30    1.80
  22   6  -6   11.50    1.70
  20  -6  -6    1.70    1.00
 -20  -6   6    0.30    0.70
  20   6  -6    1.30    1.10
 -20   6   6    0.40    0.90
 -18  -6   6  131.79    5.20
  18  -6  -6  146.99    5.30
  18   6  -6  136.39    5.00
 -18   6   6  138.89    5.30
  16  -6  -6    0.40    0.80
 -16  -6   6    1.50    0.80
  16   6  -6   -0.20    0.90
 -16   6   6    1.60    0.90
 -14  -6   6   28.20    2.00
  14  -6  -6   26.90    2.00
 -14   6   6   28.90    2.20
  14   6  -6   22.60    2.00
 -12  -6   6    0.00    0.70
 -12  -6   6    1.00    0.90
  12  -6  -6    1.00    0.90
  12   6  -6    1.30    0.90
 -12   6   6    0.90    0.90
  10  -6  -6   95.99    3.70
 -10  -6   6   84.79    3.70
 -10  -6   6   89.99    3.60
  10   6  -6   86.99    3.40
   8  -6  -6   15.90    1.60
  -8  -6   6   19.10    1.70
  -8  -6   6   17.70    1.80
   8   6  -6   14.20    1.50
   6  -6  -6   79.09    3.20
  -6  -6   6   78.99    3.50
  -6  -6   6   79.79    3.20
   6   6  -6   74.29    2.90
   4  -6  -6    9.90    1.20
  -4  -6   6    8.50    1.40
   4  -6  -6    8.90    1.30
   4   6  -6   10.20    1.20
   2  -6  -6  104.89    3.80
  -2  -6   6  103.69    4.10
   2  -6  -6  101.89    3.70
  -2   6   6  106.89    3.80
   2   6  -6  102.19    3.40
  -2   6   6  101.99    3.70
   0  -6   6   40.10    2.40
   0  -6  -6   40.60    2.10
   0  -6  -6   43.10    2.30
   0   6   6   41.80    2.30
   0   6   6   40.80    2.10
   0   6  -6   42.10    2.00
  -2  -6  -6  181.78    5.80
  -2  -6  -6  177.48    5.40
   2  -6   6  172.08    5.80
   2   6   6  169.28    5.70
   2   6   6  175.28    5.20
  -4  -6  -6   15.60    1.70
  -4  -6  -6   17.60    1.50
   4  -6   6   17.60    1.80
   4   6   6   18.80    1.90
   4   6   6   15.60    1.40
   6  -6   6  307.57    9.10
  -6  -6  -6  308.17    8.30
  -6  -6  -6  301.67    9.20
   6   6   6  308.17    8.20
  -8  -6  -6   11.00    1.60
   8  -6   6    3.50    1.10
  -8  -6  -6    7.40    1.10
   8   6   6    6.40    1.10
 -10  -6  -6   44.70    2.90
  10  -6   6   43.20    2.70
 -10  -6  -6   46.80    2.20
  10   6   6   42.50    2.20
 -12  -6  -6    3.20    1.30
  12  -6   6    4.60    1.30
 -12   6  -6    6.00    1.20
  12   6   6    6.40    1.10
  14  -6   6    6.20    1.40
 -14  -6  -6    6.80    1.60
  14   6   6    6.30    1.20
 -14   6  -6    6.90    1.30
 -16  -6  -6    3.90    1.40
  16  -6   6    3.20    1.30
 -16   6  -6    5.80    1.30
 -16   6  -6    2.70    1.20
 -18  -6  -6  108.79    5.10
 -18   6  -6   95.29    4.70
 -20  -6  -6   13.60    2.30
 -20   6  -6   16.70    2.20
 -22  -6  -6   13.50    2.30
 -22   6  -6   12.50    2.00
  27  -7  -6   11.50    2.00
 -27  -7   6   11.90    2.00
 -27   7   6    6.60    1.60
  27   7  -6   10.70    2.00
 -25  -7   6   27.30    2.70
  25  -7  -6   27.00    2.70
  25   7  -6   22.60    2.50
 -25   7   6   26.80    2.70
 -23  -7   6   44.30    3.00
  23  -7  -6   47.70    3.10
  23   7  -6   42.20    2.90
 -23   7   6   47.10    3.00
  21  -7  -6   -0.60    0.80
 -21  -7   6    0.70    0.40
  21   7  -6    0.50    1.20
 -21   7   6    0.10    0.90
 -19  -7   6    8.20    1.50
  19  -7  -6    4.40    1.40
 -19   7   6    7.60    1.50
  19   7  -6    5.40    1.40
 -17  -7   6    2.90    1.10
  17  -7  -6    2.70    1.20
  17   7  -6    2.40    1.20
 -17   7   6    5.00    1.20
  15  -7  -6   43.90    2.70
 -15  -7   6   50.19    2.80
 -15   7   6   42.70    2.70
  15   7  -6   44.30    2.70
 -13  -7   6    9.90    1.60
 -13  -7   6    7.90    1.30
  13  -7  -6    8.10    1.40
  13   7  -6    7.50    1.30
 -13   7   6    7.30    1.40
 -11  -7   6   22.70    2.20
 -11  -7   6   22.70    2.00
  11  -7  -6   21.70    2.10
  11   7  -6   18.50    1.80
   9  -7  -6    5.40    1.20
  -9  -7   6    5.10    1.30
  -9  -7   6    4.40    1.10
   9   7  -6    2.50    1.00
   7  -7  -6    0.30    0.80
  -7  -7   6    1.80    1.00
   7   7  -6   -0.30    0.70
  -5  -7   6   60.69    3.10
   5  -7  -6   59.79    2.80
   5   7  -6   60.39    2.70
   3  -7  -6  106.09    4.00
  -3  -7   6  107.69    4.20
  -3   7   6  110.19    4.00
   3   7  -6  110.39    3.80
   1  -7  -6   28.60    2.00
  -1  -7   6   24.50    1.90
   1  -7  -6   24.70    1.80
   1   7  -6   23.70    1.70
  -1   7   6   30.10    1.90
  -1  -7  -6    2.30    0.90
  -1  -7  -6    4.90    1.10
   1  -7   6    3.00    1.00
  -1   7  -6    5.90    1.00
   1   7   6    2.20    0.90
  -3  -7  -6   34.60    2.30
   3  -7   6   33.30    2.30
  -3  -7  -6   31.80    2.00
   3   7   6   35.80    2.00
   5  -7   6   26.30    2.00
  -5  -7  -6   27.50    2.20
  -5  -7  -6   27.70    1.80
   5   7   6   27.10    1.90
  -7  -7  -6    6.70    1.10
   7  -7   6    6.30    1.30
  -7  -7  -6    7.30    1.50
   7   7   6    7.70    1.20
  -9  -7  -6    0.40    1.10
   9  -7   6   -0.20    0.90
   9   7   6    0.30    0.80
 -11  -7  -6   87.99    4.20
  11  -7   6   83.99    3.90
 -11   7  -6   87.19    4.10
  11   7   6   83.99    3.50
  13  -7   6   13.40    1.90
 -13   7  -6    9.90    1.70
  13   7   6   11.20    1.50
 -15  -7  -6    7.30    1.70
 -15   7  -6    6.40    1.40
 -17  -7  -6   11.50    2.00
 -17   7  -6   11.50    1.90
 -19  -7  -6   49.80    3.60
 -19   7  -6   47.90    3.20
 -21  -7  -6    3.90    1.60
 -21   7  -6    3.10    1.50
  24  -8  -6    3.10    1.30
 -24  -8   6    3.60    1.30
  24   8  -6    0.20    1.40
 -24   8   6    3.90    1.40
 -22  -8   6    0.30    0.90
  22  -8  -6    1.50    1.20
 -22   8   6    1.20    1.20
  22   8  -6    0.50    1.30
 -20  -8   6    1.80    0.90
  20  -8  -6    0.90    1.20
 -20   8   6    2.70    1.20
  20   8  -6    2.60    1.30
  18  -8  -6   33.70    2.60
 -18  -8   6   30.60    2.50
 -18   8   6   35.00    2.60
  18   8  -6   30.60    2.60
  16  -8  -6   24.20    2.40
 -16  -8   6   24.10    2.30
 -16   8   6   25.80    2.50
  16   8  -6   25.60    2.40
 -14  -8   6   14.50    1.80
  14  -8  -6   17.80    2.10
  14   8  -6   17.40    2.00
 -14   8   6   18.00    2.10
  12  -8  -6   12.40    1.70
 -12  -8   6   14.60    1.80
 -12  -8   6   16.90    2.00
 -12   8   6   13.50    1.80
  12   8  -6   14.40    1.70
  10  -8  -6    5.30    1.30
 -10  -8   6    6.50    1.50
 -10  -8   6    6.80    1.30
  10   8  -6    6.90    1.30
  -8  -8   6   10.60    1.60
   8  -8  -6   10.10    1.60
   8   8  -6   12.90    1.60
  -6  -8   6   33.90    2.50
   6  -8  -6   36.60    2.30
   6   8  -6   32.50    2.10
  -4  -8   6    0.30    0.90
   4  -8  -6    0.90    0.90
   4   8  -6    0.80    0.90
  -4   8   6    0.90    0.90
  -2  -8   6   20.40    2.10
   2  -8  -6   22.40    2.00
  -2   8   6   21.90    2.00
   2   8  -6   23.50    1.80
   2   8  -6   23.10    1.80
   0  -8  -6    1.50    0.90
   0  -8   6    1.10    1.00
   0   8  -6    0.40    0.80
   0   8   6    0.40    0.90
   0   8  -6    1.80    0.80
   2  -8   6   22.20    2.10
  -2  -8  -6   21.00    1.90
  -2  -8  -6   24.00    2.10
  -2   8  -6   19.70    1.90
   2   8   6   18.90    1.80
  -4  -8  -6   -0.60    1.00
   4  -8   6    0.90    1.00
  -4  -8  -6    0.60    0.80
  -4   8  -6    1.00    0.90
   4   8   6    1.00    0.80
  -6  -8  -6   37.90    2.60
   6  -8   6   36.20    2.40
  -6   8  -6   32.50    2.40
   6   8   6   32.60    2.10
  -8  -8  -6   54.59    3.20
  -8   8  -6   46.10    2.90
   8   8   6   47.40    2.60
 -10  -8  -6    3.10    1.40
  10  -8   6    4.70    1.40
  10   8   6    4.60    1.20
 -12  -8  -6    7.20    1.70
  12   8   6    4.90    1.20
 -12   8  -6    5.40    1.40
 -14  -8  -6    7.30    1.80
 -14   8  -6   10.10    1.70
  14   8   6    8.40    1.50
 -16  -8  -6    8.00    1.80
 -16   8  -6    7.80    1.70
 -18  -8  -6   40.20    3.60
 -18   8  -6   34.90    3.20
 -21  -9   6    1.00    0.60
  21  -9  -6   -0.20    1.20
  21   9  -6   -1.70    1.20
 -21   9   6    0.80    1.10
  19  -9  -6   -0.90    1.10
 -19  -9   6   -0.80    1.00
  19   9  -6    0.00    1.10
 -19   9   6   -1.00    0.80
  17  -9  -6   64.19    3.60
 -17  -9   6   69.69    3.70
 -17   9   6   58.29    3.40
  17   9  -6   63.39    3.50
 -15  -9   6    0.40    1.10
 -15  -9   6    1.00    1.20
  15  -9  -6    0.10    1.10
  15   9  -6    1.60    1.30
 -15   9   6    1.60    1.10
  13  -9  -6    4.00    1.30
 -13  -9   6    4.10    1.50
 -13  -9   6    2.00    1.20
 -13   9   6    4.10    1.30
  13   9  -6    8.50    1.60
 -11  -9   6   14.70    2.00
  11  -9  -6   14.20    1.90
  11   9  -6   19.10    2.00
  -9  -9   6    2.20    1.20
   9  -9  -6    4.40    1.30
   9   9  -6    2.40    1.10
  -7  -9   6   -0.70    1.10
   7  -9  -6   -0.90    0.90
   7   9  -6    0.10    1.00
  -7   9   6   -0.90    0.90
   5  -9  -6    0.30    1.00
  -5  -9   6   -0.10    1.00
   5   9  -6    1.10    1.00
  -5   9   6    0.30    1.00
   3  -9  -6   -0.50    0.80
  -3  -9   6   -0.60    1.00
  -3   9   6   -0.40    0.90
   3   9  -6   -0.40    0.80
   1  -9  -6    8.40    1.40
  -1  -9   6    9.80    1.70
  -1   9   6   12.40    1.70
   1  -9   6    3.50    1.30
  -1  -9  -6    3.50    1.10
   1   9   6    2.60    1.10
  -1   9  -6    2.80    1.00
   3  -9   6   44.10    2.80
   3   9   6   49.80    2.70
  -3   9  -6   47.00    2.70
   5  -9   6    1.70    1.10
   5   9   6   -0.20    0.80
  -5   9  -6    0.80    0.90
   7  -9   6  110.99    4.50
  -7  -9  -6  100.79    4.70
   7   9   6  104.39    4.30
  -7   9  -6  100.59    4.50
  -9  -9  -6   10.50    2.00
  -9   9  -6   10.80    1.70
   9   9   6   12.00    1.70
 -11  -9  -6   12.10    2.10
  11   9   6   11.00    1.70
 -11   9  -6   12.40    1.90
 -13  -9  -6    1.00    1.50
  13   9   6    3.70    1.30
 -13   9  -6    1.50    1.30
 -15  -9  -6    5.00    1.80
 -15   9  -6    3.90    1.50
 -16 -10   6    2.00    1.50
  16 -10  -6   -0.20    1.20
  16  10  -6    2.80    1.40
 -16  10   6   -0.30    1.10
  14 -10  -6   19.80    2.40
 -14 -10   6   21.90    2.70
  14  10  -6   22.50    2.40
 -14  10   6   25.20    2.50
 -12 -10   6   17.60    2.40
  12 -10  -6   13.80    2.00
  12  10  -6   19.10    2.20
 -10 -10   6    2.40    1.30
  10 -10  -6    0.30    1.10
  10  10  -6   -0.20    1.20
   8 -10  -6   46.90    3.00
  -8 -10   6   39.30    2.90
  -8  10   6   46.30    3.10
   8  10  -6   42.40    2.80
  -6 -10   6    5.40    1.60
   6 -10  -6    3.40    1.30
  -6  10   6    3.70    1.30
   6  10  -6    5.20    1.40
  -4 -10   6    3.50    1.40
   4 -10  -6    3.90    1.30
  -4  10   6    3.40    1.20
   4  10  -6    0.40    1.10
   2 -10  -6   -0.30    0.90
  -2 -10   6    1.70    1.20
  -2  10   6    1.20    1.10
   0 -10   6   52.29    3.20
   0  10   6   52.59    3.00
   2 -10   6    2.20    1.30
   2  10   6    1.30    1.00
   4 -10   6   10.80    1.80
   4  10   6    7.60    1.50
  -6  10  -6    1.90    1.20
   6  10   6   -1.60    0.90
  -8  10  -6   13.80    2.00
   8  10   6   13.20    1.80
 -10 -10  -6    5.80    1.80
  10  10   6    3.30    1.40
 -10  10  -6    3.00    1.30
  -7 -11   6    0.70    1.40
   7 -11  -6    1.20    1.20
  -7  11   6    0.20    1.20
   7  11  -6   -0.60    1.10
  -5 -11   6    6.10    1.70
  -5  11   6    6.40    1.60
  -3 -11   6   22.30    2.70
  -3  11   6   23.40    2.50
  -1 -11   6    7.10    1.80
  -1  11   6    5.60    1.60
   1  11   6   -0.20    1.00
 -32   0   7   -0.20    1.10
 -30   0   7   -1.50    0.90
 -28   0   7    0.40    1.00
 -26   0   7    2.00    1.00
 -24   0   7   -0.10    0.60
  24   0  -7    0.20    0.60
  22   0  -7   -0.60    0.60
 -22   0   7   -0.30    0.70
 -22   0   7    0.10    0.80
  20   0  -7    0.00    0.60
 -20   0   7    0.40    0.70
 -20   0   7   -0.30    0.70
  18   0  -7   -0.20    0.70
 -18   0   7    0.10    0.70
 -18   0   7   -0.90    0.70
 -16   0   7    0.10    0.80
 -16   0   7    0.20    0.70
  16   0  -7   -0.10    0.60
 -14   0   7   -0.80    0.70
  14   0  -7   -0.70    0.60
 -12   0   7    0.00    0.70
  12   0  -7    0.30    0.60
 -10   0   7   -1.00    0.60
  10   0  -7   -0.10    0.50
  -8   0   7    0.20    0.60
   6   0  -7   -0.30    0.70
  -6   0   7    0.90    0.70
  -4   0   7   -0.40    0.40
  -4   0   7    0.80    0.70
   4   0  -7    0.30    0.70
   2   0  -7    0.00    0.60
  -2   0   7    0.10    0.30
  -2   0   7    0.30    0.70
   0   0  -7    0.40    0.70
   0   0   7    0.80    0.80
   2   0   7    1.70    0.90
  -2   0  -7    1.60    0.90
   4   0   7    0.50    0.80
  -4   0  -7    0.10    0.80
  -6   0  -7   -0.40    0.80
   6   0   7    2.00    1.00
   8   0   7   -0.10    1.00
  -8   0  -7    0.10    0.90
  10   0   7   -1.40    0.90
 -10   0  -7   -1.10    1.00
  12   0   7    0.00    0.90
 -12   0  -7   -0.60    0.80
 -14   0  -7    1.30    1.10
  14   0   7   -0.10    1.00
  16   0   7    0.50    1.00
 -16   0  -7    0.50    1.10
 -18   0  -7   -1.00    1.00
  18   0   7   -0.70    0.90
 -20   0  -7    0.00    1.10
  20   0   7    1.30    1.20
  22   0   7   -1.40    1.00
 -22   0  -7   -0.90    1.10
 -24   0  -7   -0.40    1.20
  24   0   7   -1.80    0.90
 -26   0  -7    0.80    1.40
  26   0   7    2.50    1.50
 -31  -1   7   23.90    2.70
 -31   1   7   19.70    2.50
 -29  -1   7    4.10    1.40
 -29   1   7    4.40    1.40
  27  -1  -7    9.50    1.40
 -27  -1   7    8.60    1.70
 -27   1   7    8.70    1.70
 -25  -1   7    3.40    1.20
  25  -1  -7    3.70    1.00
 -25  -1   7    4.60    1.10
 -25   1   7    4.90    1.40
 -23  -1   7   -0.20    0.70
 -23  -1   7    1.40    0.90
  23  -1  -7    0.30    0.80
  23   1  -7    1.90    1.20
  21  -1  -7   52.39    2.50
 -21  -1   7   59.69    3.20
 -21  -1   7   56.79    2.70
  21   1  -7   59.29    2.50
  21   1  -7   53.69    2.90
 -19  -1   7   20.50    2.00
 -19  -1   7   23.00    1.70
  19  -1  -7   21.30    1.60
  19   1  -7   26.70    1.60
  19   1  -7   22.00    1.90
  17  -1  -7   60.29    2.60
 -17  -1   7   53.79    2.60
 -17  -1   7   57.79    3.00
 -17   1   7   59.69    2.50
  17   1  -7   56.49    2.70
  17   1  -7   57.99    2.40
 -15  -1   7  136.99    4.60
  15  -1  -7  133.59    4.40
 -15  -1   7  137.99    4.80
 -15   1   7  136.69    4.40
  15   1  -7  134.99    4.20
  15   1  -7  128.59    4.30
  13  -1  -7    0.70    0.70
 -13  -1   7    0.50    0.70
 -13  -1   7    0.40    0.70
  13   1  -7    1.20    0.70
  13   1  -7   -1.50    0.70
 -13   1   7    0.70    0.70
  11  -1  -7  188.58    5.70
 -11  -1   7  204.28    6.00
 -11  -1   7  197.28    6.00
  11   1  -7  199.58    5.60
  11   1  -7  198.68    5.50
 -11   1   7  192.48    5.80
  -9  -1   7    3.10    0.70
  -9  -1   7    2.90    0.90
   9  -1  -7    2.90    0.80
  -9   1   7    3.30    0.80
  -7  -1   7   14.20    1.50
   7  -1  -7   13.80    1.30
  -7  -1   7   14.70    1.10
   7  -1  -7   14.70    1.30
  -7   1   7   13.70    1.40
  -5  -1   7   43.50    1.70
  -5  -1   7   44.30    2.30
   5  -1  -7   43.00    2.10
   5   1  -7   40.10    2.10
  -5   1   7   42.60    2.30
  -3  -1   7    9.00    0.70
   3  -1  -7    7.60    1.10
  -3  -1   7    6.70    1.20
  -3   1   7    7.50    1.20
   3   1  -7    6.90    1.10
   1  -1  -7  222.48    6.80
  -1  -1   7  232.68    7.10
   1   1  -7  228.58    6.80
  -1   1   7  244.48    7.10
   1  -1   7  161.38    5.50
  -1  -1  -7  159.48    5.20
  -1   1  -7  166.58    5.30
   1   1   7  170.38    5.50
   3  -1   7  111.49    4.30
  -3  -1  -7  111.49    4.10
   3   1   7  109.29    4.30
  -3   1  -7  111.29    4.10
   5  -1   7   61.49    3.00
  -5  -1  -7   61.59    2.90
   5   1   7   61.39    3.10
  -5   1  -7   59.09    2.90
  -7  -1  -7    4.00    1.20
   7  -1   7    4.60    1.20
   7   1   7    4.80    1.20
  -7   1  -7    3.60    1.20
   9  -1   7  169.28    6.00
  -9  -1  -7  172.28    5.90
   9   1   7  166.98    6.00
  -9   1  -7  172.28    5.80
  11  -1   7    6.40    1.40
 -11  -1  -7    5.20    1.30
  11   1   7    5.00    1.40
 -11   1  -7    6.60    1.40
 -13  -1  -7    3.30    1.20
  13  -1   7    1.80    1.10
 -13   1  -7    3.30    1.10
  13   1   7    1.40    1.10
  15  -1   7   69.49    3.60
 -15  -1  -7   67.49    3.50
  15   1   7   73.79    3.70
 -15   1  -7   65.69    3.40
 -17  -1  -7   28.90    2.70
  17  -1   7   30.10    2.40
  17   1   7   30.10    2.80
 -17   1  -7   37.10    2.60
  19  -1   7   41.50    3.00
 -19  -1  -7   42.60    3.00
  19   1   7   39.10    2.90
 -19   1  -7   43.10    2.90
  21  -1   7   32.30    3.00
 -21  -1  -7   27.60    2.70
 -21   1  -7   22.40    2.50
  21   1   7   28.60    2.80
  23  -1   7  104.09    4.90
 -23  -1  -7  110.99    5.10
 -23   1  -7  104.19    4.90
  23   1   7   97.39    4.80
 -25  -1  -7    2.90    1.60
  25  -1   7    1.30    1.40
 -25   1  -7    1.90    1.50
  25   1   7    3.70    1.40
 -32  -2   7    4.20    1.50
 -32   2   7    2.20    1.30
 -30  -2   7   11.90    2.00
  30  -2  -7    9.10    1.50
  30   2  -7   14.40    2.20
 -28  -2   7   13.00    2.00
  28  -2  -7    9.40    1.50
  28   2  -7   14.00    1.90
 -26  -2   7   -1.20    0.80
  26  -2  -7    0.80    0.80
  26   2  -7   -0.40    1.00
  24  -2  -7   45.30    2.50
 -24  -2   7   43.10    2.50
  24   2  -7   40.30    2.60
  22  -2  -7   10.40    1.40
 -22  -2   7   11.40    1.50
 -22  -2   7   12.10    1.70
  22   2  -7    9.90    1.60
 -20  -2   7   28.00    2.00
 -20  -2   7   28.30    2.20
  20  -2  -7   24.50    1.80
  20   2  -7   27.50    2.00
  18  -2  -7    5.00    1.10
 -18  -2   7    6.00    1.20
 -18  -2   7    5.30    1.20
  18   2  -7    4.30    1.10
  18   2  -7    5.60    0.90
  16  -2  -7  662.53   16.80
 -16  -2   7  668.53   17.60
 -16  -2   7  666.33   17.50
  16   2  -7  660.43   16.40
  16   2  -7  683.93   16.30
  14  -2  -7   42.00    2.20
 -14  -2   7   42.60    2.30
 -14  -2   7   42.00    2.40
  14   2  -7   46.00    2.30
 -14   2   7   39.50    2.00
  14   2  -7   43.90    2.00
 -12  -2   7    0.10    0.60
  12  -2  -7    0.20    0.70
 -12  -2   7    0.90    0.80
  12   2  -7   -0.10    0.60
  12   2  -7   -0.50    0.70
 -12   2   7    1.20    0.70
  10  -2  -7    0.30    0.70
 -10  -2   7    1.50    0.80
 -10  -2   7    0.80    0.60
 -10   2   7    0.70    0.70
  10   2  -7    1.30    0.70
   8  -2  -7  120.29    4.00
   8  -2  -7  119.99    3.90
  -8  -2   7  120.09    4.30
  -8  -2   7  115.29    3.80
   8   2  -7  120.49    3.60
  -8   2   7  119.59    4.00
  -6  -2   7    0.20    0.80
   6  -2  -7   -0.30    0.60
   6  -2  -7    0.80    0.70
  -6  -2   7    0.90    0.50
  -6   2   7    0.50    0.70
   6   2  -7    1.20    0.60
  -4  -2   7  146.89    5.00
   4  -2  -7  144.59    4.50
   4  -2  -7  145.89    4.70
  -4  -2   7  149.88    4.10
  -4   2   7  145.39    4.80
   4   2  -7  146.19    4.80
   4   2  -7  146.39    3.90
  -2  -2   7    1.90    0.90
   2  -2  -7    1.20    0.80
   2   2  -7    0.50    0.80
  -2   2   7    1.00    0.80
   0  -2  -7   96.89    3.60
   0   2   7   94.59    3.80
   0   2   7   95.79    2.70
   0   2  -7   97.49    3.70
  -2  -2  -7    0.20    0.70
   2  -2   7    2.50    1.10
   2   2   7    1.40    0.40
   2   2   7    1.70    1.00
  -2   2  -7    1.80    0.90
   4  -2   7  829.32   21.70
  -4  -2  -7  823.72   21.50
   4   2   7  865.31   21.80
  -4   2  -7  816.82   21.30
   6  -2   7   13.20    1.80
  -6  -2  -7   15.40    1.80
   6   2   7   13.10    1.70
  -6   2  -7   13.40    1.60
   8  -2   7  134.69    5.00
  -8  -2  -7  123.89    4.80
  -8   2  -7  127.59    4.70
   8   2   7  137.69    5.20
  10  -2   7    6.90    1.40
 -10  -2  -7    4.10    1.30
 -10   2  -7    4.10    1.20
  10   2   7    4.70    1.30
 -12  -2  -7  194.38    6.80
  12  -2   7  210.28    7.00
 -12   2  -7  205.08    6.70
  12   2   7  199.68    7.00
 -14  -2  -7    1.20    1.00
  14  -2   7    1.50    1.20
  14   2   7    1.50    1.00
 -14   2  -7    0.20    0.90
  16  -2   7   62.99    3.50
 -16  -2  -7   65.19    3.50
 -16   2  -7   60.09    3.20
  16   2   7   54.39    3.30
  18  -2   7   15.10    2.00
 -18  -2  -7   16.50    2.20
 -18   2  -7   17.50    2.10
  18   2   7   22.00    2.50
 -20  -2  -7   80.59    4.10
  20  -2   7   75.59    4.00
 -20   2  -7   72.79    3.80
  20   2   7   80.79    4.20
 -22  -2  -7    1.40    1.40
  22  -2   7    1.00    1.30
  22   2   7    0.60    1.10
 -22   2  -7    2.50    1.30
 -24  -2  -7   43.40    3.30
  24  -2   7   40.90    3.20
  24   2   7   39.70    3.20
 -24   2  -7   41.10    3.00
  26  -2   7   30.30    3.10
 -26  -2  -7   29.40    3.20
  26   2   7   35.30    3.40
 -26   2  -7   32.50    3.10
  31  -3  -7    1.50    1.10
 -31  -3   7    2.00    1.20
  31   3  -7    1.00    1.40
  29  -3  -7   42.00    2.60
 -29  -3   7   39.00    3.00
  29   3  -7   38.00    2.90
  27  -3  -7    0.30    0.90
 -27  -3   7   -0.70    0.90
  27   3  -7    0.90    1.20
  25  -3  -7   23.80    2.20
  25   3  -7   25.80    2.40
 -23  -3   7   -1.80    0.70
  23  -3  -7   -0.80    0.70
  23   3  -7    0.60    1.10
 -21  -3   7  114.79    4.70
 -21  -3   7  112.79    4.40
  21  -3  -7  108.29    4.20
  21   3  -7  108.99    4.30
 -19  -3   7    0.40    0.80
  19  -3  -7    1.40    0.90
 -19  -3   7   -0.10    0.80
  19   3  -7   -0.60    0.90
 -17  -3   7  106.19    4.20
  17  -3  -7  119.19    4.10
 -17  -3   7  103.39    4.10
  17   3  -7  104.69    4.00
 -15  -3   7    4.70    1.10
 -15  -3   7    4.90    1.20
  15  -3  -7    7.50    1.20
  15   3  -7    7.00    1.20
  15   3  -7    6.60    0.90
 -13  -3   7   75.89    3.30
  13  -3  -7   74.79    3.10
 -13  -3   7   76.69    3.20
  13   3  -7   81.79    2.80
  13   3  -7   75.89    3.00
  11  -3  -7   17.10    1.50
 -11  -3   7   16.80    1.50
 -11  -3   7   17.10    1.70
 -11   3   7   18.00    1.50
  11   3  -7   17.60    1.50
   9  -3  -7  108.99    3.50
  -9  -3   7  104.59    4.00
   9  -3  -7  103.99    3.70
  -9  -3   7  107.99    3.70
  -9   3   7  109.29    3.70
   9   3  -7  101.89    3.40
  -7  -3   7   61.49    2.30
   7  -3  -7   56.49    2.50
  -7  -3   7   55.39    2.70
   7  -3  -7   57.79    2.40
   7   3  -7   56.69    2.20
  -7   3   7   53.89    2.60
   5  -3  -7    4.60    0.90
   5  -3  -7    3.20    0.90
  -5  -3   7    3.60    1.00
  -5  -3   7    3.60    0.60
   5   3  -7    3.70    0.70
  -5   3   7    3.60    0.90
  -3  -3   7   85.39    2.70
   3  -3  -7   79.09    3.10
   3  -3  -7   86.09    3.20
  -3  -3   7   83.29    3.50
  -3   3   7   87.39    3.50
   3   3  -7   86.19    2.60
   1  -3  -7   51.29    2.40
  -1  -3   7   55.79    2.80
   1  -3  -7   54.09    2.60
   1   3  -7   56.89    2.70
  -1   3   7   52.89    2.70
   1  -3   7    3.40    1.00
  -1  -3  -7    3.10    1.00
  -1   3  -7    6.10    1.20
   1   3   7    5.80    1.20
   1   3   7    4.50    0.70
   3  -3   7   30.40    2.30
  -3  -3  -7   25.90    1.90
   3   3   7   26.90    2.30
  -3   3  -7   29.10    2.00
   3   3   7   26.00    1.30
   5  -3   7   76.19    3.50
  -5   3  -7   73.49    3.30
   5   3   7   81.49    3.60
   7  -3   7   39.40    2.60
  -7  -3  -7   38.10    2.40
  -7   3  -7   39.30    2.30
   7   3   7   42.70    2.60
  -9  -3  -7   75.69    3.60
   9  -3   7   82.69    3.70
  -9   3  -7   73.79    3.30
   9   3   7   75.29    3.70
  11  -3   7    4.00    1.30
 -11  -3  -7    5.70    1.40
 -11   3  -7    3.60    1.20
  11   3   7    2.90    1.20
  13  -3   7  163.18    5.90
 -13  -3  -7  159.88    5.90
 -13   3  -7  155.18    5.60
  13   3   7  153.18    5.90
  15  -3   7    3.50    1.20
 -15  -3  -7    4.90    1.40
 -15   3  -7    4.60    1.30
  15   3   7    3.50    1.30
 -17  -3  -7   58.79    3.40
  17  -3   7   56.39    3.40
  17   3   7   62.99    3.60
 -17   3  -7   57.29    3.10
 -19  -3  -7   16.40    2.20
  19  -3   7   16.50    2.20
  19   3   7   17.60    2.30
 -19   3  -7   16.00    2.00
 -21  -3  -7   44.60    3.30
  21  -3   7   39.20    3.00
 -21   3  -7   41.80    2.80
  21   3   7   40.40    3.10
  23  -3   7   31.30    3.00
 -23  -3  -7   22.20    2.70
 -23   3  -7   27.00    2.70
  23   3   7   30.20    3.10
  25  -3   7   92.99    4.80
 -25  -3  -7  105.09    5.20
 -25   3  -7   99.09    4.70
  30  -4  -7    3.80    1.30
 -30  -4   7    3.40    1.30
  30   4  -7    4.10    1.60
 -30   4   7    3.80    1.40
  28  -4  -7    0.80    1.00
 -28  -4   7    3.20    1.20
 -28   4   7    1.30    1.10
  28   4  -7    2.00    1.40
  26  -4  -7   28.80    2.50
 -26  -4   7   31.50    2.90
  26   4  -7   35.00    2.60
 -26   4   7   36.60    2.60
 -24  -4   7   -0.40    0.80
  24  -4  -7   -0.10    0.90
  24   4  -7   -0.20    1.10
 -22  -4   7   85.59    4.00
  22  -4  -7   85.89    3.70
  22   4  -7   81.99    3.70
  20  -4  -7   -0.90    0.80
 -20  -4   7    0.30    0.90
 -20  -4   7   -1.00    0.70
  20   4  -7    0.90    1.00
 -18  -4   7  103.49    4.20
 -18  -4   7   94.79    4.10
  18  -4  -7  109.19    4.10
  18   4  -7   95.49    3.90
 -16  -4   7   49.60    2.70
  16  -4  -7   51.39    2.70
 -16  -4   7   46.80    2.60
  16   4  -7   50.09    2.60
 -14  -4   7  241.08    7.60
  14  -4  -7  261.77    7.50
 -14  -4   7  249.68    7.80
  14   4  -7  262.37    7.30
 -12  -4   7   10.40    1.30
  12  -4  -7    8.40    1.20
 -12  -4   7    9.80    1.40
  12   4  -7   10.40    1.30
 -10  -4   7    7.70    1.30
 -10  -4   7    6.70    1.00
  10  -4  -7    6.10    1.10
  10   4  -7    6.80    1.10
  -8  -4   7   20.90    1.90
   8  -4  -7   21.80    1.50
   8  -4  -7   22.60    1.70
  -8  -4   7   21.70    1.50
  -8   4   7   19.50    1.60
   8   4  -7   22.30    1.50
   6  -4  -7  210.58    6.10
  -6  -4   7  211.48    6.00
  -6  -4   7  198.88    6.50
   6  -4  -7  207.48    6.20
   6   4  -7  219.18    5.80
  -6   4   7  208.18    6.40
  -4  -4   7   23.90    1.90
  -4  -4   7   26.30    1.40
   4  -4  -7   22.90    1.70
   4  -4  -7   21.50    1.70
   4   4  -7   23.10    1.40
  -4   4   7   26.10    1.80
  -2  -4   7    2.20    1.00
   2  -4  -7    1.50    0.80
   2  -4  -7    4.00    1.10
  -2   4   7    2.80    1.00
   0  -4  -7    1.70    1.00
   0  -4  -7    2.80    0.80
   0  -4   7    1.30    1.00
   0   4   7    3.00    0.80
   0   4   7    1.40    1.00
  -2  -4  -7  716.53   17.80
  -2  -4  -7  733.03   18.80
   2  -4   7  734.73   19.00
  -2   4  -7  705.63   18.70
   2   4   7  722.43   17.00
   2   4   7  704.33   19.00
   4  -4   7    0.00    0.90
  -4  -4  -7    0.20    1.00
   4   4   7   -0.30    0.60
   4   4   7   -0.10    0.90
  -4   4  -7    0.30    0.80
   6  -4   7    4.20    1.30
  -6  -4  -7    2.10    1.10
  -6   4  -7    3.80    1.10
   6   4   7    6.30    1.30
   8  -4   7   20.60    2.20
  -8  -4  -7   17.70    1.90
   8   4   7   19.60    2.10
  -8   4  -7   18.10    1.80
 -10  -4  -7  182.98    6.40
  10  -4   7  180.08    6.30
  10   4   7  175.28    6.40
 -10   4  -7  184.98    6.10
 -12  -4  -7   11.20    1.80
  12  -4   7   11.00    1.70
  12   4   7    9.80    1.70
 -12   4  -7    7.80    1.40
 -14  -4  -7  160.88    6.20
  14  -4   7  167.48    6.10
 -14   4  -7  161.78    5.80
  14   4   7  162.08    6.20
 -16  -4  -7   13.20    2.00
  16  -4   7   10.40    1.80
  16   4   7    9.50    1.80
 -16   4  -7   14.30    1.90
  18  -4   7   12.30    2.00
 -18  -4  -7   12.20    2.00
  18   4   7   11.80    2.00
 -18   4  -7   11.80    1.80
  20  -4   7   16.10    2.20
 -20  -4  -7   12.90    2.10
  20   4   7   12.90    2.10
 -20   4  -7   14.30    2.00
 -22  -4  -7  103.79    5.20
  22  -4   7   98.59    4.80
 -22   4  -7  105.19    4.70
 -24  -4  -7   -1.30    1.30
 -24   4  -7    0.10    1.10
  29  -5  -7    8.80    1.70
 -29  -5   7    7.10    1.70
  29   5  -7    7.50    1.80
 -29   5   7    6.90    1.70
  27  -5  -7    1.00    1.10
 -27  -5   7    2.80    1.30
 -27   5   7    3.60    1.40
  27   5  -7    2.30    1.40
 -25  -5   7    0.20    0.50
  25  -5  -7    3.00    1.20
  25   5  -7    2.80    1.30
 -25   5   7    3.80    1.30
 -23  -5   7   26.40    2.50
  23  -5  -7   21.20    2.20
 -23   5   7   22.70    2.30
  23   5  -7   20.10    2.20
 -21  -5   7    5.20    1.20
  21  -5  -7    8.00    1.50
 -21   5   7    5.50    1.40
  21   5  -7    3.50    1.20
 -19  -5   7    1.10    1.10
 -19  -5   7    1.20    0.90
  19  -5  -7    2.40    1.10
  19   5  -7    1.40    1.10
 -17  -5   7    0.80    0.80
 -17  -5   7    1.10    1.00
  17  -5  -7    0.80    0.90
  17   5  -7    2.10    1.10
 -15  -5   7   -0.40    0.80
  15  -5  -7    0.50    0.80
 -15  -5   7    0.20    0.70
  15   5  -7   -0.70    0.80
 -13  -5   7    1.60    1.00
 -13  -5   7    2.10    0.80
  13  -5  -7    0.90    0.80
  13   5  -7    1.30    0.90
 -11  -5   7   21.00    1.70
  11  -5  -7   22.40    1.70
 -11  -5   7   24.50    1.90
  11   5  -7   22.90    1.70
  -9  -5   7    3.10    0.80
  -9  -5   7    2.80    1.00
   9  -5  -7    2.30    0.90
   9   5  -7    0.40    0.80
   7  -5  -7   13.90    1.50
  -7  -5   7   16.50    1.40
  -7  -5   7   15.90    1.80
   7   5  -7   17.50    1.40
  -5  -5   7   32.90    2.20
   5  -5  -7   30.50    1.80
   5  -5  -7   29.30    1.90
  -5  -5   7   32.60    1.80
   5   5  -7   34.80    1.80
  -5   5   7   33.00    2.00
  -3  -5   7    3.10    1.10
   3  -5  -7    3.70    1.00
   3  -5  -7    5.40    1.10
  -3   5   7    4.10    1.00
   1  -5  -7    2.40    0.90
  -1  -5   7    2.50    1.00
   1  -5  -7    4.50    1.00
  -1   5   7    3.30    0.90
  -1   5   7    3.30    1.00
  -1  -5  -7   38.50    2.30
   1  -5   7   42.60    2.60
  -1  -5  -7   40.80    2.20
   1   5   7   43.20    2.50
   1   5   7   41.90    2.00
   3  -5   7    0.20    0.90
  -3  -5  -7   -1.20    0.80
  -3  -5  -7    0.50    0.70
   3   5   7   -0.50    0.60
   3   5   7    0.60    0.90
  -5  -5  -7    6.50    1.10
   5  -5   7    1.40    1.00
  -5  -5  -7    5.90    1.30
   5   5   7    4.40    1.20
   5   5   7    3.60    0.80
   7  -5   7    3.40    1.20
  -7  -5  -7    4.90    1.00
  -7  -5  -7    3.30    1.20
   7   5   7    1.90    1.10
   7   5   7    3.20    0.80
  -7   5  -7    3.90    1.10
  -9  -5  -7    0.30    0.60
   9  -5   7    1.80    1.20
  -9   5  -7    0.70    1.00
   9   5   7    1.40    1.10
  11  -5   7    1.80    1.20
 -11  -5  -7    1.90    1.20
 -11   5  -7    3.10    1.10
  11   5   7    3.00    1.30
  13  -5   7    4.10    1.40
 -13  -5  -7    3.00    1.30
 -13   5  -7    5.30    1.30
  13   5   7    5.00    1.40
 -15  -5  -7   10.40    1.90
  15  -5   7    9.90    1.70
 -15   5  -7    6.70    1.40
  15   5   7    9.80    1.80
 -17  -5  -7    0.80    1.10
  17  -5   7    0.50    1.20
 -17   5  -7    1.90    1.10
  19  -5   7   32.10    3.00
 -19  -5  -7   34.30    3.20
 -19   5  -7   32.10    2.60
 -21  -5  -7    4.60    1.60
 -21   5  -7    3.10    1.30
 -23  -5  -7    6.20    1.90
 -23   5  -7    6.40    1.70
  26  -6  -7    2.10    1.30
 -26  -6   7    1.80    0.90
 -26   6   7    3.90    1.40
  26   6  -7    1.00    1.30
  24  -6  -7    0.70    1.00
 -24  -6   7    0.00    0.90
  24   6  -7    2.20    1.40
 -24   6   7    0.10    1.10
  22  -6  -7    5.60    1.40
 -22  -6   7    5.40    1.40
 -22   6   7    5.50    1.50
  22   6  -7    2.70    1.30
  20  -6  -7    0.70    1.00
 -20  -6   7    0.00    0.80
 -20   6   7   -0.50    0.90
  20   6  -7   -0.60    1.00
  18  -6  -7   30.10    2.50
 -18  -6   7   30.70    2.30
 -18  -6   7   29.30    2.70
  18   6  -7   29.60    2.20
 -16  -6   7   14.90    1.90
  16  -6  -7   15.90    1.90
 -16  -6   7   17.30    1.80
  16   6  -7   15.90    1.80
  14  -6  -7   43.60    2.60
 -14  -6   7   48.80    2.80
 -14  -6   7   48.00    2.60
  14   6  -7   46.70    2.60
 -12  -6   7   45.20    2.70
 -12  -6   7   45.30    2.50
  12  -6  -7   44.20    2.60
  12   6  -7   41.80    2.30
 -10  -6   7   11.20    1.60
 -10  -6   7   10.20    1.30
  10  -6  -7   10.70    1.50
  10   6  -7   10.40    1.40
   8  -6  -7    0.20    0.90
  -8  -6   7   -0.60    0.80
  -8  -6   7    0.00    0.70
   8   6  -7    0.00    0.80
   6  -6  -7   98.09    3.80
  -6  -6   7   98.29    4.10
   6   6  -7   99.89    3.50
  -4  -6   7    6.20    1.30
   4  -6  -7    6.20    1.20
   2  -6  -7    7.70    1.30
  -2  -6   7   10.70    1.50
   2  -6  -7   10.70    1.40
  -2   6   7    7.20    1.20
  -2   6   7    7.70    1.20
   0  -6  -7    8.40    1.20
   0  -6  -7    8.60    1.40
   0  -6   7    7.60    1.40
   0   6   7    9.60    1.20
   0   6   7    7.20    1.30
  -2  -6  -7   65.09    2.80
  -2  -6  -7   66.69    3.10
   2  -6   7   61.59    3.20
   2   6   7   67.79    2.70
   2   6   7   61.49    3.10
  -4  -6  -7    2.60    0.90
   4  -6   7    1.40    1.00
  -4  -6  -7    0.20    1.00
   4   6   7    2.80    0.80
   4   6   7    2.00    1.00
  -6  -6  -7   12.20    1.40
  -6  -6  -7   12.70    1.80
   6   6   7   10.90    1.30
   6   6   7   10.50    1.70
  -8  -6  -7   16.80    2.10
  -8  -6  -7   19.10    1.70
   8  -6   7   17.90    2.00
   8   6   7   17.50    2.10
 -10  -6  -7   33.80    2.00
 -10  -6  -7   34.20    2.70
  10  -6   7   30.10    2.40
  12  -6   7   24.90    2.50
 -12  -6  -7   25.10    2.50
 -12   6  -7   28.80    2.20
  14  -6   7   36.40    2.80
 -14  -6  -7   34.20    2.70
 -14   6  -7   36.80    2.50
 -16  -6  -7    3.80    1.50
  16  -6   7   -1.90    0.90
 -16   6  -7   -0.30    1.00
 -18  -6  -7   19.70    2.60
 -18   6  -7   15.70    2.30
 -20  -6  -7    0.30    1.40
 -20   6  -7    0.80    1.20
 -25  -7   7    0.90    0.60
  25  -7  -7    4.10    1.50
 -25   7   7    6.60    1.70
  25   7  -7    4.40    1.60
 -23  -7   7    5.70    1.40
  23  -7  -7    5.10    1.40
  23   7  -7    5.40    1.60
 -23   7   7    5.80    1.60
 -21  -7   7    4.40    1.30
  21  -7  -7    4.30    1.40
 -21   7   7    5.30    1.50
  21   7  -7    2.50    1.30
 -19  -7   7    3.10    1.40
  19  -7  -7    3.40    1.20
 -19  -7   7    2.80    1.10
  19   7  -7    0.00    1.10
 -19   7   7    1.10    1.10
 -17  -7   7   42.40    2.90
  17  -7  -7   39.40    2.60
 -17  -7   7   45.50    2.80
  17   7  -7   42.30    2.70
 -15  -7   7    3.20    1.30
 -15  -7   7    4.40    1.10
  15  -7  -7    3.80    1.30
  15   7  -7    4.90    1.30
  13  -7  -7    3.00    1.10
 -13  -7   7    3.50    1.10
 -13  -7   7    1.70    1.10
  13   7  -7    2.50    1.10
 -11  -7   7    9.10    1.60
 -11  -7   7   10.00    1.40
  11  -7  -7    8.80    1.50
  11   7  -7    8.20    1.40
   9  -7  -7   55.49    2.90
  -9  -7   7   57.69    2.90
  -9  -7   7   60.79    3.20
   9   7  -7   56.69    2.70
   7  -7  -7    0.90    0.90
  -7  -7   7    1.30    1.00
   7   7  -7   -0.10    0.80
  -5  -7   7   25.10    2.30
   5  -7  -7   22.40    2.00
   3  -7  -7   41.90    2.40
  -3  -7   7   40.50    2.60
  -3   7   7   40.90    2.40
  -1  -7   7   22.90    2.20
   1  -7  -7   26.70    1.90
  -1   7   7   26.10    1.80
  -1  -7  -7    0.00    0.90
  -1  -7  -7   -0.60    0.70
   1  -7   7   -1.30    0.80
   1   7   7    1.50    0.80
  -3  -7  -7  148.99    4.90
  -3  -7  -7  143.09    5.30
   3  -7   7  139.19    5.30
   3   7   7  146.39    4.80
  -5  -7  -7   23.30    2.30
  -5  -7  -7   22.60    1.80
   5  -7   7   23.40    2.30
   5   7   7   23.50    1.80
  -7  -7  -7    8.90    1.30
  -7  -7  -7   13.70    1.90
   7   7   7   15.70    1.60
   9  -7   7   16.80    2.10
  -9  -7  -7   20.00    2.30
 -11  -7  -7   17.50    2.30
  11  -7   7   17.70    2.10
  13  -7   7   43.20    2.90
 -15  -7  -7    3.10    1.50
 -15   7  -7   -0.70    1.00
 -17  -7  -7  110.59    5.40
 -17   7  -7  107.79    5.10
 -19  -7  -7    1.00    1.40
 -19   7  -7   -0.20    1.10
 -22  -8   7   18.00    2.30
  22  -8  -7   14.90    2.20
  22   8  -7   14.40    2.20
 -22   8   7   12.80    2.00
 -20  -8   7    4.60    1.70
 -20  -8   7    3.40    1.30
  20  -8  -7    4.90    1.50
 -20   8   7    5.30    1.50
  20   8  -7    4.70    1.50
 -18  -8   7    5.50    1.50
  18  -8  -7    8.50    1.70
 -18  -8   7    6.30    1.50
  18   8  -7    7.20    1.60
  16  -8  -7   11.20    1.80
 -16  -8   7    8.80    1.50
 -16  -8   7   10.00    1.80
  16   8  -7    9.60    1.60
 -14  -8   7    0.10    0.90
 -14  -8   7    0.90    1.10
  14  -8  -7    2.10    1.20
  14   8  -7   -0.40    1.00
 -12  -8   7    0.40    1.00
 -12  -8   7    1.50    1.10
  12  -8  -7    0.70    1.00
  12   8  -7    1.60    1.00
 -10  -8   7    0.70    1.00
  10  -8  -7    0.00    1.00
  10   8  -7    0.40    0.90
   8  -8  -7   50.19    2.90
  -8  -8   7   48.20    3.00
   8   8  -7   48.50    2.70
  -6  -8   7   58.09    3.20
   6  -8  -7   55.59    3.00
  -4  -8   7   52.19    3.10
   4  -8  -7   54.79    2.90
  -4   8   7   58.19    3.00
  -2  -8   7    0.80    1.10
   2  -8  -7    1.80    1.00
  -2   8   7    0.50    0.90
   0  -8  -7   10.80    1.50
   0  -8   7   12.70    1.80
   0   8   7   10.70    1.50
  -2  -8  -7    6.30    1.30
   2  -8   7    5.60    1.40
   2   8   7    5.70    1.20
  -4  -8  -7   38.70    2.60
  -4  -8  -7   33.80    2.20
   4  -8   7   33.50    2.50
   4   8   7   30.70    2.10
   6  -8   7   -0.40    1.00
  -6  -8  -7    0.10    1.10
   6   8   7    0.70    0.90
   8  -8   7    0.90    1.10
  -8  -8  -7    3.60    1.40
   8   8   7    2.20    1.00
  -8   8  -7    1.60    1.10
 -10  -8  -7   -0.60    1.20
  10  -8   7   -0.20    1.20
 -10   8  -7    0.50    0.50
 -12  -8  -7   54.09    3.60
 -12   8  -7   53.69    3.40
 -14  -8  -7   35.20    3.30
 -14   8  -7   35.10    2.80
 -16  -8  -7    0.80    1.00
 -16   8  -7    4.40    1.60
  19  -9  -7   11.10    2.00
 -19  -9   7   13.70    2.00
 -19  -9   7   14.50    2.30
  19   9  -7   12.10    2.10
 -17  -9   7    1.90    1.20
 -17  -9   7    1.20    1.40
  17  -9  -7    4.20    1.50
  17   9  -7    2.50    1.30
  15  -9  -7    1.70    1.30
 -15  -9   7    4.80    1.40
 -15  -9   7    5.00    1.70
  15   9  -7    1.80    1.30
  13  -9  -7    9.10    1.70
 -13  -9   7    6.10    1.70
  13   9  -7    6.90    1.60
  11  -9  -7   18.10    2.10
 -11  -9   7   20.60    2.40
  11   9  -7   20.00    2.10
   9  -9  -7    6.70    1.40
  -9  -9   7    8.30    1.80
   9   9  -7    6.50    1.40
  -7  -9   7   32.40    2.60
   7  -9  -7   39.40    2.60
  -7   9   7   36.10    2.70
   5  -9  -7   35.40    2.50
  -5  -9   7   33.40    2.60
  -5   9   7   38.70    2.60
   3  -9  -7   71.39    3.50
  -3  -9   7   80.49    4.00
  -3   9   7   82.89    3.70
   1  -9  -7    3.40    1.20
  -1  -9   7    2.00    1.20
  -1   9   7    2.00    1.10
  -1  -9  -7   26.40    2.30
   1  -9   7   27.70    2.60
   1   9   7   30.00    2.20
   3  -9   7   14.90    2.00
  -3   9  -7   17.30    2.00
   3   9   7   17.90    1.90
   5  -9   7    0.70    1.10
  -5   9  -7   -0.60    0.90
   5   9   7   -0.70    0.80
  -7   9  -7   26.20    2.50
   7   9   7   25.30    2.30
  -9  -9  -7   20.00    2.50
  -9   9  -7   18.80    2.30
 -11  -9  -7    4.90    1.70
 -11   9  -7    6.40    1.60
  12 -10  -7    1.60    1.20
 -12 -10   7    0.00    1.40
  12  10  -7   -0.10    1.10
  10 -10  -7    0.20    1.10
 -10 -10   7   -0.20    1.20
 -10  10   7   -2.20    1.10
  -8 -10   7   -0.10    1.10
   8 -10  -7    0.90    1.20
  -8  10   7   -0.40    1.30
   6 -10  -7   17.70    2.10
  -6 -10   7   15.70    2.30
  -6  10   7   16.10    2.00
   4 -10  -7    7.10    1.50
  -4 -10   7    5.70    1.70
  -4  10   7    5.40    1.50
   2 -10  -7    1.20    1.10
  -2 -10   7    4.10    1.50
  -2  10   7    3.10    1.30
   0 -10   7    2.20    1.30
   0  10   7    0.20    1.00
   2 -10   7   -1.70    1.10
   2  10   7    0.60    1.00
   4 -10   7   21.30    2.40
   4  10   7   19.40    2.20
   6  10   7    1.30    1.10
  -6  10  -7    3.10    1.30
 -30   0   8   14.60    2.20
 -28   0   8    8.40    1.70
 -26   0   8   -0.50    0.80
 -24   0   8   42.20    2.90
  24   0  -8   49.90    2.50
  22   0  -8   15.30    1.60
 -22   0   8   16.30    1.90
  20   0  -8  323.67    8.70
 -20   0   8  298.77    9.60
 -20   0   8  319.87    9.00
 -18   0   8   27.40    1.90
 -18   0   8   28.20    2.20
  18   0  -8   30.80    1.90
 -16   0   8  131.09    4.90
 -16   0   8  138.09    4.60
  16   0  -8  136.39    4.50
 -14   0   8  241.98    7.20
 -14   0   8  238.48    7.30
  14   0  -8  236.98    6.80
  12   0  -8  130.39    4.30
 -12   0   8  134.89    4.60
 -12   0   8  136.69    4.60
 -10   0   8    1.90    0.70
 -10   0   8    2.20    0.90
  10   0  -8    0.60    0.70
  -8   0   8    6.60    1.20
  -8   0   8    7.50    1.00
   6   0  -8    5.00    1.10
  -6   0   8    5.50    0.80
  -6   0   8    3.60    1.00
   4   0  -8  301.47    9.50
  -4   0   8  398.16   10.20
   2   0  -8    0.60    0.70
  -2   0   8    0.30    0.90
   0   0  -8  109.59    4.10
   0   0   8  113.19    4.40
   2   0   8   16.80    2.00
  -2   0  -8   16.90    1.80
  -4   0  -8  908.71   23.10
   4   0   8  879.11   23.30
   6   0   8   56.39    3.10
  -6   0  -8   58.39    2.90
  -8   0  -8  177.28    6.20
   8   0   8  188.78    6.50
  10   0   8  114.29    4.80
 -10   0  -8  107.89    4.50
 -12   0  -8    7.90    1.50
  12   0   8   10.00    1.80
 -14   0  -8   -0.40    1.00
  14   0   8   -0.60    1.10
 -16   0  -8  249.97    8.50
  16   0   8  255.87    8.70
  18   0   8    4.60    1.50
 -18   0  -8    3.10    1.40
  20   0   8    6.50    1.60
 -20   0  -8    6.60    1.70
  22   0   8   37.10    3.40
 -22   0  -8   33.70    3.20
  24   0   8  161.48    6.80
 -24   0  -8  173.48    6.90
 -31  -1   8   -0.20    1.00
 -31   1   8    1.10    1.20
 -29  -1   8   -0.10    1.00
 -29   1   8    0.00    1.00
  27  -1  -8    6.60    1.20
 -27  -1   8    1.50    1.00
 -27   1   8    4.40    1.20
  25  -1  -8   15.00    1.70
 -25  -1   8   17.00    2.10
 -25   1   8   12.90    1.90
 -23  -1   8   16.30    2.00
 -23  -1   8   12.80    1.60
  23  -1  -8   14.20    1.60
  21  -1  -8    0.60    0.80
 -21  -1   8   -0.10    0.90
 -21  -1   8    2.00    0.90
  21   1  -8    0.80    0.70
 -19  -1   8   11.10    1.50
 -19  -1   8   12.00    1.60
  19  -1  -8   11.90    1.40
  19   1  -8   10.60    1.30
 -17  -1   8   50.79    2.60
  17  -1  -8   46.30    2.40
 -17  -1   8   47.50    2.70
  17   1  -8   46.00    2.30
 -17   1   8   49.30    2.40
 -15  -1   8  181.28    5.90
  15  -1  -8  176.58    5.60
 -15  -1   8  182.98    6.00
  15   1  -8  188.88    5.50
 -15   1   8  188.98    5.80
 -13  -1   8   29.70    1.90
 -13  -1   8   21.50    1.90
  13  -1  -8   26.60    1.70
  13   1  -8   23.00    1.60
 -13   1   8   22.90    1.80
  11  -1  -8    2.70    0.90
 -11  -1   8    2.90    1.00
 -11  -1   8    2.40    0.80
  11   1  -8    0.40    0.70
 -11   1   8    3.60    1.00
  -9  -1   8    3.40    0.80
  -9  -1   8    4.90    1.10
   9  -1  -8    3.70    0.90
  -9   1   8    4.10    1.10
  -7  -1   8   21.10    1.30
   7  -1  -8   22.40    1.60
  -7  -1   8   23.20    2.00
   7  -1  -8   19.60    1.70
  -7   1   8   18.90    1.80
   5  -1  -8    1.40    0.90
  -5  -1   8    0.60    0.90
   5   1  -8    0.80    0.90
  -5   1   8    1.40    0.90
   3  -1  -8   23.10    1.70
  -3  -1   8   28.10    2.00
   3   1  -8   25.70    1.80
  -3   1   8   27.50    2.00
  -1  -1   8   23.30    2.10
   1  -1  -8   19.30    1.80
  -1   1   8   23.70    2.10
   1   1  -8   24.30    1.90
  -1  -1  -8   23.60    1.90
   1  -1   8   21.20    2.20
   1   1   8   27.00    2.00
  -1   1  -8   23.10    1.80
  -3  -1  -8    6.70    1.30
   3  -1   8    7.70    1.50
  -3   1  -8    5.10    1.20
   3   1   8    5.00    1.30
   5  -1   8  152.68    5.60
  -5  -1  -8  151.18    5.40
   5   1   8  146.19    5.50
  -5   1  -8  163.78    5.50
  -7  -1  -8   -0.20    0.90
   7  -1   8    0.90    1.00
   7   1   8    0.30    0.90
  -7   1  -8   -0.70    0.90
   9  -1   8    2.30    1.20
  -9  -1  -8    3.50    1.20
  -9   1  -8    2.60    1.10
   9   1   8    1.10    1.10
 -11  -1  -8    6.50    1.40
  11  -1   8    4.90    1.40
 -11   1  -8    4.20    1.20
  11   1   8    3.60    1.30
 -13  -1  -8   12.70    1.80
  13  -1   8   17.50    2.10
  13   1   8   17.20    2.10
 -13   1  -8   13.30    1.80
  15  -1   8   17.20    2.20
 -15  -1  -8   19.20    2.20
 -15   1  -8   18.90    2.20
  15   1   8   20.30    2.40
  17  -1   8   44.80    3.00
 -17  -1  -8   44.40    3.00
  17   1   8   39.40    3.00
 -17   1  -8   43.80    2.90
  19  -1   8   70.09    4.00
 -19  -1  -8   77.39    4.10
 -19   1  -8   81.59    4.10
  19   1   8   79.59    4.30
  21  -1   8   -1.10    1.10
 -21  -1  -8    0.20    1.20
  21   1   8    0.70    1.30
 -21   1  -8   -1.60    1.00
 -23  -1  -8    3.50    1.60
  23  -1   8    8.50    1.90
  23   1   8    4.50    1.70
 -23   1  -8    3.90    1.60
 -30  -2   8    8.10    1.80
 -30   2   8    9.30    1.80
 -28  -2   8   -0.10    0.60
  28  -2  -8    1.40    0.90
  28   2  -8    0.50    1.30
  26  -2  -8   13.40    1.70
 -26  -2   8   13.50    2.00
 -26  -2   8   15.60    1.90
  26   2  -8   14.20    1.90
  24  -2  -8    0.00    0.80
 -24  -2   8    0.00    0.90
 -24  -2   8    0.30    1.00
  24   2  -8   -0.30    1.10
 -22  -2   8  127.89    5.30
 -22  -2   8  138.29    5.00
  22  -2  -8  137.49    4.80
  22   2  -8  129.69    4.80
 -20  -2   8    4.30    1.20
 -20  -2   8    4.60    1.20
  20  -2  -8    4.10    1.10
  20   2  -8    5.00    1.30
 -18  -2   8   12.00    1.60
 -18  -2   8   11.50    1.50
  18  -2  -8   12.30    1.50
  18   2  -8   12.00    1.50
  18   2  -8   13.40    1.30
  16  -2  -8    2.10    0.80
 -16  -2   8    1.90    0.90
 -16  -2   8    2.10    0.90
  16   2  -8    2.10    0.80
  16   2  -8    2.20    0.90
 -14  -2   8   59.59    2.90
  14  -2  -8   51.29    2.50
 -14  -2   8   56.39    2.70
 -14   2   8   58.29    2.60
  14   2  -8   55.89    2.50
  14   2  -8   57.29    2.40
 -12  -2   8   19.40    1.90
 -12  -2   8   22.10    1.60
  12  -2  -8   24.50    1.70
  12   2  -8   24.30    1.60
 -12   2   8   23.30    1.80
  12   2  -8   24.20    1.60
 -10  -2   8   36.10    2.30
  10  -2  -8   34.30    2.00
 -10  -2   8   35.00    1.90
  10   2  -8   36.10    1.80
 -10   2   8   33.00    2.10
   8  -2  -8   13.70    1.40
   8  -2  -8   12.90    1.40
  -8  -2   8   14.50    1.60
  -8  -2   8   15.60    1.30
   8   2  -8   13.50    1.20
  -8   2   8   12.50    1.50
   6  -2  -8   26.50    1.80
   6  -2  -8   23.30    1.70
  -6  -2   8   28.20    2.00
  -6   2   8   26.70    2.00
   4  -2  -8    0.60    0.70
   4  -2  -8   -0.10    0.80
  -4  -2   8    0.40    0.90
  -4   2   8    0.30    0.90
   4   2  -8   -0.80    0.90
  -2  -2   8  272.77    8.30
   2  -2  -8  275.57    8.00
   2   2  -8  260.57    8.00
  -2   2   8  278.37    8.20
   0  -2   8    7.80    1.40
   0  -2  -8    9.80    1.40
   0   2   8   10.80    1.60
   0   2  -8    9.60    1.40
   2  -2   8  161.98    5.80
  -2   2  -8  157.68    5.40
   2   2   8  167.48    5.80
  -4  -2  -8    7.70    1.40
   4  -2   8   10.40    1.70
   4   2   8    9.80    1.60
  -4   2  -8    9.00    1.50
  -6  -2  -8  130.79    5.10
   6  -2   8  146.99    5.40
   6   2   8  138.79    5.40
  -6   2  -8  148.79    5.20
   8  -2   8    0.10    1.00
  -8  -2  -8   -0.20    0.90
   8   2   8   -0.20    0.90
  -8   2  -8   -1.50    0.80
 -10  -2  -8   16.10    1.90
  10  -2   8   14.90    2.00
 -10   2  -8   16.30    1.90
  10   2   8   14.00    1.90
  12  -2   8    0.50    1.00
 -12  -2  -8    0.50    1.20
  12   2   8   -0.30    0.90
 -12   2  -8   -0.50    1.00
  14  -2   8   53.19    3.20
 -14  -2  -8   51.99    3.20
 -14   2  -8   47.90    2.90
  14   2   8   50.99    3.20
  16  -2   8   18.00    2.40
 -16  -2  -8   20.80    2.30
 -16   2  -8   21.10    2.30
  16   2   8   19.90    2.40
 -18  -2  -8    8.90    1.80
  18  -2   8   12.30    2.10
  18   2   8   13.30    2.10
 -18   2  -8   11.50    1.90
  20  -2   8    1.70    1.30
 -20  -2  -8    0.20    1.10
 -20   2  -8    0.70    1.20
  20   2   8    0.30    1.10
 -22  -2  -8   95.99    4.80
  22  -2   8   89.59    4.80
 -22   2  -8   86.89    4.50
  22   2   8   96.79    4.90
 -24  -2  -8   18.80    2.70
  24  -2   8   18.40    2.70
 -24   2  -8   20.90    2.60
  24   2   8   20.70    2.70
 -29  -3   8   -0.20    0.50
  29  -3  -8    1.90    1.10
  29   3  -8   -0.80    1.20
 -27  -3   8    1.80    1.20
 -27  -3   8    6.00    1.50
  27  -3  -8    4.50    1.30
  27   3  -8    4.40    1.50
 -25  -3   8   47.70    2.90
 -25  -3   8   40.50    2.90
  25  -3  -8   50.59    2.80
  25   3  -8   47.30    3.00
 -23  -3   8  102.89    4.40
 -23  -3   8  106.19    4.70
  23  -3  -8  107.79    4.30
  23   3  -8  107.39    4.40
  21  -3  -8   37.40    2.40
 -21  -3   8   33.90    2.50
 -21  -3   8   43.90    2.60
  21   3  -8   35.80    2.40
  19  -3  -8    0.60    0.90
 -19  -3   8    1.30    0.90
 -19  -3   8    0.50    0.80
  19   3  -8    2.20    1.10
 -17  -3   8    7.80    1.30
  17  -3  -8    7.50    1.30
 -17  -3   8    8.50    1.40
  17   3  -8    6.50    1.30
  15  -3  -8    6.20    1.20
 -15  -3   8    6.80    1.30
 -15  -3   8    6.30    1.10
  15   3  -8    5.80    1.10
  15   3  -8    5.10    0.90
 -13  -3   8    8.20    1.40
  13  -3  -8   11.60    1.40
 -13  -3   8    7.10    1.10
  13   3  -8    9.80    1.30
  13   3  -8    8.50    1.10
 -11  -3   8    2.70    0.80
 -11  -3   8    2.60    1.00
  11  -3  -8    0.40    0.80
  11   3  -8    2.60    0.90
 -11   3   8    3.10    0.90
  -9  -3   8   20.90    1.50
  -9  -3   8   19.10    1.90
   9  -3  -8   22.20    1.60
   9  -3  -8   21.10    1.80
   9   3  -8   20.20    1.50
  -9   3   8   21.90    1.80
  -7  -3   8   38.80    2.40
   7  -3  -8   38.60    2.20
   7  -3  -8   41.20    2.10
  -7   3   8   39.30    2.30
  -5  -3   8   30.50    2.20
   5  -3  -8   36.90    2.00
   5  -3  -8   30.60    1.90
  -5   3   8   39.30    2.40
   3  -3  -8  117.79    4.10
  -3  -3   8  116.69    4.50
   3  -3  -8  120.49    4.20
  -3   3   8  117.89    4.40
   1  -3  -8   87.79    3.30
  -1  -3   8   85.39    3.70
   1  -3  -8   83.39    3.50
   1   3  -8   81.99    3.50
  -1   3   8   89.99    3.80
  -1  -3  -8  114.99    4.30
  -1   3  -8  109.79    4.30
   1   3   8  119.99    4.60
   3  -3   8   16.20    2.00
  -3  -3  -8   11.70    1.60
   3   3   8   13.80    1.80
  -3   3  -8   19.10    1.90
   5  -3   8   37.40    2.60
   5   3   8   42.00    2.80
  -5   3  -8   44.80    2.60
  -7  -3  -8    3.90    1.20
   7  -3   8    3.50    1.30
  -7   3  -8    4.70    1.20
   7   3   8    4.30    1.30
  -9  -3  -8    0.60    1.00
   9  -3   8   -0.50    1.00
  -9   3  -8   -0.30    0.90
   9   3   8    0.30    1.00
  11  -3   8   48.30    3.00
 -11  -3  -8   51.49    3.00
 -11   3  -8   49.80    2.90
  11   3   8   56.69    3.30
  13  -3   8   21.70    2.50
 -13  -3  -8   22.00    2.30
  13   3   8   20.60    2.40
 -13   3  -8   20.90    2.20
 -15  -3  -8    3.10    1.40
  15  -3   8    3.90    1.40
 -15   3  -8    1.10    1.20
  15   3   8    2.10    1.20
 -17  -3  -8    4.60    1.50
  17  -3   8    4.70    1.50
 -17   3  -8    4.50    1.40
  17   3   8    5.30    1.50
  19  -3   8   64.29    3.90
 -19  -3  -8   61.49    3.80
  19   3   8   68.79    3.90
 -19   3  -8   64.19    3.70
  21  -3   8   76.69    4.30
 -21  -3  -8   73.39    4.30
  21   3   8   68.79    4.20
 -21   3  -8   80.29    4.10
 -23  -3  -8   -1.20    1.40
  23  -3   8    0.40    1.40
 -23   3  -8    1.10    1.40
  23   3   8    1.30    1.30
 -28  -4   8   -0.20    1.00
  28  -4  -8   -1.00    0.90
 -28  -4   8    1.10    1.20
  28   4  -8    0.40    1.30
 -26  -4   8   -0.60    1.00
  26  -4  -8    0.90    1.10
 -26  -4   8   -0.30    0.90
  26   4  -8   -1.40    1.10
 -24  -4   8    7.20    1.60
 -24  -4   8    4.60    1.30
  24  -4  -8    5.40    1.30
  24   4  -8    4.30    1.40
 -22  -4   8    0.00    0.90
  22  -4  -8    0.70    0.90
 -22  -4   8   -0.50    1.00
  22   4  -8    0.70    1.20
  20  -4  -8   61.29    3.10
 -20  -4   8   59.19    3.20
 -20  -4   8   58.19    3.20
  20   4  -8   58.79    3.10
  18  -4  -8   10.10    1.50
 -18  -4   8    6.30    1.30
 -18  -4   8    9.20    1.50
  18   4  -8    7.40    1.40
 -16  -4   8  174.68    5.90
  16  -4  -8  168.98    5.70
 -16  -4   8  161.18    5.80
  16   4  -8  169.58    5.50
  14  -4  -8   45.10    2.50
 -14  -4   8   42.20    2.60
 -14  -4   8   48.00    2.50
  14   4  -8   46.40    2.40
 -12  -4   8    0.00    0.60
  12  -4  -8    0.20    0.80
 -12  -4   8    0.10    0.80
  12   4  -8    0.30    0.80
 -10  -4   8    4.90    1.20
  10  -4  -8    3.50    1.00
 -10  -4   8    6.20    1.00
  10   4  -8    5.00    1.00
   8  -4  -8    2.00    0.80
   8  -4  -8    2.90    0.90
  -8  -4   8    2.30    1.00
  -8   4   8    2.40    0.90
   6  -4  -8    4.90    1.10
  -6  -4   8    6.50    1.30
   6  -4  -8    4.20    1.00
  -6   4   8    7.40    1.20
   4  -4  -8   32.00    2.00
   4  -4  -8   31.90    2.00
  -4  -4   8   28.20    2.10
  -4   4   8   31.90    2.20
   2  -4  -8   45.00    2.40
   2  -4  -8   45.60    2.40
  -2  -4   8   44.00    2.70
  -2   4   8   44.80    2.60
   0  -4   8   54.59    3.00
   0  -4  -8   50.89    2.50
   0  -4  -8   51.09    2.70
   0   4   8   48.50    2.80
  -2  -4  -8   10.10    1.30
  -2  -4  -8    8.10    1.40
  -2   4  -8   10.60    1.50
   2   4   8    9.90    1.60
   4  -4   8  253.17    8.20
  -4  -4  -8  258.87    8.00
   4   4   8  250.47    8.20
  -4   4  -8  247.28    7.80
   6  -4   8   72.89    3.60
  -6  -4  -8   75.89    3.60
  -6   4  -8   74.29    3.40
   6   4   8   70.39    3.60
   8  -4   8   25.00    2.50
  -8  -4  -8   23.80    2.20
   8   4   8   29.50    2.70
  -8   4  -8   25.50    2.10
 -10  -4  -8    1.80    1.20
  10  -4   8    3.20    1.30
 -10   4  -8    2.60    1.20
  10   4   8    1.80    1.20
 -12  -4  -8    1.90    1.20
  12  -4   8    1.40    1.20
 -12   4  -8    2.20    1.10
  12   4   8    1.10    1.20
 -14  -4  -8    6.90    1.60
  14  -4   8    7.40    1.60
 -14   4  -8    8.10    1.50
  14   4   8    9.40    1.80
 -16  -4  -8   38.10    3.00
  16  -4   8   34.30    3.10
 -16   4  -8   38.90    2.70
  16   4   8   32.50    3.10
 -18  -4  -8   35.70    3.30
  18  -4   8   39.10    3.00
 -18   4  -8   32.90    2.70
  18   4   8   40.00    3.10
 -20  -4  -8    5.10    1.80
  20  -4   8    3.40    1.60
 -20   4  -8    2.40    1.40
  20   4   8    4.00    1.70
  22  -4   8    2.30    1.60
 -22  -4  -8    1.10    1.50
 -22   4  -8    1.10    1.40
 -27  -5   8   11.60    2.00
 -27  -5   8   11.70    1.90
  27  -5  -8   11.40    1.90
  27   5  -8    9.80    2.00
  25  -5  -8   87.29    4.10
 -25  -5   8   81.29    4.30
 -25  -5   8   85.29    4.20
  25   5  -8   81.09    4.10
  23  -5  -8    2.10    1.10
 -23  -5   8    0.60    0.90
 -23  -5   8   -0.20    1.10
  23   5  -8    0.30    1.10
 -21  -5   8    1.00    0.90
 -21  -5   8   -0.50    0.90
  21  -5  -8    0.30    1.00
  21   5  -8   -0.20    1.10
 -19  -5   8    5.70    1.40
 -19  -5   8    3.70    1.10
  19  -5  -8    5.00    1.40
  19   5  -8    4.20    1.30
  17  -5  -8   73.59    3.40
 -17  -5   8   71.49    3.40
 -17  -5   8   66.49    3.50
  17   5  -8   69.39    3.30
 -15  -5   8    1.40    1.10
  15  -5  -8    0.60    0.80
 -15  -5   8    2.10    0.90
  15   5  -8    1.30    1.00
 -13  -5   8   -0.10    0.70
  13  -5  -8    1.50    0.90
 -13  -5   8   -0.20    0.90
  13   5  -8    1.20    1.00
 -11  -5   8   31.50    2.00
  11  -5  -8   33.30    2.20
 -11  -5   8   30.40    2.30
  11   5  -8   31.80    2.00
   9  -5  -8   61.49    3.00
  -9  -5   8   61.29    3.10
   7  -5  -8   49.30    2.50
  -7  -5   8   43.40    2.60
   5  -5  -8   78.29    3.10
   5  -5  -8   72.29    3.20
  -5  -5   8   76.09    3.50
  -5   5   8   79.19    3.40
   3  -5  -8   38.70    2.30
  -3  -5   8   38.30    2.50
   3  -5  -8   41.00    2.30
  -3   5   8   41.70    2.40
   1  -5  -8    6.70    1.20
  -1  -5   8    5.80    1.40
   1  -5  -8    7.50    1.30
  -1   5   8    8.20    1.40
  -1   5   8    5.80    1.00
  -1  -5  -8   50.09    2.60
  -1  -5  -8   56.79    2.90
   1  -5   8   53.59    3.00
   1   5   8   52.99    3.00
  -3  -5  -8   53.09    2.90
  -3  -5  -8   52.09    2.60
   3   5   8   64.19    3.20
   5  -5   8   -0.70    1.10
  -5  -5  -8    1.20    0.80
  -5  -5  -8   -0.50    1.00
   5   5   8    0.30    0.90
  -5   5  -8    2.50    1.00
  -7  -5  -8    1.90    1.00
   7  -5   8    1.10    1.10
  -7  -5  -8    2.30    1.20
   7   5   8    0.90    1.10
  -7   5  -8    2.60    1.10
   9  -5   8  249.48    8.40
   9   5   8  247.08    8.40
  -9   5  -8  263.17    8.20
 -11  -5  -8    4.90    1.50
  11  -5   8    4.30    1.40
 -11   5  -8    0.80    1.10
  11   5   8    2.60    1.20
 -13  -5  -8    1.50    1.30
  13  -5   8    2.40    1.30
 -13   5  -8    0.90    1.10
  13   5   8    2.30    1.30
 -15  -5  -8    9.20    1.90
  15  -5   8    8.10    1.80
  15   5   8   10.70    2.00
 -15   5  -8    9.80    1.70
 -17  -5  -8  146.79    6.20
  17  -5   8  151.38    6.20
 -17   5  -8  150.28    5.80
  17   5   8  147.89    6.40
  19  -5   8    0.90    1.30
 -19  -5  -8    4.60    1.60
 -19   5  -8    2.50    1.40
 -26  -6   8   15.50    2.20
 -26  -6   8   15.30    2.30
  26  -6  -8   16.50    2.20
  26   6  -8   13.40    2.10
 -24  -6   8    2.30    1.20
  24  -6  -8    0.90    1.10
 -24  -6   8    2.80    1.40
  24   6  -8    3.50    1.50
 -22  -6   8    2.50    1.10
  22  -6  -8    1.70    1.20
 -22  -6   8    1.80    1.20
  22   6  -8    2.20    1.30
 -20  -6   8    4.60    1.20
  20  -6  -8    5.50    1.40
 -20  -6   8    3.70    1.40
  20   6  -8    4.80    1.40
 -18  -6   8   70.59    3.70
  18  -6  -8   75.79    3.70
 -18  -6   8   64.79    3.40
  18   6  -8   67.39    3.40
 -16  -6   8    3.00    1.00
  16  -6  -8    0.80    1.10
 -16  -6   8    1.50    1.10
  16   6  -8    1.60    1.10
 -14  -6   8  127.99    5.20
 -14  -6   8  127.99    4.90
  14  -6  -8  127.29    4.90
  14   6  -8  135.49    4.70
 -12  -6   8   15.70    2.00
 -12  -6   8   20.60    1.90
  12  -6  -8   18.70    2.00
  12   6  -8   20.00    1.90
  10  -6  -8   46.60    2.70
 -10  -6   8   46.00    2.70
  -8  -6   8   13.00    1.80
   8  -6  -8   16.80    1.80
   6  -6  -8   56.89    2.90
  -6  -6   8   57.39    3.20
   4  -6  -8   17.50    1.80
  -4  -6   8   16.40    1.90
  -2  -6   8   28.00    2.30
   2  -6  -8   30.20    2.10
   2  -6  -8   31.30    2.10
  -2   6   8   29.10    2.20
  -2   6   8   27.70    1.90
   0  -6  -8    1.40    0.90
   0  -6  -8    1.40    1.00
   0  -6   8    1.30    1.00
   0   6   8    1.00    1.00
   0   6   8    3.60    0.90
  -2  -6  -8    1.10    0.90
  -2  -6  -8    1.80    1.00
   2  -6   8    1.60    1.00
   2   6   8    0.30    0.90
   4  -6   8   -0.90    0.90
  -4  -6  -8    0.20    0.90
  -4  -6  -8   -0.10    1.00
   4   6   8   -0.60    0.90
  -6  -6  -8  197.68    6.20
  -6  -6  -8  199.18    6.90
   6   6   8  203.58    7.10
  -8  -6  -8   18.70    1.80
   8  -6   8   21.10    2.40
  -8  -6  -8   18.30    2.20
   8   6   8   16.00    2.10
 -10  -6  -8    7.10    1.30
  10  -6   8    6.40    1.60
 -10  -6  -8    4.90    1.50
  10   6   8    6.00    1.60
  12  -6   8   35.80    3.10
 -12   6  -8   29.10    2.60
  12   6   8   32.30    3.10
 -14  -6  -8   71.39    4.10
  14  -6   8   67.99    3.80
 -14   6  -8   74.69    3.70
 -16  -6  -8    4.60    1.60
  16  -6   8    4.60    1.60
 -16   6  -8    1.00    1.20
 -18  -6  -8    8.90    2.10
  18  -6   8    6.20    1.80
  23  -7  -8   10.00    1.90
 -23  -7   8    8.70    1.70
 -23  -7   8    8.20    1.80
  23   7  -8    9.00    1.80
  21  -7  -8   10.40    1.90
 -21  -7   8    9.40    1.70
 -21  -7   8   12.90    2.10
  21   7  -8    7.10    1.70
  19  -7  -8    9.80    1.70
 -19  -7   8    9.10    1.80
 -19  -7   8   12.10    1.70
  19   7  -8    8.20    1.70
 -17  -7   8    3.10    1.10
 -17  -7   8    0.80    1.10
  17  -7  -8    1.10    1.20
  17   7  -8    0.90    1.20
  15  -7  -8   46.50    2.90
 -15  -7   8   48.60    2.90
 -15  -7   8   48.20    3.10
  15   7  -8   46.20    2.80
 -13  -7   8    2.40    1.30
 -13  -7   8    1.80    1.00
  13  -7  -8    2.70    1.20
  13   7  -8    1.70    1.10
 -11  -7   8   -0.20    1.00
  11  -7  -8   -0.10    0.90
   9  -7  -8   53.29    2.90
  -9  -7   8   46.00    3.00
   7  -7  -8   77.99    3.50
  -7  -7   8   74.09    3.70
   5  -7  -8   12.40    1.70
  -5  -7   8   12.70    1.80
  -5   7   8   10.90    1.50
  -3  -7   8    1.80    1.10
   3  -7  -8    1.30    1.00
  -3   7   8    0.70    0.90
  -1  -7   8   16.50    2.00
   1  -7  -8   13.70    1.70
  -1   7   8   14.80    1.60
   1  -7   8   23.70    2.40
  -1  -7  -8   24.80    2.20
  -1  -7  -8   24.40    2.10
   1   7   8   25.30    1.90
  -3  -7  -8    0.40    0.90
   3  -7   8    0.50    1.10
  -3  -7  -8    0.10    1.10
   5  -7   8    1.00    1.00
  -5  -7  -8    1.00    1.10
  -5  -7  -8    2.60    1.10
  -7  -7  -8    6.00    1.60
  -7  -7  -8    5.80    1.30
   7  -7   8    6.90    1.60
   9  -7   8   13.00    2.10
  -9  -7  -8   11.20    1.90
  11  -7   8   37.60    2.90
 -11  -7  -8   46.40    3.20
 -13  -7  -8   19.20    2.50
  13  -7   8   21.30    2.60
  15  -7   8   37.50    3.00
 -15  -7  -8   40.50    3.30
 -20  -8   8   20.60    2.60
 -20  -8   8   20.80    2.40
  20  -8  -8   18.20    2.40
  20   8  -8   17.20    2.20
 -18  -8   8    3.00    1.40
 -18  -8   8    2.70    1.20
  18  -8  -8    1.60    1.30
  18   8  -8    0.30    1.20
 -16  -8   8    2.50    1.40
 -16  -8   8    0.60    1.00
  16  -8  -8    3.30    1.30
  16   8  -8    0.80    1.30
 -14  -8   8   21.10    2.50
  14  -8  -8   21.70    2.30
  12  -8  -8    6.50    1.50
 -12  -8   8    6.40    1.60
 -10  -8   8   13.00    2.00
  10  -8  -8   14.90    1.90
   8  -8  -8    2.30    1.10
  -8  -8   8    2.20    1.30
   6  -8  -8    0.80    1.00
  -6  -8   8    1.10    1.20
  -6   8   8    0.10    1.10
   4  -8  -8    0.80    1.00
  -4  -8   8    0.30    1.10
  -4   8   8    0.00    0.90
   2  -8  -8   17.00    1.90
  -2  -8   8   15.40    2.10
  -2   8   8   15.30    1.70
   0  -8   8   21.20    2.40
   0  -8  -8   20.20    2.00
   0   8   8   22.00    2.00
  -2  -8  -8    4.00    1.20
   2  -8   8    2.80    1.30
   2   8   8    2.40    1.10
  -4  -8  -8   39.00    2.50
   4  -8   8   45.30    3.00
  -6  -8  -8   15.80    2.10
  -8  -8  -8   19.40    2.40
   8  -8   8   13.60    2.10
  10  -8   8    8.00    1.80
 -10  -8  -8    8.80    1.90
  12  -8   8    1.00    1.30
 -12  -8  -8    3.40    1.40
 -12   8  -8   -1.30    1.00
  15  -9  -8   30.50    2.90
 -15  -9   8   26.00    2.90
  13  -9  -8    1.50    1.20
 -13  -9   8    1.60    1.40
  11  -9  -8   -0.70    1.00
 -11  -9   8    0.50    1.20
  -9  -9   8    0.30    1.10
   9  -9  -8    1.00    1.10
  -7  -9   8    0.10    1.10
   7  -9  -8    2.70    1.20
  -7   9   8    1.90    1.30
  -5  -9   8    9.90    1.90
   5  -9  -8    9.60    1.70
  -5   9   8   10.10    1.60
   3  -9  -8    1.60    1.10
  -3  -9   8    2.30    1.30
  -3   9   8    3.80    1.30
  -1  -9   8    9.20    1.80
   1  -9  -8   11.50    1.70
  -1   9   8   11.60    1.70
  -1  -9  -8    3.70    1.20
   1  -9   8   -0.70    1.20
   1   9   8    2.10    1.10
   3  -9   8    7.20    1.60
  -3   9  -8    6.30    1.50
   5  -9   8   35.60    2.80
  -5   9  -8   35.00    2.80
  -7   9  -8   23.90    2.60
  -4 -10   8   23.10    2.80
   4 -10  -8   27.30    2.60
  -4  10   8   29.40    2.60
  -2 -10   8    2.40    1.50
 -30   0   9   -1.20    1.00
 -28   0   9   -1.10    0.90
 -26   0   9    1.00    1.10
  24   0  -9   -0.40    0.70
 -24   0   9   -0.30    1.00
  22   0  -9   -0.90    0.70
 -22   0   9    0.00    0.90
 -20   0   9   -1.30    0.80
  20   0  -9   -0.40    0.70
 -18   0   9    0.00    0.80
  18   0  -9   -0.80    0.70
 -18   0   9    0.30    0.80
 -16   0   9   -0.30    0.80
 -16   0   9    0.90    0.80
  16   0  -9   -0.10    0.70
 -14   0   9   -0.10    0.70
 -14   0   9   -0.20    0.80
  14   0  -9    0.20    0.70
 -12   0   9   -0.30    0.80
  12   0  -9   -0.80    0.60
 -12   0   9   -0.50    0.60
  10   0  -9   -0.40    0.60
 -10   0   9   -0.10    0.80
  -8   0   9    0.10    0.90
   6   0  -9   -1.70    0.70
  -6   0   9   -0.70    0.90
   4   0  -9    0.10    0.70
  -4   0   9   -0.30    0.80
   2   0  -9   -0.40    0.80
  -2   0   9    1.20    1.00
   0   0  -9    0.40    0.90
   0   0   9   -0.60    0.90
  -2   0  -9    0.70    0.90
   2   0   9    0.00    0.90
   4   0   9    0.00    0.90
  -4   0  -9    0.40    1.00
   6   0   9   -0.40    0.90
  -6   0  -9   -1.30    0.80
   8   0   9   -0.20    0.90
  -8   0  -9   -0.60    0.80
  10   0   9   -1.10    1.00
 -10   0  -9   -0.40    0.90
 -12   0  -9   -0.60    1.00
  12   0   9   -1.20    1.00
  14   0   9   -0.90    1.00
 -14   0  -9    0.40    1.00
 -16   0  -9   -0.70    1.10
  16   0   9   -1.20    1.10
 -18   0  -9    0.80    1.30
  18   0   9    2.10    1.50
 -20   0  -9    1.40    1.30
  20   0   9    1.30    1.30
  22   0   9   -0.20    1.30
 -22   0  -9   -0.40    1.40
 -29  -1   9    0.70    1.20
 -29   1   9    2.70    1.40
 -27  -1   9   58.39    3.60
 -27   1   9   53.29    3.50
 -25  -1   9    4.20    1.40
  25  -1  -9    7.30    1.30
 -25   1   9    5.90    1.50
  23  -1  -9   94.69    3.80
 -23  -1   9   97.69    4.50
 -23   1   9   94.49    4.50
 -21  -1   9   11.80    1.60
  21  -1  -9   10.70    1.40
 -21  -1   9   10.70    1.70
 -21   1   9    7.10    1.50
  21   1  -9    8.60    1.30
 -19  -1   9   33.50    2.30
 -19  -1   9   30.00    2.30
  19  -1  -9   29.40    2.10
  19   1  -9   29.00    1.90
 -17  -1   9    0.10    0.90
 -17  -1   9   -0.20    0.70
  17  -1  -9    0.40    0.80
  17   1  -9   -0.50    0.70
 -15  -1   9   49.70    2.70
 -15  -1   9   51.09    2.70
  15  -1  -9   55.89    2.60
 -15   1   9   52.89    2.70
  15   1  -9   55.09    2.50
 -13  -1   9   10.10    1.30
 -13  -1   9   10.50    1.50
  13  -1  -9    9.10    1.30
 -13   1   9    6.30    1.20
  13   1  -9   10.80    1.30
  11  -1  -9   39.50    2.20
 -11  -1   9   38.40    2.40
 -11   1   9   37.30    2.30
  11   1  -9   38.60    2.10
   9  -1  -9    4.70    1.10
  -9  -1   9    4.00    1.20
  -9   1   9    4.10    1.10
   7  -1  -9    0.40    0.80
   7  -1  -9   -0.50    0.80
  -7  -1   9   -0.60    0.80
  -7   1   9    0.50    0.90
   5  -1  -9  100.19    3.80
   5   1  -9   96.29    3.90
  -5   1   9   97.09    4.00
   3  -1  -9  262.77    7.90
  -3  -1   9  255.47    8.30
  -3   1   9  272.37    8.30
   3   1  -9  277.37    8.10
   1  -1  -9    6.00    1.20
  -1  -1   9   14.00    1.80
  -1   1   9   14.00    1.70
   1   1  -9   11.60    1.60
   1  -1   9    1.80    1.20
  -1  -1  -9    3.10    1.10
   1   1   9    1.00    1.10
  -1   1  -9    1.80    1.10
   3  -1   9    4.20    1.30
  -3  -1  -9    7.40    1.40
   3   1   9    4.90    1.30
  -3   1  -9    7.20    1.30
   5  -1   9   80.79    4.00
  -5  -1  -9   79.19    3.70
  -5   1  -9   85.69    3.80
   5   1   9   86.59    4.10
   7  -1   9   32.70    2.60
  -7  -1  -9   37.10    2.50
   7   1   9   32.60    2.50
  -7   1  -9   35.70    2.40
  -9  -1  -9    1.20    1.00
   9  -1   9    0.70    1.10
  -9   1  -9    2.00    1.10
   9   1   9    0.60    1.10
  11  -1   9   66.89    3.70
 -11  -1  -9   67.79    3.60
 -11   1  -9   69.59    3.60
  11   1   9   66.69    3.80
 -13  -1  -9   17.10    2.10
  13  -1   9   21.50    2.50
  13   1   9   24.30    2.70
 -13   1  -9   21.30    2.30
 -15  -1  -9   77.49    4.10
  15  -1   9   79.19    4.20
  15   1   9   71.29    4.10
 -15   1  -9   78.49    4.00
  17  -1   9   60.69    3.70
 -17  -1  -9   58.19    3.60
  17   1   9   65.29    3.90
 -17   1  -9   62.19    3.60
 -19  -1  -9   45.40    3.30
  19  -1   9   44.20    3.40
  19   1   9   44.40    3.40
 -19   1  -9   44.70    3.20
 -21  -1  -9    7.70    2.00
  21  -1   9    7.40    2.00
  21   1   9    9.10    2.10
 -21   1  -9    6.90    1.80
 -28  -2   9   23.80    2.70
  28  -2  -9   24.30    2.30
 -28   2   9   27.00    2.90
 -26  -2   9   -1.10    1.00
  26  -2  -9    0.60    1.00
  24  -2  -9    3.10    1.10
 -24  -2   9    2.70    1.20
 -24  -2   9    2.60    1.20
 -22  -2   9    6.60    1.40
  22  -2  -9    3.00    1.20
 -22  -2   9    3.10    1.20
  20  -2  -9  119.99    4.50
 -20  -2   9  124.19    4.70
 -20  -2   9  110.29    4.80
  20   2  -9  117.99    4.50
  18  -2  -9   19.30    1.90
 -18  -2   9   21.50    2.10
 -18  -2   9   24.20    2.20
  18   2  -9   20.70    1.90
  18   2  -9   24.20    1.70
  16  -2  -9    4.50    1.10
 -16  -2   9    6.10    1.30
 -16  -2   9    3.40    1.00
  16   2  -9    3.60    1.10
  16   2  -9    3.90    0.90
 -14  -2   9    4.10    1.20
  14  -2  -9    3.70    1.00
 -14  -2   9    3.10    1.00
  14   2  -9    6.00    1.00
 -12  -2   9   14.40    1.70
  12  -2  -9   17.70    1.70
 -12   2   9   12.00    1.50
  12   2  -9   15.30    1.50
  10  -2  -9    5.80    1.10
 -10  -2   9    7.10    1.30
 -10   2   9    8.00    1.30
  -8  -2   9  115.59    4.50
   8  -2  -9  116.59    4.10
   8  -2  -9  115.49    4.10
  -8   2   9  107.09    4.30
   6  -2  -9    3.50    1.00
  -6  -2   9    2.80    1.10
   6  -2  -9    4.80    1.10
  -6   2   9    4.20    1.20
   4  -2  -9   34.20    2.10
   4  -2  -9   31.50    2.10
  -4  -2   9   29.50    2.20
   4   2  -9   29.90    2.10
  -4   2   9   30.00    2.20
   2  -2  -9    0.70    0.80
  -2  -2   9    0.80    1.00
  -2   2   9    1.60    1.00
   2   2  -9   -1.40    0.70
   0  -2   9  428.26   12.30
   0  -2  -9  435.96   11.90
   0   2   9  418.96   12.20
   0   2  -9  407.66   11.90
   2  -2   9   13.00    1.80
  -2   2  -9   14.20    1.70
   2   2   9   13.00    1.90
   4  -2   9   31.10    2.50
  -4  -2  -9   28.30    2.20
  -4   2  -9   30.20    2.20
   4   2   9   31.90    2.60
  -6  -2  -9   23.30    2.20
   6  -2   9   21.50    2.30
   6   2   9   19.40    2.30
  -6   2  -9   21.70    2.10
   8  -2   9   59.79    3.40
  -8  -2  -9   55.79    3.20
  -8   2  -9   62.39    3.30
   8   2   9   52.29    3.30
  10  -2   9   26.00    2.60
 -10  -2  -9   22.60    2.30
 -10   2  -9   26.40    2.50
  10   2   9   22.70    2.50
  12  -2   9   95.29    4.60
 -12  -2  -9   98.29    4.50
  12   2   9   84.69    4.50
 -12   2  -9   89.99    4.30
  14  -2   9    5.90    1.60
 -14  -2  -9    6.30    1.60
 -14   2  -9    6.50    1.60
  14   2   9    4.90    1.50
  16  -2   9   54.29    3.70
 -16  -2  -9   59.39    3.60
  16   2   9   59.49    3.80
 -16   2  -9   58.29    3.50
  18  -2   9    1.40    1.50
 -18  -2  -9    1.60    1.30
 -18   2  -9    2.80    1.50
  18   2   9    3.60    1.50
  20  -2   9   55.39    3.80
 -20  -2  -9   65.19    4.00
 -20   2  -9   50.89    3.50
  20   2   9   54.49    3.80
 -27  -3   9    1.50    1.30
  27  -3  -9    1.20    1.10
 -27  -3   9    1.90    1.30
  27   3  -9   -0.20    1.30
 -25  -3   9   55.99    3.30
 -25  -3   9   58.69    3.50
  25  -3  -9   56.69    3.10
  25   3  -9   61.99    3.30
  23  -3  -9   -0.70    0.90
 -23  -3   9   -0.30    0.80
 -23  -3   9   -1.50    0.90
  23   3  -9   -0.40    1.00
  21  -3  -9    9.80    1.60
 -21  -3   9    8.00    1.50
 -21  -3   9    7.00    1.40
  21   3  -9    9.60    1.60
  19  -3  -9   47.40    2.70
 -19  -3   9   44.10    2.70
 -19  -3   9   47.50    2.80
  19   3  -9   50.49    2.80
 -17  -3   9   -1.00    0.80
 -17  -3   9    2.00    0.90
  17  -3  -9   -0.30    0.80
  17   3  -9   -0.90    0.90
  15  -3  -9    0.30    0.80
 -15  -3   9    0.70    0.90
 -15  -3   9    0.00    0.70
  15   3  -9   -0.10    0.90
  15   3  -9    0.50    0.70
  13  -3  -9   42.70    2.40
 -13  -3   9   35.50    2.40
  13   3  -9   45.60    2.20
  11  -3  -9    0.60    0.80
 -11  -3   9    1.50    1.00
  -9  -3   9    8.70    1.40
   9  -3  -9    9.50    1.30
   9  -3  -9    9.30    1.40
  -9   3   9   10.90    1.50
  -7  -3   9   52.19    2.90
   7  -3  -9   53.99    2.60
   7  -3  -9   53.29    2.70
  -7   3   9   51.49    2.80
   5  -3  -9   33.10    2.10
   5  -3  -9   38.50    2.20
  -5  -3   9   37.20    2.40
  -5   3   9   35.30    2.40
  -3  -3   9    5.10    1.20
   3  -3  -9    5.10    1.20
   3  -3  -9    6.40    1.20
  -3   3   9    6.40    1.30
   1  -3  -9    0.30    0.70
  -1  -3   9   -0.60    0.90
   1  -3  -9    0.80    0.90
   1   3  -9    1.70    0.90
  -1   3   9    0.70    1.00
  -1  -3  -9   73.49    3.40
   1   3   9   70.09    3.60
  -1   3  -9   75.59    3.50
   3  -3   9   -0.60    1.10
  -3  -3  -9   -1.00    0.90
  -3   3  -9    1.60    1.00
   3   3   9    1.30    1.10
   5  -3   9    3.00    1.20
   5   3   9    2.10    1.10
  -5   3  -9    1.90    1.00
   7  -3   9   13.50    1.90
  -7  -3  -9   13.20    1.90
   7   3   9    9.70    1.80
  -7   3  -9   10.50    1.70
   9  -3   9   47.10    3.10
  -9  -3  -9   44.70    2.90
   9   3   9   44.10    3.00
  -9   3  -9   45.80    2.90
  11  -3   9    7.70    1.70
 -11  -3  -9    8.80    1.60
  11   3   9    9.00    1.80
 -11   3  -9   10.50    1.70
 -13  -3  -9   72.59    3.90
  13  -3   9   75.69    4.10
  13   3   9   79.79    4.20
 -13   3  -9   77.99    3.90
  15  -3   9    7.60    1.80
 -15  -3  -9    7.50    1.80
 -15   3  -9   10.70    1.80
  15   3   9    6.90    1.70
 -17  -3  -9   16.50    2.40
  17  -3   9   14.40    2.30
 -17   3  -9   14.70    2.10
  17   3   9   19.90    2.50
  19  -3   9    9.30    2.10
 -19  -3  -9    4.80    1.70
  19   3   9    9.40    2.00
 -19   3  -9    8.80    1.90
  26  -4  -9   39.80    2.70
 -26  -4   9   41.30    3.00
 -26  -4   9   36.70    2.90
  26   4  -9   38.80    2.90
 -24  -4   9    1.40    1.10
  24  -4  -9    0.80    1.00
 -24  -4   9    0.10    1.10
  24   4  -9   -1.20    1.10
 -22  -4   9    0.20    1.10
  22  -4  -9    0.40    1.00
 -22  -4   9    1.00    1.00
  22   4  -9   -2.10    1.10
 -20  -4   9    8.90    1.70
 -20  -4   9    9.90    1.70
  20  -4  -9    6.80    1.40
  20   4  -9    8.30    1.60
 -18  -4   9  207.78    7.00
  18  -4  -9  198.68    6.70
 -18  -4   9  208.18    7.10
  18   4  -9  213.68    6.60
 -16  -4   9   25.00    2.40
 -16  -4   9   28.00    2.10
  16  -4  -9   25.70    2.00
  14  -4  -9    1.50    1.00
 -14  -4   9    3.50    1.10
 -12  -4   9    2.20    1.10
  12  -4  -9    1.20    0.90
  10  -4  -9   93.09    3.80
 -10  -4   9  100.59    4.20
   8  -4  -9    4.60    1.10
  -8  -4   9    3.50    1.20
   6  -4  -9    7.10    1.30
   6  -4  -9    7.90    1.30
  -6  -4   9    5.10    1.30
  -6   4   9    6.80    1.40
  -4  -4   9    5.60    1.30
   4  -4  -9    7.10    1.30
   4  -4  -9    5.00    1.10
  -4   4   9    6.20    1.40
   2  -4  -9  214.28    6.80
  -2  -4   9  214.88    7.30
   2  -4  -9  215.68    6.70
  -2   4   9  220.38    7.20
   0  -4  -9   -0.30    0.90
   0  -4   9    1.00    1.00
   0  -4  -9    1.20    0.80
   0   4   9    1.80    1.10
  -2  -4  -9  176.88    5.70
  -2  -4  -9  169.08    6.00
   2   4   9  163.58    6.20
  -2   4  -9  178.38    6.10
  -4  -4  -9    0.00    1.00
   4  -4   9   -0.40    1.00
   4   4   9    0.50    1.00
  -4   4  -9   -0.30    0.90
   6  -4   9   97.19    4.60
  -6  -4  -9  116.39    4.70
  -6   4  -9  105.89    4.50
   6   4   9  110.99    4.80
  -8  -4  -9    1.00    1.00
   8  -4   9    0.70    1.10
  -8   4  -9    2.80    1.20
   8   4   9    2.40    1.30
 -10  -4  -9  101.19    4.60
  10  -4   9  101.99    4.70
  10   4   9   99.59    4.70
 -10   4  -9  104.79    4.50
  12  -4   9   13.80    2.10
 -12  -4  -9   15.10    2.20
 -12   4  -9   19.10    2.20
  12   4   9   17.30    2.40
 -14  -4  -9    2.70    1.30
  14  -4   9    8.10    1.80
 -14   4  -9    5.10    1.50
  14   4   9    4.60    1.50
  16  -4   9    5.90    1.70
 -16  -4  -9    5.30    1.60
 -16   4  -9    6.00    1.60
  16   4   9    8.50    1.90
  18  -4   9   61.59    3.90
 -18  -4  -9   62.99    4.00
  18   4   9   58.19    3.90
 -18   4  -9   60.19    3.60
 -25  -5   9    3.80    1.50
  25  -5  -9    1.70    1.20
 -25  -5   9    1.90    1.20
  25   5  -9   -0.60    1.40
 -23  -5   9    0.80    1.00
  23  -5  -9    1.50    1.10
 -23  -5   9    0.10    1.20
  23   5  -9    0.00    1.30
 -21  -5   9    4.50    1.30
  21  -5  -9    6.00    1.40
 -21  -5   9    2.00    1.20
  21   5  -9    3.00    1.40
 -19  -5   9   14.30    1.80
 -19  -5   9   13.30    1.90
  19  -5  -9   15.40    1.90
  19   5  -9   14.90    1.80
 -17  -5   9   -0.30    1.10
  17  -5  -9    1.00    1.00
  15  -5  -9   24.70    2.30
 -15  -5   9   23.20    2.30
  13  -5  -9    2.00    1.10
 -13  -5   9    1.70    1.10
  11  -5  -9    2.40    1.10
 -11  -5   9    0.70    1.10
   9  -5  -9   19.20    1.90
  -9  -5   9   16.70    2.00
   7  -5  -9    0.80    0.90
  -7  -5   9   -0.10    0.90
   5  -5  -9    8.90    1.40
  -5  -5   9    6.80    1.50
   3  -5  -9   28.40    2.10
   3  -5  -9   34.00    2.20
  -3  -5   9   29.60    2.40
  -3   5   9   31.50    2.40
  -1  -5   9    0.10    1.00
   1  -5  -9    2.10    1.10
   1  -5  -9    0.80    0.90
  -1   5   9   -0.40    0.90
  -1  -5  -9    4.40    1.30
  -1  -5  -9    5.10    1.20
   1  -5   9    4.20    1.30
   1   5   9    4.30    1.30
   3  -5   9    0.40    1.10
  -3  -5  -9   -0.10    0.80
  -3  -5  -9    0.30    1.00
   3   5   9    1.20    1.10
   5  -5   9   21.80    2.50
  -5  -5  -9   25.40    2.10
  -5  -5  -9   26.00    2.50
   5   5   9   27.70    2.60
  -7  -5  -9    1.50    1.20
   7  -5   9    0.60    1.30
  -7  -5  -9    2.70    1.10
   7   5   9    0.50    1.00
  -7   5  -9    2.10    1.20
   9  -5   9   12.20    2.00
  -9  -5  -9    8.40    1.60
  -9  -5  -9   12.20    1.60
  -9   5  -9   11.50    1.80
   9   5   9    8.90    1.80
  11  -5   9   11.20    2.00
 -11  -5  -9    9.90    1.80
 -11   5  -9   10.10    1.80
  11   5   9    8.50    1.90
 -13  -5  -9    4.50    1.60
  13  -5   9    4.80    1.60
 -13   5  -9    2.30    1.30
  13   5   9    3.50    1.50
 -15  -5  -9   27.50    2.90
  15  -5   9   22.30    2.80
  15   5   9   24.80    2.90
 -15   5  -9   28.40    2.70
  17  -5   9    3.70    1.60
 -17  -5  -9    6.40    1.80
  17   5   9    2.70    1.40
 -17   5  -9    4.70    1.50
  22  -6  -9    4.10    1.30
 -22  -6   9    5.10    1.30
 -22  -6   9    5.90    1.70
  22   6  -9    5.40    1.70
 -20  -6   9   16.20    2.00
  20  -6  -9   15.70    2.10
 -20  -6   9   15.80    2.20
  20   6  -9   14.00    2.00
 -18  -6   9   85.19    4.30
  18  -6  -9   90.59    4.20
 -16  -6   9   53.59    3.40
  16  -6  -9   59.29    3.20
 -14  -6   9    0.30    1.10
  14  -6  -9    1.40    1.00
  12  -6  -9    6.20    1.40
 -12  -6   9    6.70    1.50
 -10  -6   9   27.80    2.60
  10  -6  -9   32.00    2.30
  -8  -6   9    5.10    1.40
   8  -6  -9    4.40    1.20
   6  -6  -9   19.80    2.00
  -6  -6   9   15.60    2.00
   4  -6  -9    6.20    1.30
  -4  -6   9    6.00    1.40
  -2  -6   9   26.50    2.50
   2  -6  -9   20.60    2.00
   0  -6  -9   15.70    1.90
   0  -6   9   17.80    2.20
   0  -6  -9   17.40    1.90
   0   6   9   17.20    2.00
   2  -6   9   38.10    2.70
  -2  -6  -9   34.70    2.30
  -2  -6  -9   39.80    2.60
   2   6   9   37.10    2.70
  -4  -6  -9   52.49    2.80
  -4  -6  -9   55.79    3.20
   4   6   9   52.19    3.30
  -6  -6  -9   52.49    3.20
  -6  -6  -9   45.50    2.70
   6   6   9   49.50    3.20
  -8  -6  -9   43.00    2.50
  -8  -6  -9   40.40    3.00
   8  -6   9   44.20    3.10
   8   6   9   47.50    3.20
 -10  -6  -9   25.00    2.70
 -10  -6  -9   24.80    2.20
  10  -6   9   25.60    2.80
  10   6   9   26.10    2.90
 -12  -6  -9    0.30    0.50
  12  -6   9    3.00    1.40
 -12   6  -9    3.10    1.40
  12   6   9    2.50    1.40
  14  -6   9    3.10    1.60
 -14  -6  -9   -0.90    1.20
  14   6   9    0.60    1.20
 -14   6  -9    1.50    1.30
  21  -7  -9    1.00    1.30
 -21  -7   9    4.70    1.70
  19  -7  -9   15.70    2.10
 -19  -7   9   14.60    2.20
  17  -7  -9    3.90    1.40
 -17  -7   9    2.60    1.40
  15  -7  -9    2.50    1.30
 -15  -7   9    0.50    1.20
 -13  -7   9   13.30    2.10
  13  -7  -9   13.50    1.90
  11  -7  -9    0.10    1.00
 -11  -7   9    0.70    1.10
  -9  -7   9   -0.20    0.90
   9  -7  -9    0.70    1.00
   7  -7  -9   17.50    2.00
  -7  -7   9   18.70    2.30
  -5  -7   9   14.60    2.00
   5  -7  -9   12.00    1.70
   3  -7  -9    1.30    1.10
  -3  -7   9    2.70    1.30
   1  -7  -9   53.69    2.90
  -1  -7   9   50.79    3.20
   1  -7   9   56.59    3.40
  -1  -7  -9   57.39    3.00
  -3  -7  -9    6.20    1.60
  -3  -7  -9    3.80    1.20
   3  -7   9    3.00    1.30
   3   7   9    4.90    1.40
  -5  -7  -9    1.30    1.00
  -5  -7  -9   -0.30    1.10
   5  -7   9   -0.50    1.20
   5   7   9    1.90    1.20
  -7  -7  -9    3.60    1.50
   7  -7   9    3.50    1.50
  -7  -7  -9    2.40    1.20
  -9  -7  -9    6.30    1.70
   9  -7   9    4.10    1.50
 -11  -7  -9   -0.70    1.20
  11  -7   9    1.10    1.30
 -13  -7  -9   61.69    3.90
  13  -7   9   57.69    3.80
 -16  -8   9    0.10    1.30
  16  -8  -9    1.10    1.20
 -14  -8   9    2.90    1.50
  14  -8  -9    1.10    1.20
  12  -8  -9    3.70    1.40
 -12  -8   9    6.30    1.80
  10  -8  -9    3.10    1.30
 -10  -8   9    6.10    1.60
  -8  -8   9   37.00    2.90
   8  -8  -9   36.80    2.60
  -6  -8   9    2.90    1.40
   6  -8  -9    4.00    1.30
  -6   8   9    3.90    1.30
   4  -8  -9    0.00    1.00
  -4  -8   9    1.40    1.20
   2  -8  -9    0.30    1.10
  -2  -8   9   -0.60    1.00
   0  -8   9    8.80    1.80
   0  -8  -9   11.60    1.80
  -2  -8  -9   26.80    2.40
   2  -8   9   24.70    2.70
   4  -8   9   -0.10    1.20
  -4  -8  -9    2.50    1.20
   6  -8   9   10.10    2.00
   8  -8   9   34.10    3.30
  -8  -8  -9   37.90    3.00
  -9  -9   9    7.20    1.90
   9  -9  -9    8.40    1.70
  -9   9   9    3.90    1.50
   7  -9  -9   58.49    3.40
  -7  -9   9   60.19    3.80
  -7   9   9   57.19    3.40
   5  -9  -9    0.40    1.10
  -5  -9   9    1.00    1.30
  -3  -9   9   15.90    2.30
   3  -9  -9   16.60    2.10
  -1  -9   9    1.10    1.30
   1  -9  -9    3.60    1.30
  -1  -9  -9    3.00    1.30
   1  -9   9    5.10    1.70
 -26   0  10   15.80    2.30
 -24   0  10   54.09    3.40
 -22   0  10    2.50    1.20
  22   0 -10    2.50    1.00
  20   0 -10    0.40    0.80
 -20   0  10   -0.20    0.90
  18   0 -10   14.80    1.70
 -18   0  10   11.90    1.60
 -16   0  10   63.59    3.20
  16   0 -10   62.49    2.90
  14   0 -10    2.80    0.90
 -14   0  10    3.10    1.10
  12   0 -10   16.40    1.70
  10   0 -10    0.90    0.80
 -10   0  10   -0.50    0.90
  -8   0  10  145.69    5.40
  -6   0  10   17.60    2.10
   6   0 -10   14.90    1.70
  -4   0  10  138.89    5.30
   2   0 -10   13.80    1.70
  -2   0  10   13.10    1.90
   0   0  10  186.68    6.90
   0   0 -10  201.68    6.60
  -2   0 -10    8.90    1.60
   2   0  10    9.10    1.70
   4   0  10  182.78    6.80
  -4   0 -10  189.48    6.50
  -6   0 -10   43.10    2.80
   6   0  10   33.80    3.10
  -8   0 -10    4.50    1.40
   8   0  10    5.60    1.60
  10   0  10    1.90    1.20
 -10   0 -10    0.40    1.00
  12   0  10  180.08    7.10
 -12   0 -10  172.08    6.50
  14   0  10    7.90    1.90
 -14   0 -10    6.80    1.70
 -16   0 -10   -1.50    1.00
  16   0  10    0.90    1.40
 -18   0 -10    2.20    1.40
  18   0  10    2.90    1.60
 -27  -1  10   78.99    4.30
 -27   1  10   70.49    4.20
 -25  -1  10    2.90    1.30
  25  -1 -10    3.30    1.20
 -25   1  10    0.30    1.20
 -23  -1  10    2.50    1.20
  23  -1 -10    2.20    1.10
 -23   1  10    0.90    1.10
  21  -1 -10    4.20    1.20
 -21  -1  10    5.50    1.40
 -21  -1  10    2.10    1.10
  21   1 -10    3.70    1.10
 -21   1  10    3.10    1.20
  19  -1 -10   40.20    2.50
 -19  -1  10   38.90    2.60
 -19   1  10   37.70    2.70
  19   1 -10   41.00    2.30
  17  -1 -10   31.10    2.20
 -17  -1  10   36.10    2.50
  17   1 -10   37.90    2.20
 -15  -1  10    4.10    1.30
  15  -1 -10    5.40    1.10
  15   1 -10    5.10    1.10
 -15   1  10    2.10    1.10
 -13  -1  10    2.40    1.10
  13  -1 -10    2.60    1.00
  13   1 -10    4.40    1.10
 -13   1  10    2.00    1.00
 -11  -1  10    1.80    1.00
  11  -1 -10    1.70    0.90
 -11   1  10    2.00    1.00
  11   1 -10    2.60    0.90
  -9  -1  10    0.40    1.00
   9  -1 -10    0.30    0.80
  -9   1  10   -0.10    0.90
   7  -1 -10   59.59    2.90
   7  -1 -10   50.49    2.60
  -7   1  10   59.89    3.20
   5  -1 -10    6.10    1.30
  -5  -1  10    4.20    1.30
   5   1 -10    4.90    1.20
  -5   1  10    7.30    1.50
   3  -1 -10   23.60    2.10
  -3  -1  10   19.90    2.30
  -3   1  10   20.90    2.20
   3   1 -10   19.40    2.00
  -1  -1  10   13.10    1.90
   1   1 -10   19.40    2.00
  -1   1  10   19.00    2.20
   1  -1  10   26.50    2.70
  -1  -1 -10   32.70    2.40
   1   1  10   31.50    2.60
  -1   1 -10   27.90    2.30
   3  -1  10   17.10    2.30
  -3  -1 -10   16.00    1.90
   3   1  10   17.60    2.20
  -3   1 -10   14.90    1.90
  -5  -1 -10   -1.20    0.90
   5  -1  10    0.60    1.10
   5   1  10    0.10    1.20
  -5   1 -10    0.20    1.00
  -7  -1 -10    1.70    1.20
   7  -1  10    1.50    1.30
  -7   1 -10    3.50    1.30
   7   1  10    3.60    1.40
   9  -1  10   13.30    2.10
  -9  -1 -10   14.00    1.90
  -9   1 -10   10.10    1.80
   9   1  10   15.20    2.20
 -11  -1 -10    4.60    1.40
  11  -1  10    3.70    1.40
  11   1  10    6.70    1.60
 -11   1 -10    4.60    1.40
 -13  -1 -10   44.20    3.00
  13  -1  10   40.90    3.30
 -13   1 -10   45.90    3.10
  13   1  10   42.10    3.20
 -15  -1 -10   45.80    3.20
  15  -1  10   52.19    3.60
  15   1  10   46.20    3.40
 -15   1 -10   44.60    3.20
 -17  -1 -10    0.50    1.40
  17  -1  10    0.00    1.30
  17   1  10   -0.90    1.20
 -17   1 -10    1.50    1.30
 -26  -2  10   37.00    3.00
  26  -2 -10   40.40    2.70
 -26   2  10   37.00    3.30
 -24  -2  10    0.60    1.00
  24  -2 -10   -0.10    0.90
 -22  -2  10    7.40    1.50
  22  -2 -10   11.90    1.70
 -22  -2  10    9.60    1.70
  20  -2 -10   27.20    2.40
 -20  -2  10   25.10    2.40
 -18  -2  10   15.60    1.90
  18  -2 -10   19.50    2.00
  18   2 -10   17.50    1.70
  16  -2 -10   56.29    2.90
 -16  -2  10   54.59    3.10
  16   2 -10   60.19    2.70
  14  -2 -10   15.50    1.70
 -14  -2  10   17.20    2.00
  14   2 -10   18.30    1.70
  12  -2 -10    2.60    1.00
 -12  -2  10    2.80    1.20
 -12   2  10    1.90    1.00
  12   2 -10    5.30    1.10
 -10  -2  10    8.80    1.60
  10  -2 -10   11.90    1.50
 -10   2  10    7.10    1.40
   8  -2 -10   -0.50    0.80
   8  -2 -10   -1.10    0.70
  -8  -2  10    0.70    0.90
  -8   2  10   -0.10    1.00
   6  -2 -10  146.39    5.10
   6  -2 -10  158.88    5.30
  -6   2  10  146.49    5.50
   4  -2 -10    0.00    0.80
   4  -2 -10    0.10    0.90
  -4  -2  10   -0.10    1.10
  -4   2  10    1.00    1.10
   2  -2 -10   15.00    1.80
  -2  -2  10   10.80    1.70
  -2   2  10   18.50    2.20
   2   2 -10   14.80    1.80
   0  -2 -10    2.60    1.10
   0  -2  10    1.90    1.30
   0   2 -10    2.80    1.10
   0   2  10    2.10    1.10
   2  -2  10   78.59    4.10
  -2   2 -10   93.69    4.00
   2   2  10   93.79    4.30
   4  -2  10   59.79    3.50
  -4  -2 -10   65.69    3.40
  -4   2 -10   69.39    3.50
   4   2  10   63.29    3.60
   6  -2  10   21.50    2.40
   6   2  10   17.80    2.30
  -6   2 -10   17.80    2.00
  -8  -2 -10   14.60    2.00
   8  -2  10   12.80    2.00
   8   2  10   17.20    2.40
  -8   2 -10   12.60    1.80
  10  -2  10   18.90    2.40
 -10  -2 -10   18.00    2.20
  10   2  10   18.00    2.40
 -10   2 -10   19.50    2.30
  12  -2  10    6.70    1.70
 -12  -2 -10    5.10    1.60
  12   2  10    9.20    1.90
 -12   2 -10    7.10    1.70
  14  -2  10    9.80    2.10
 -14  -2 -10   16.60    2.30
  14   2  10    9.10    2.00
 -14   2 -10   12.20    2.00
 -16  -2 -10    0.70    1.40
  16  -2  10    0.60    1.50
  16   2  10    1.50    1.40
 -16   2 -10    0.90    1.30
 -18  -2 -10   54.49    3.70
  18  -2  10   56.79    4.00
  18   2  10   59.39    4.00
 -18   2 -10   51.59    3.60
 -25  -3  10    0.40    1.20
  25  -3 -10    3.40    1.30
 -25  -3  10    2.20    1.20
  23  -3 -10    5.80    1.40
 -23  -3  10    5.70    1.60
 -21  -3  10    0.90    1.20
  21  -3 -10    0.20    1.00
  19  -3 -10    3.00    1.20
 -19  -3  10    2.20    1.10
  17  -3 -10    1.80    1.10
 -17  -3  10    0.50    1.10
  15  -3 -10   -0.20    0.80
 -15  -3  10    1.30    1.10
  15   3 -10   -0.70    0.70
 -13  -3  10    0.30    1.00
  13  -3 -10    0.50    0.90
  13   3 -10   -0.30    0.70
  11  -3 -10   41.20    2.40
 -11  -3  10   31.50    2.50
   9  -3 -10   44.30    2.60
   9  -3 -10   47.90    2.50
  -9  -3  10   40.10    2.80
  -9   3  10   43.40    2.70
   7  -3 -10  118.79    4.50
   7  -3 -10  131.69    4.60
  -7  -3  10  118.69    5.00
  -7   3  10  120.19    4.80
   5  -3 -10   38.00    2.40
   5  -3 -10   39.90    2.50
  -5  -3  10   33.40    2.60
  -5   3  10   37.40    2.60
   3  -3 -10   79.19    3.50
   3  -3 -10   73.29    3.30
  -3   3  10   73.89    3.70
   1  -3 -10    1.20    0.90
  -1  -3  10    3.10    1.40
   1  -3 -10    3.80    1.20
  -1   3  10    1.00    1.00
   1   3 -10    2.70    1.20
  -1  -3 -10    3.30    1.20
   1  -3  10    3.20    1.30
  -1   3 -10    2.10    1.10
   1   3  10    3.30    1.40
  -3  -3 -10   14.40    1.90
   3  -3  10   12.20    1.90
   3   3  10   16.30    2.20
  -3   3 -10   16.20    1.90
   5  -3  10    0.30    1.10
  -5  -3 -10    0.40    0.40
  -5   3 -10   -0.80    0.90
   5   3  10    1.40    1.20
   7  -3  10   50.49    3.30
  -7  -3 -10   52.09    3.10
  -7   3 -10   51.49    3.10
   7   3  10   48.50    3.20
   9  -3  10   22.70    2.70
  -9  -3 -10   23.60    2.50
  -9   3 -10   25.00    2.50
   9   3  10   33.20    3.10
 -11  -3 -10   16.10    2.20
  11  -3  10   16.10    2.40
 -11   3 -10   19.50    2.20
  11   3  10   20.90    2.60
 -13  -3 -10   -0.80    1.20
  13  -3  10   -0.10    1.30
  13   3  10   -1.10    1.20
 -13   3 -10    0.00    1.20
 -15  -3 -10   45.70    3.40
  15  -3  10   54.59    3.60
  15   3  10   53.99    3.80
 -15   3 -10   51.19    3.30
  17  -3  10   86.59    4.90
 -17  -3 -10   95.59    4.90
  17   3  10  100.59    5.20
 -17   3 -10   99.49    4.80
 -24  -4  10    0.50    1.20
  24  -4 -10    1.60    1.20
 -22  -4  10    5.30    1.60
  22  -4 -10    4.10    1.40
  20  -4 -10    9.70    1.60
 -20  -4  10    8.30    1.60
 -18  -4  10    9.50    1.80
  18  -4 -10   14.60    1.90
  16  -4 -10   -0.20    0.90
 -16  -4  10   -1.20    0.90
 -14  -4  10   17.40    2.10
  14  -4 -10   18.30    1.90
 -12  -4  10   12.30    1.80
  12  -4 -10   13.60    1.70
  10  -4 -10    1.10    0.90
 -10  -4  10    1.10    1.10
   8  -4 -10   35.00    2.30
  -8  -4  10   32.50    2.50
   6  -4 -10   25.10    2.20
  -6  -4  10   21.80    2.30
   6  -4 -10   25.70    2.00
  -6   4  10   30.70    2.60
  -4  -4  10    4.10    1.30
   4  -4 -10    5.50    1.20
   4  -4 -10    3.40    1.20
  -4   4  10    7.00    1.50
   2  -4 -10    2.50    1.10
   2  -4 -10    3.10    1.20
  -2  -4  10    2.90    1.30
  -2   4  10    4.90    1.40
   0  -4  10   10.00    1.80
   0  -4 -10   19.40    2.00
   0  -4 -10   17.10    1.90
   0   4  10   15.40    2.10
  -2  -4 -10   52.09    3.00
   2  -4  10   51.69    3.30
  -2  -4 -10   49.50    2.80
   2   4  10   57.19    3.40
  -2   4 -10   51.79    3.00
   4  -4  10    1.60    1.30
  -4  -4 -10    1.20    1.00
  -4  -4 -10    3.20    1.30
   4   4  10    0.40    1.20
  -4   4 -10    1.50    1.10
   6  -4  10    2.00    1.40
  -6  -4 -10   -0.10    1.10
   6   4  10    0.60    1.20
  -6   4 -10    0.90    1.20
  -8  -4 -10    7.20    1.40
   8  -4  10   10.80    2.10
  -8   4 -10    8.90    1.80
   8   4  10    7.70    1.70
 -10  -4 -10   18.70    2.30
  10  -4  10   17.30    2.40
  10   4  10   17.90    2.40
 -10   4 -10   20.00    2.30
 -12  -4 -10   30.40    3.00
  12  -4  10   31.50    3.30
  12   4  10   31.10    3.20
 -12   4 -10   39.80    2.80
 -14  -4 -10   32.50    3.10
  14  -4  10   45.30    3.40
  14   4  10   32.80    3.40
 -14   4 -10   36.50    3.20
  16  -4  10    1.30    1.40
 -16  -4 -10    1.50    1.40
  16   4  10    1.60    1.50
 -16   4 -10    0.30    1.30
 -23  -5  10    9.40    1.90
  23  -5 -10    9.60    1.80
 -21  -5  10   13.30    2.10
  21  -5 -10   13.10    1.90
 -19  -5  10   13.30    2.00
  19  -5 -10    9.10    1.70
  17  -5 -10    5.50    1.50
 -17  -5  10    5.60    1.50
 -15  -5  10    0.90    1.20
  15  -5 -10    1.10    1.00
  13  -5 -10   11.00    1.70
 -13  -5  10   10.60    1.80
 -11  -5  10   33.20    2.70
  11  -5 -10   39.90    2.60
  -9  -5  10   35.40    2.70
   9  -5 -10   29.80    2.30
   7  -5 -10    3.30    1.20
  -7  -5  10    3.60    1.30
   5  -5 -10   14.90    1.80
  -5  -5  10   13.60    2.00
   3  -5 -10   67.89    3.30
   3  -5 -10   71.49    3.40
  -3  -5  10   62.89    3.60
   1  -5 -10   20.70    2.10
  -1  -5  10   21.30    2.40
   1  -5 -10   22.70    2.20
  -1   5  10   24.40    2.50
  -1  -5 -10   18.40    2.10
  -1  -5 -10   15.90    1.90
   1   5  10   17.40    2.20
  -3  -5 -10    7.00    1.50
  -3  -5 -10    6.40    1.30
   3  -5  10    6.90    1.60
   3   5  10    7.90    1.70
   5  -5  10   18.10    2.40
  -5  -5 -10   21.30    2.10
  -5  -5 -10   22.00    2.40
   5   5  10   25.60    2.70
  -7  -5 -10    1.20    1.20
   7  -5  10    0.50    1.40
  -7  -5 -10   -0.50    0.90
   7   5  10   -0.50    1.10
  -7   5 -10    1.70    1.20
  -9  -5 -10   37.30    2.50
  -9  -5 -10   31.10    3.00
   9  -5  10   37.20    3.00
   9   5  10   40.10    3.20
  -9   5 -10   38.50    2.90
  11  -5  10   19.20    2.60
 -11  -5 -10   22.80    2.70
  11   5  10   22.00    2.70
 -11   5 -10   19.70    2.40
  13  -5  10   76.99    4.40
 -13  -5 -10   79.19    4.50
  13   5  10   83.39    4.60
 -13   5 -10   82.39    4.30
 -20  -6  10    1.20    1.30
  20  -6 -10   -0.10    1.00
  18  -6 -10   51.49    3.20
 -18  -6  10   55.69    3.50
 -16  -6  10    2.40    1.40
  16  -6 -10    1.60    1.10
  14  -6 -10   18.30    2.10
 -14  -6  10   13.40    2.10
  12  -6 -10    1.70    1.10
 -12  -6  10    1.60    1.30
  10  -6 -10    7.00    1.50
 -10  -6  10    5.40    1.50
   8  -6 -10    4.70    1.30
  -8  -6  10    4.50    1.50
   6  -6 -10   24.80    2.30
  -6  -6  10   25.10    2.60
  -4  -6  10    1.10    1.10
   4  -6 -10    0.90    1.00
  -2  -6  10   16.70    2.20
   2  -6 -10   16.10    1.90
   0  -6  10    1.00    1.20
   0  -6 -10    1.30    1.10
  -2  -6 -10  247.98    8.10
  -2  -6 -10  247.88    7.80
   2   6  10  241.98    8.40
   4  -6  10    6.50    1.70
  -4  -6 -10    4.60    1.50
  -4  -6 -10    4.60    1.40
   4   6  10    7.30    1.70
  -6  -6 -10    1.60    1.20
  -6  -6 -10    1.40    1.30
   6  -6  10   -0.30    1.30
   6   6  10   -0.50    1.20
  -8  -6 -10   14.80    1.90
  -8  -6 -10   10.60    1.90
   8  -6  10   11.70    2.20
   8   6  10   18.70    2.50
 -10  -6 -10   23.80    2.30
  10  -6  10   24.80    3.00
 -10  -6 -10   23.30    2.70
  10   6  10   28.40    3.10
  17  -7 -10    0.60    1.10
 -17  -7  10    1.40    1.40
  15  -7 -10    1.60    1.20
 -15  -7  10    0.90    1.30
  13  -7 -10    6.70    1.60
 -13  -7  10    8.00    1.80
 -11  -7  10   23.60    2.70
  11  -7 -10   26.30    2.50
   9  -7 -10   -0.80    1.10
  -9  -7  10   -1.50    0.90
   7  -7 -10    0.90    1.10
  -7  -7  10   -0.30    1.10
  -5  -7  10    7.40    1.70
   5  -7 -10    4.80    1.40
  -3  -7  10   16.70    2.30
   3  -7 -10   21.30    2.20
   1  -7 -10    1.20    1.10
  -1  -7  10   -1.80    1.10
   1  -7  10   11.40    2.00
  -1  -7 -10   13.40    1.90
  -3  -7 -10   -0.10    1.00
   3  -7  10   -0.20    1.30
  -5  -7 -10   26.90    2.50
  -5  -7 -10   25.70    2.70
   5  -7  10   24.90    2.80
   5   7  10   29.40    3.00
  -7  -7 -10   24.40    2.70
   7  -7  10   22.80    2.80
  -7  -7 -10   32.20    2.70
   7   7  10   27.70    3.00
 -10  -8  10    0.60    1.40
  10  -8 -10   -1.30    1.10
   8  -8 -10   18.10    2.20
  -8  -8  10   15.80    2.40
  -6  -8  10    9.80    2.00
   6  -8 -10    8.10    1.70
   4  -8 -10    2.90    1.40
  -4  -8  10    4.10    1.60
  -2  -8  10    2.10    1.40
   2  -8 -10    1.40    1.20
   0  -8  10    1.20    1.40
   0  -8 -10    1.00    1.20
  -2  -8 -10   23.80    2.40
  22   0 -11    0.90    1.00
  20   0 -11    0.80    0.90
  18   0 -11    0.40    0.90
 -16   0  11    0.70    1.10
  16   0 -11    0.80    0.90
  14   0 -11    1.30    0.90
 -14   0  11    0.40    1.00
 -12   0  11   -0.60    1.00
  12   0 -11    0.40    0.80
 -10   0  11    0.40    1.10
  10   0 -11   -0.10    0.80
   8   0 -11    0.70    0.90
  -8   0  11    0.90    1.20
   6   0 -11   -0.10    1.00
  -6   0  11   -1.80    1.00
   4   0 -11   -0.40    0.70
  -4   0  11    1.50    1.10
  -2   0  11    1.80    1.20
   2   0 -11    1.60    1.00
   0   0 -11    1.10    1.00
   0   0  11    0.60    1.10
   2   0  11    0.10    1.10
  -2   0 -11    0.30    1.00
   4   0  11   -0.90    1.10
  -4   0 -11    0.30    1.10
  -6   0 -11   -0.30    1.00
   6   0  11   -1.80    1.10
  -8   0 -11    0.30    1.20
   8   0  11    0.70    1.30
  10   0  11   -0.90    1.20
 -10   0 -11   -0.20    1.30
 -12   0 -11   -1.10    1.20
  12   0  11    1.60    1.40
 -14   0 -11   -1.10    1.20
  14   0  11   -0.40    1.30
  23  -1 -11    3.30    1.20
  21  -1 -11   16.40    1.90
 -19  -1  11   15.90    2.10
  19  -1 -11   15.90    1.90
  19   1 -11   17.30    1.90
 -17  -1  11    0.90    1.10
  17  -1 -11    0.60    0.90
  17   1 -11   -0.70    0.90
 -15  -1  11   19.10    2.20
  15  -1 -11   19.20    2.00
  15   1 -11   20.10    1.90
 -13  -1  11    3.80    1.30
  13  -1 -11    2.40    1.10
  13   1 -11    2.60    1.10
 -13   1  11    1.50    1.10
  11  -1 -11    6.30    1.30
 -11  -1  11    4.90    1.40
  11   1 -11    4.40    1.20
 -11   1  11    4.90    1.30
   9  -1 -11   16.20    1.80
  -9   1  11   16.80    2.10
   7  -1 -11  226.48    7.20
   7  -1 -11  211.48    6.90
  -7   1  11  220.08    7.50
  -5  -1  11   10.80    1.90
   5  -1 -11   11.60    1.70
  -5   1  11    9.70    1.80
   5   1 -11   10.70    1.60
  -3  -1  11    9.10    1.70
   3  -1 -11   11.60    1.70
  -3   1  11   10.00    1.80
   3   1 -11   10.00    1.70
  -1  -1  11    9.90    1.90
   1  -1 -11    3.80    1.10
  -1   1  11    4.70    1.50
   1   1 -11    7.70    1.50
  -1  -1 -11   14.10    1.90
   1  -1  11   12.80    2.10
   1   1  11   12.80    2.00
  -1   1 -11   12.50    1.80
   3  -1  11    3.60    1.40
  -3  -1 -11    3.60    1.30
   3   1  11    3.30    1.50
  -3   1 -11    3.40    1.30
   5  -1  11    4.30    1.50
  -5  -1 -11    5.30    1.50
   5   1  11    4.00    1.50
  -5   1 -11    5.50    1.50
  -7  -1 -11   14.90    2.10
   7  -1  11   13.80    2.20
  -7   1 -11   11.70    1.90
   7   1  11   16.50    2.50
  -9  -1 -11    8.70    1.70
   9  -1  11    6.10    1.80
   9   1  11    6.10    1.70
  -9   1 -11    6.60    1.60
 -11  -1 -11   79.49    4.20
  11  -1  11   76.19    4.50
  11   1  11   78.39    4.60
 -11   1 -11   79.89    4.20
  13  -1  11   79.39    4.70
 -13  -1 -11   78.19    4.20
 -13   1 -11   82.89    4.30
  13   1  11   67.19    4.30
 -15  -1 -11    2.10    1.50
  15  -1  11    3.30    1.70
 -15   1 -11    2.00    1.40
  15   1  11   -0.10    1.40
  24  -2 -11    3.40    1.30
 -22  -2  11    1.30    1.20
  22  -2 -11    1.70    1.10
  20  -2 -11   33.20    2.40
 -20  -2  11   34.80    2.70
 -18  -2  11    4.90    1.40
  18  -2 -11    4.70    1.30
  16  -2 -11    2.00    1.00
  16   2 -11    0.80    0.90
 -14  -2  11    1.30    1.00
  14  -2 -11   -0.10    0.90
  14   2 -11    1.20    1.00
  12  -2 -11   70.49    3.40
 -12  -2  11   66.19    3.60
  12   2 -11   71.19    3.20
  10  -2 -11    6.70    1.40
 -10  -2  11    5.80    1.50
 -10   2  11   10.70    1.70
  -8  -2  11    0.80    1.20
   8  -2 -11    3.20    1.10
   8  -2 -11    3.80    1.10
  -8   2  11    2.70    1.30
  -6  -2  11   -1.50    0.90
   6  -2 -11    0.40    0.80
   6  -2 -11    0.60    1.00
  -6   2  11    0.70    1.10
  -4  -2  11  107.99    4.90
   4  -2 -11  105.09    4.30
   4  -2 -11  112.09    4.50
  -4   2  11  102.89    4.70
  -2  -2  11   13.00    2.10
   2  -2 -11   17.50    2.00
   2   2 -11   21.60    2.20
  -2   2  11   14.80    2.10
   0  -2 -11   33.50    2.40
   0  -2  11   37.80    2.90
   0   2 -11   31.90    2.50
   0   2  11   29.90    2.80
   2  -2  11    2.40    1.40
  -2  -2 -11   -0.60    0.70
  -2   2 -11   -0.10    1.00
   2   2  11   -0.40    1.00
  -4  -2 -11   42.60    2.90
   4  -2  11   35.40    3.30
   4   2  11   37.90    3.00
  -4   2 -11   40.70    2.80
  -6  -2 -11    2.70    1.30
   6  -2  11    2.50    1.50
  -6   2 -11    3.50    1.40
   6   2  11    5.70    1.60
   8  -2  11   85.99    4.60
  -8  -2 -11   82.79    4.20
   8   2  11   79.29    4.40
  -8   2 -11   83.09    4.20
  10  -2  11    0.50    1.30
 -10  -2 -11    1.10    1.30
  10   2  11   -0.30    1.20
 -10   2 -11    0.30    1.30
  12  -2  11   34.80    3.50
 -12  -2 -11   33.30    3.10
 -12   2 -11   36.30    3.20
  12   2  11   31.70    3.40
  14  -2  11    8.20    2.00
 -14  -2 -11    9.20    2.00
 -14   2 -11    4.80    1.70
  14   2  11    4.40    1.80
 -23  -3  11    7.70    1.80
  23  -3 -11   11.40    1.80
  21  -3 -11   22.90    2.40
 -21  -3  11   20.40    2.40
 -19  -3  11    1.70    1.20
  19  -3 -11    0.50    1.10
 -17  -3  11   35.80    2.80
  17  -3 -11   36.10    2.60
 -15  -3  11    2.20    1.30
  15  -3 -11    2.10    1.10
  15   3 -11    1.90    1.00
  13  -3 -11   -1.00    0.80
 -13  -3  11    1.10    1.00
  13   3 -11    1.20    0.90
  11  -3 -11   11.60    1.70
 -11  -3  11   13.00    2.00
  -9  -3  11    0.50    1.10
   9  -3 -11   -0.60    0.90
  -7  -3  11    1.50    1.20
   7  -3 -11   -1.80    0.80
   7  -3 -11    0.00    1.00
  -7   3  11    0.40    1.10
  -5  -3  11    4.90    1.40
   5  -3 -11   10.20    1.50
   5  -3 -11    9.50    1.50
  -5   3  11    9.30    1.70
   3  -3 -11   13.10    1.70
   3  -3 -11   11.60    1.70
  -3  -3  11    8.50    1.70
  -3   3  11   13.20    2.00
  -1  -3  11    6.60    1.70
   1  -3 -11    7.10    1.40
   1  -3 -11    5.70    1.40
  -1   3  11    5.90    1.60
   1  -3  11    2.50    1.30
  -1  -3 -11    0.30    1.10
   1   3  11    1.70    1.30
  -1   3 -11    0.00    0.90
   3  -3  11   38.90    3.10
  -3  -3 -11   49.40    3.10
   3   3  11   40.30    3.10
  -3   3 -11   42.20    2.80
   5  -3  11    1.60    1.30
  -5  -3 -11    0.10    0.50
  -5   3 -11    2.70    1.30
   5   3  11    5.30    1.70
  -7  -3 -11    3.80    1.50
   7  -3  11    6.30    1.80
   7   3  11    5.10    1.60
  -7   3 -11    6.00    1.50
   9  -3  11   71.39    4.30
  -9  -3 -11   69.89    3.90
  -9   3 -11   68.59    3.90
   9   3  11   63.59    4.10
 -11  -3 -11    1.30    1.30
  11  -3  11   -1.10    1.20
 -11   3 -11   -1.20    1.20
  11   3  11   -1.20    1.10
 -13  -3 -11    1.80    1.40
  13  -3  11    1.70    1.60
  13   3  11    2.70    1.50
 -13   3 -11    0.50    1.30
  20  -4 -11   40.00    2.80
 -20  -4  11   33.30    3.10
 -18  -4  11    2.70    1.40
  18  -4 -11    1.30    1.20
  16  -4 -11    0.30    1.00
 -16  -4  11    2.90    1.20
 -14  -4  11   53.19    3.30
  14  -4 -11   52.69    3.00
 -12  -4  11    0.30    1.20
  12  -4 -11    3.30    1.20
  10  -4 -11   21.00    2.10
 -10  -4  11   18.50    2.30
   8  -4 -11    0.90    1.00
  -8  -4  11    0.10    1.10
   6  -4 -11   92.39    4.10
  -6  -4  11   89.09    4.40
   4  -4 -11    2.90    1.20
  -4  -4  11    1.20    1.30
   4  -4 -11    2.10    1.10
  -4   4  11    1.60    1.30
   2  -4 -11  104.99    4.40
   2  -4 -11  106.79    4.50
  -2   4  11  100.79    4.80
   0  -4  11    7.80    1.70
   0  -4 -11    7.60    1.50
   0  -4 -11   11.60    1.80
   0   4  11    8.30    1.80
  -2  -4 -11   10.30    1.70
  -2  -4 -11   11.20    1.80
   2  -4  11    7.80    1.80
   2   4  11   11.40    2.00
   4  -4  11   24.20    2.80
  -4  -4 -11   22.10    2.40
  -4  -4 -11   27.40    2.40
   4   4  11   25.00    2.80
  -4   4 -11   25.90    2.60
   6  -4  11   61.29    3.90
  -6  -4 -11   59.29    3.60
   6   4  11   63.79    3.90
  -6   4 -11   63.29    3.70
  -8  -4 -11    1.40    0.80
   8  -4  11    4.60    1.70
  -8   4 -11    4.70    1.60
   8   4  11    5.00    1.70
  10  -4  11   -1.00    1.30
 -10  -4 -11    2.70    1.40
 -10   4 -11    1.70    1.40
  10   4  11    0.80    1.30
  19  -5 -11    3.10    1.30
 -19  -5  11    1.50    1.40
 -17  -5  11    5.10    1.70
  17  -5 -11    3.20    1.40
 -15  -5  11    3.50    1.50
  15  -5 -11    2.80    1.20
 -13  -5  11    3.40    1.50
  13  -5 -11    2.90    1.30
 -11  -5  11    0.70    1.30
  11  -5 -11   -1.40    1.00
  -9  -5  11    3.10    1.50
   9  -5 -11    4.40    1.20
  -7  -5  11    1.10    1.30
   7  -5 -11   -0.30    1.00
   5  -5 -11    0.20    1.00
  -5  -5  11   -0.20    1.00
   3  -5 -11    3.90    1.20
  -3  -5  11    3.00    1.40
  -1  -5  11   -0.20    1.20
   1  -5 -11    0.90    1.10
   1  -5 -11    0.80    1.20
  -1   5  11    4.40    1.50
  -1  -5 -11   21.00    2.20
  -1  -5 -11   20.50    2.30
   1   5  11   22.70    2.60
   3  -5  11   -0.20    1.30
  -3  -5 -11   -0.40    0.90
  -3  -5 -11   -0.20    1.10
   3   5  11    0.80    1.30
  -5  -5 -11    4.40    1.50
  -5  -5 -11    5.80    1.40
   5  -5  11    2.90    1.70
   5   5  11    2.90    1.50
  -7  -5 -11    5.70    1.70
  -7  -5 -11    9.00    1.70
   7  -5  11    8.60    2.10
   7   5  11    6.00    1.80
   9  -5  11   12.30    2.40
  -9  -5 -11    8.60    2.00
  -9  -5 -11   10.20    1.80
  -9   5 -11    9.20    1.90
   9   5  11   12.20    2.30
  14  -6 -11    8.30    1.70
 -14  -6  11    9.60    2.00
  12  -6 -11    4.50    1.40
 -12  -6  11    2.20    1.50
 -10  -6  11    7.50    1.80
  10  -6 -11    8.50    1.70
   8  -6 -11    0.80    1.10
  -8  -6  11    2.20    1.40
   6  -6 -11   21.20    2.30
  -6  -6  11   20.60    2.60
  -4  -6  11    9.10    2.00
   4  -6 -11   11.00    1.80
   2  -6 -11   12.90    1.90
  -2  -6  11    6.10    1.70
   0  -6 -11   39.60    2.80
   2  -6  11    8.70    2.00
  -2  -6 -11   14.90    2.00
  -4  -6 -11   27.10    2.60
  -4  -6 -11   21.90    2.50
   4  -6  11   16.90    2.50
   4   6  11   26.20    2.90
  -6  -6 -11   21.10    2.30
   6  -6  11   19.30    2.60
  -6  -6 -11   21.10    2.50
   6   6  11   23.60    2.80
  -9  -7  11   -1.40    1.20
   9  -7 -11   -0.40    1.20
  -7  -7  11    1.30    1.50
   7  -7 -11    1.10    1.20
  -5  -7  11   58.69    3.80
   5  -7 -11   53.79    3.30
  -3  -7  11   10.50    2.10
   3  -7 -11   10.00    1.80
  -1  -7  11   -0.20    1.30
   1  -7 -11    1.70    1.30
  20   0 -12   32.00    2.40
  18   0 -12   16.80    2.00
  16   0 -12   25.60    2.30
  14   0 -12    0.40    1.00
 -14   0  12    0.60    1.20
 -12   0  12   20.40    2.40
  12   0 -12   23.30    2.30
 -10   0  12   -0.70    1.20
  10   0 -12    0.20    1.00
  -8   0  12  221.08    7.80
   8   0 -12  226.68    7.30
   6   0 -12   31.40    2.50
  -6   0  12   31.70    3.10
  -4   0  12   20.80    2.50
   4   0 -12   10.80    1.70
  -2   0  12    7.10    1.80
   2   0 -12    7.70    1.60
   0   0 -12  161.58    6.20
   0   0  12  166.08    6.70
   2   0  12   21.90    2.70
  -2   0 -12   18.60    2.30
  -4   0 -12   11.70    1.90
   4   0  12   11.40    2.20
  -6   0 -12    1.20    1.20
   6   0  12    2.40    1.40
   8   0  12  107.29    5.40
  -8   0 -12  101.49    4.90
 -10   0 -12    1.70    1.40
  10   0  12    2.30    1.60
  19  -1 -12    2.30    1.20
  19   1 -12   -0.20    1.00
 -17  -1  12    1.20    1.30
  17  -1 -12    1.30    1.10
  17   1 -12    0.90    1.00
 -15  -1  12    1.20    1.20
  15  -1 -12   -1.00    0.90
  15   1 -12    0.50    1.00
  13  -1 -12    3.30    1.20
 -13  -1  12    1.90    1.30
  13   1 -12    0.20    0.90
  11  -1 -12   32.00    2.40
  11   1 -12   37.40    2.50
 -11   1  12   37.70    2.80
   9  -1 -12    1.10    1.10
  -9  -1  12    1.20    1.30
  -9   1  12    1.30    1.30
   9   1 -12    0.70    1.00
   7  -1 -12   43.10    2.70
  -7  -1  12   38.90    3.10
   7  -1 -12   44.30    2.80
  -7   1  12   48.20    3.10
   5  -1 -12    0.90    1.10
  -5  -1  12    1.40    1.30
   5  -1 -12    1.20    1.00
  -5   1  12    1.20    1.40
  -3  -1  12    0.30    1.20
   3  -1 -12    0.40    1.10
  -3   1  12    0.40    1.20
   3   1 -12   -1.00    1.00
  -1  -1  12   34.80    3.30
   1  -1 -12   19.40    2.20
  -1   1  12   27.90    2.90
   1   1 -12   31.70    2.80
  -1  -1 -12    6.20    1.50
   1  -1  12    6.20    1.80
  -1   1 -12    2.90    1.40
   1   1  12    6.20    1.70
   3  -1  12    0.50    1.40
  -3  -1 -12   -0.80    1.00
  -3   1 -12   -0.20    1.00
   3   1  12   -1.00    1.10
   5  -1  12    2.40    1.50
  -5  -1 -12    1.50    1.30
   5   1  12    3.20    1.60
  -5   1 -12    1.50    1.30
   7  -1  12    1.50    1.50
  -7  -1 -12    1.20    1.20
  -7   1 -12    2.40    1.30
   7   1  12    1.60    1.50
   9  -1  12   30.40    3.40
  -9  -1 -12   25.20    2.80
  -9   1 -12   28.30    2.90
   9   1  12   23.50    3.00
 -20  -2  12    5.80    1.70
  20  -2 -12    8.70    1.60
  18  -2 -12   18.90    2.20
 -18  -2  12   16.80    2.30
  16  -2 -12    6.60    1.50
 -16  -2  12    9.30    1.80
  16   2 -12    8.90    1.50
  14  -2 -12    2.00    1.10
 -14  -2  12    2.40    1.40
  14   2 -12    2.70    1.20
 -12  -2  12    1.50    1.20
  12  -2 -12    2.70    1.30
  12   2 -12    2.00    1.10
  10  -2 -12   63.79    3.40
  -8  -2  12   -0.90    1.20
   8  -2 -12   -0.50    1.00
   8  -2 -12    0.20    1.00
  -8   2  12   -0.20    1.20
   6  -2 -12    0.70    1.00
   6  -2 -12   -0.20    1.00
  -6  -2  12   -1.10    1.10
  -6   2  12   -2.00    1.10
   4  -2 -12    1.80    1.10
  -4  -2  12    1.50    1.40
   4  -2 -12   -0.30    1.00
  -4   2  12   -1.20    1.10
  -2  -2  12   11.10    2.10
   2  -2 -12   10.30    1.80
   2  -2 -12    8.10    1.60
   2   2 -12   12.10    1.90
  -2   2  12   11.70    2.10
   0  -2  12   46.90    3.40
   0  -2 -12   47.90    3.00
   0   2 -12   54.29    3.20
   0   2  12   49.10    3.50
   2  -2  12   24.70    2.90
  -2  -2 -12   13.30    1.90
   2   2  12   22.70    2.80
  -2   2 -12   27.30    2.70
   4  -2  12    1.20    1.50
  -4  -2 -12    2.50    1.40
  -4   2 -12    1.10    1.20
   4   2  12    2.20    1.50
   6  -2  12    7.60    2.00
  -6  -2 -12   10.40    1.90
   6   2  12    8.90    2.00
  -6   2 -12    7.40    1.70
   8  -2  12    9.70    2.30
  -8  -2 -12    9.00    1.80
  -8   2 -12    7.60    1.90
   8   2  12    6.90    1.90
 -17  -3  12    1.40    1.30
  17  -3 -12    1.50    1.20
  15  -3 -12   14.20    2.00
 -15  -3  12   20.70    2.50
  13  -3 -12   12.50    1.90
 -13  -3  12   13.30    2.20
  13   3 -12   15.30    1.80
 -11  -3  12   20.50    2.50
  11  -3 -12   20.70    2.20
  -9  -3  12    0.40    1.30
   9  -3 -12    1.80    1.10
  -7  -3  12   -0.80    1.30
   7  -3 -12    0.10    0.90
  -5  -3  12   11.30    2.10
   5  -3 -12   11.80    1.80
   5  -3 -12   14.40    1.90
  -5   3  12   11.90    2.00
   3  -3 -12    4.40    1.40
   3  -3 -12    4.70    1.40
  -3  -3  12    6.60    1.70
  -3   3  12    8.80    1.90
  -1  -3  12    1.40    1.50
   1  -3 -12    1.60    1.20
   1  -3 -12   -0.50    1.00
  -1   3  12   -0.90    1.20
  -1  -3 -12    3.20    1.30
  -1  -3 -12    3.00    1.40
   1  -3  12    4.40    1.60
   1   3  12    2.70    1.60
  -1   3 -12    3.10    1.40
  -3  -3 -12    3.80    1.50
   3  -3  12    0.80    1.40
   3   3  12    2.00    1.60
  -3   3 -12    3.90    1.50
   5  -3  12    8.00    2.00
   5   3  12   10.00    2.00
  -5   3 -12    9.20    1.90
  -7  -3 -12   32.20    3.10
   7  -3  12   25.60    3.10
  -7   3 -12   29.80    2.90
   7   3  12   35.40    3.50
 -16  -4  12   11.00    2.10
  16  -4 -12    6.80    1.60
 -14  -4  12    1.80    1.30
  14  -4 -12    0.00    1.00
  12  -4 -12    6.80    1.50
 -12  -4  12    8.00    1.80
 -10  -4  12   14.50    2.30
  10  -4 -12   14.40    2.00
   8  -4 -12    2.70    1.30
  -8  -4  12    0.80    1.30
   6  -4 -12    4.40    1.40
  -6  -4  12    0.00    1.20
   4  -4 -12    0.00    1.00
  -4  -4  12   -0.90    1.20
   2  -4 -12    3.80    1.30
   2  -4 -12    8.20    1.70
  -2  -4  12    3.80    1.70
  -2   4  12    3.50    1.60
   0  -4  12    8.50    2.00
   0  -4 -12    9.60    1.80
   0  -4 -12   12.10    1.90
   0   4  12   12.50    2.20
  -2  -4 -12    6.90    1.60
   2  -4  12    3.50    1.60
  -2  -4 -12    5.00    1.60
   2   4  12    7.60    1.90
  -4  -4 -12    5.80    1.70
  -4  -4 -12    6.80    1.60
   4  -4  12    7.00    1.90
   4   4  12    5.80    1.80
  11  -5 -12    3.00    1.40
 -11  -5  12    1.20    1.40
   9  -5 -12   77.19    3.90
  -9  -5  12   72.99    4.30
  -7  -5  12   22.30    2.80
   7  -5 -12   19.10    2.20
   5  -5 -12   29.50    2.70
  -3  -5  12    0.20    1.40
   3  -5 -12   -1.20    1.10
  -1  -5  12    7.60    2.00
   1  -5 -12    8.80    1.70
  -1  -5 -12    4.90    1.60
  -1  -5 -12    5.90    1.60
   1  -5  12    1.30    1.50
   1   5  12    7.40    1.90
  14   0 -13   -0.90    1.00
 -12   0  13    0.40    1.30
  12   0 -13   -0.10    1.00
 -10   0  13   -0.30    1.30
  10   0 -13    0.80    1.10
   8   0 -13    0.40    1.10
  -8   0  13   -0.40    1.30
  -6   0  13    1.80    1.50
   6   0 -13    1.40    1.10
  -4   0  13    0.30    1.30
   4   0 -13   -0.70    0.90
  -2   0  13   -1.50    1.20
   2   0 -13   -0.60    1.20
   0   0 -13   -0.80    1.20
   0   0  13    0.20    1.50
  -2   0 -13    0.10    1.20
   2   0  13    1.10    1.60
 -13  -1  13    0.60    1.30
  13  -1 -13   -0.10    1.10
  13   1 -13    1.30    1.10
  11  -1 -13   33.20    2.90
  11   1 -13   34.70    2.50
   9  -1 -13    5.40    1.50
  -9  -1  13    5.90    1.80
   9   1 -13    6.40    1.50
  -9   1  13   13.00    2.30
  -7  -1  13   -0.10    1.40
   7  -1 -13   -0.70    0.90
  -7   1  13    0.40    1.30
   5  -1 -13    0.70    1.10
   5  -1 -13    3.60    1.30
  -5  -1  13    2.10    1.60
  -5   1  13    2.20    1.60
   3  -1 -13    3.50    1.50
  -3  -1  13    3.50    1.60
  -3   1  13    6.80    1.80
   3   1 -13    1.50    1.30
  -1  -1  13    2.60    1.60
   1  -1 -13    1.80    1.30
  -1   1  13    1.40    1.50
   1   1 -13    2.10    1.30
   1  -1  13    3.50    1.70
  -1  -1 -13    3.10    1.50
  -1   1 -13    5.10    1.50
   1   1  13    4.30    1.70
  12  -2 -13   21.20    2.40
  12   2 -13   19.40    2.20
  10  -2 -13    2.30    1.30
 -10  -2  13    3.10    1.60
  10   2 -13    4.30    1.30
   8  -2 -13   98.39    4.40
  -8  -2  13   86.79    4.80
   6  -2 -13    1.10    1.20
  -6  -2  13    1.10    1.40
   6  -2 -13    2.50    1.20
  -6   2  13    1.40    1.40
  -4  -2  13   24.50    3.00
   4  -2 -13   30.50    2.70
   4  -2 -13   25.70    2.70
  -4   2  13   26.70    3.00
  -2  -2  13    3.00    1.80
   2  -2 -13    4.60    1.60
   2  -2 -13    3.80    1.40
  -2   2  13    3.20    1.70
   0  -2  13   10.50    2.20
   0  -2 -13    9.80    1.90
   0   2 -13   13.60    2.10
   0   2  13   10.80    2.10
   7  -3 -13   -0.20    1.10
  -7  -3  13    2.80    1.60
  -5  -3  13   -0.10    1.50
   5  -3 -13    1.20    1.20
   3  -3 -13    9.40    1.80
   0   0   0    0.00    0.00
_computing_structure_solution     'SHELXT 2014/5 (Sheldrick, 2014)'
;
_shelx_hkl_checksum     1893
_shelx_res_file
;
TITL Cl
    shelx.res
    created by SHELXL-2018/3 at 16:51:11 on 21-Feb-2019
CELL  0.71073  26.6755   9.3259  10.0405   90.000   99.560   90.000
ZERR     8.00   0.0019   0.0007   0.0008    0.000    0.004    0.000
LATT   7
SYMM  - X,   Y, 1/2 - Z
SFAC  C    H    CL
UNIT  112 96 16
MERG   2
FMAP   2
PLAN   -1
SIZE     0.100   0.200   0.300
ACTA
BOND   $H
CONF
L.S.  36
TEMP    23.00
WGHT    0.046000    1.490700
FVAR       0.22488
CL1A  3    0.305578    0.695710    0.084212    11.00000    0.02150    0.03999 =
         0.02582    0.00464   -0.00301    0.00466
C1A   1    0.356162    0.649041    0.209845    11.00000    0.01726    0.02659 =
         0.01910   -0.00093    0.00046    0.00369
C2A   1    0.398564    0.737407    0.233458    11.00000    0.02262    0.02371 =
         0.02218    0.00109    0.00511    0.00054
AFIX  43
H2A   2    0.400392    0.819329    0.181667    11.00000   -1.20000
AFIX   0
C3A   1    0.438251    0.701211    0.335944    11.00000    0.01860    0.02571 =
         0.02299   -0.00285    0.00407   -0.00136
AFIX  43
H3A   2    0.466935    0.759394    0.351988    11.00000   -1.20000
AFIX   0
C4A   1    0.435910    0.579516    0.415096    11.00000    0.01754    0.02456 =
         0.01856   -0.00313    0.00306    0.00461
C5A   1    0.393060    0.491927    0.386829    11.00000    0.02300    0.02062 =
         0.02359    0.00093    0.00350    0.00162
AFIX  43
H5A   2    0.391223    0.409246    0.437578    11.00000   -1.20000
AFIX   0
C6A   1    0.353140    0.525686    0.284545    11.00000    0.01990    0.02473 =
         0.02579   -0.00236    0.00165   -0.00277
AFIX  43
H6A   2    0.324808    0.466334    0.266505    11.00000   -1.20000
AFIX   0
C7A   1    0.478836    0.541050    0.526362    11.00000    0.01994    0.02916 =
         0.02074   -0.00190    0.00031    0.00454
AFIX  23
H7A1  2    0.465754    0.482765    0.592893    11.00000   -1.20000
H7A2  2    0.492801    0.628077    0.570743    11.00000   -1.20000
AFIX   0
CL1B  3    0.449707    0.904646    0.914494    11.00000    0.02872    0.03225 =
         0.03558   -0.00290   -0.00707   -0.00182
C1B   1    0.395609    0.879246    0.793167    11.00000    0.02227    0.01992 =
         0.02507    0.00078    0.00011   -0.00165
C2B   1    0.348360    0.908081    0.826065    11.00000    0.02962    0.02961 =
         0.02326   -0.00570    0.00759   -0.00226
AFIX  43
H2B   2    0.345284    0.938736    0.912478    11.00000   -1.20000
AFIX   0
C3B   1    0.305708    0.890604    0.728364    11.00000    0.02136    0.03082 =
         0.03129   -0.00309    0.00843   -0.00063
AFIX  43
H3B   2    0.273843    0.910620    0.749858    11.00000   -1.20000
AFIX   0
C4B   1    0.309295    0.843874    0.598878    11.00000    0.02113    0.02030 =
         0.02497    0.00280    0.00244   -0.00050
C5B   1    0.357423    0.813561    0.569915    11.00000    0.02787    0.02784 =
         0.02151   -0.00113    0.00675    0.00307
AFIX  43
H5B   2    0.360595    0.780451    0.484341    11.00000   -1.20000
AFIX   0
C6B   1    0.400642    0.831606    0.665640    11.00000    0.02161    0.02801 =
         0.02857    0.00021    0.00687    0.00411
AFIX  43
H6B   2    0.432599    0.811998    0.644554    11.00000   -1.20000
AFIX   0
C7B   1    0.262389    0.823203    0.494013    11.00000    0.02505    0.02693 =
         0.02764    0.00334   -0.00109   -0.00021
AFIX  23
H7B1  2    0.271471    0.832325    0.404772    11.00000   -1.20000
H7B2  2    0.238029    0.898025    0.504017    11.00000   -1.20000
AFIX   0
HKLF 4
REM  Cl
REM wR2 = 0.0897, GooF = S = 1.040, Restrained GooF = 1.040 for all data
REM R1 = 0.0329 for 2627 Fo > 4sig(Fo) and 0.0404 for all 3090 data
REM 145 parameters refined using 0 restraints
END
WGHT      0.0403      1.7001
REM Highest difference peak  0.311,  deepest hole -0.272,  1-sigma level  0.055
Q1    1   0.4126  0.5426  0.4062  11.00000  0.05    0.31
;
_shelx_res_checksum     36712
data_II
_audit_creation_method     'SHELXL-2018/3'
_chemical_name_systematic
;
1-Bromo-4-[2-(4-chlorophenyl)ethyl]benzene
;
_chemical_name_common     ?
_chemical_formula_moiety     'C14 H12 Br2'
_chemical_formula_sum     'C14 H12 Br2'
_chemical_formula_iupac     'C14 H12 Br2'
_chemical_formula_weight     340.06
_chemical_melting_point     ?
_space_group_crystal_system     monoclinic
_space_group_name_H-M_alt     'P 21/c'
_space_group_name_Hall     '-P 2ybc'
loop_
    _space_group_symop_operation_xyz
    'x, y, z'
    '-x, y+1/2, -z+1/2'
    '-x, -y, -z'
    'x, -y-1/2, z-1/2'
_cell_length_a     10.8761(2)
_cell_length_b     7.51570(10)
_cell_length_c     15.6131(3)
_cell_angle_alpha     90
_cell_angle_beta     106.1770(10)
_cell_angle_gamma     90
_cell_volume     1225.71(4)
_cell_formula_units_Z     4
_cell_measurement_reflns_used     3449
_cell_measurement_theta_min     2.87
_cell_measurement_theta_max     28.26
_cell_measurement_temperature     100(2)
_exptl_crystal_description     prism
_exptl_crystal_colour     colourless
_exptl_crystal_size_max     0.200
_exptl_crystal_size_mid     0.110
_exptl_crystal_size_min     0.070
_exptl_crystal_density_diffrn     1.843
_exptl_crystal_density_meas     ?
_exptl_crystal_density_method     ?
_exptl_crystal_F_000     664
_exptl_absorpt_coefficient_mu     6.582
_exptl_absorpt_correction_type     multi-scan
_exptl_absorpt_process_details
;
(SADABS; Sheldrick, 1996)
;
_exptl_absorpt_correction_T_min     0.5462
_exptl_absorpt_correction_T_max     0.7457
_diffrn_ambient_temperature     100(2)
_diffrn_source     'fine-focus sealed tube'
_diffrn_radiation_type     MoK\a
_diffrn_radiation_wavelength     0.71073
_diffrn_radiation_monochromator     'graphite'
_diffrn_measurement_device_type     'Bruker <b>model?</b> CCD area detector'
_diffrn_measurement_method     '\f and \w scans'
_diffrn_detector_area_resol_mean     ?
_diffrn_reflns_number     11908
_diffrn_reflns_av_R_equivalents     0.0347
_diffrn_reflns_av_unetI/netI     0.0330
_diffrn_reflns_theta_min     2.717
_diffrn_reflns_theta_max     28.396
_diffrn_reflns_theta_full     25.242
_diffrn_measured_fraction_theta_max     0.997
_diffrn_measured_fraction_theta_full     0.998
_diffrn_reflns_limit_h_min     -14
_diffrn_reflns_limit_h_max     14
_diffrn_reflns_limit_k_min     -10
_diffrn_reflns_limit_k_max     9
_diffrn_reflns_limit_l_min     -20
_diffrn_reflns_limit_l_max     20
_diffrn_standards_number     0
_diffrn_standards_interval_count     0
_diffrn_standards_interval_time     0
_diffrn_standards_decay_%     0
_refine_special_details
;
Owing to poor agreement, the (1 1 1) reflection was omitted from the
final cycles of refinement.
;
_reflns_number_total     3065
_reflns_number_gt     2520
_reflns_threshold_expression     'I > 2\s(I)'
_refine_ls_structure_factor_coef     Fsqd
_refine_ls_matrix_type     full
_refine_ls_R_factor_all     0.0380
_refine_ls_R_factor_gt     0.0259
_refine_ls_wR_factor_gt     0.0550
_refine_ls_wR_factor_ref     0.0583
_refine_ls_goodness_of_fit_ref     1.032
_refine_ls_restrained_S_all     1.032
_refine_ls_number_reflns     3065
_refine_ls_number_parameters     145
_refine_ls_number_restraints     0
_refine_ls_hydrogen_treatment     constr
_refine_ls_weighting_scheme     calc
_refine_ls_weighting_details
              'w=1/[\s^2^(Fo^2^)+(0.0289P)^2^+0.0779P] where P=(Fo^2^+2Fc^2^)/3'
_atom_sites_solution_hydrogens     geom
_atom_sites_solution_primary     direct
_atom_sites_solution_secondary     ?
_refine_ls_shift/su_max     0.001
_refine_ls_shift/su_mean     0.000
_refine_diff_density_max     0.451
_refine_diff_density_min     -0.405
_refine_ls_extinction_method     none
_refine_ls_extinction_coef     .
loop_
    _atom_type_symbol
    _atom_type_description
    _atom_type_scat_dispersion_real
    _atom_type_scat_dispersion_imag
    _atom_type_scat_source
    'C' 'C' 0.0033 0.0016
                         'International Tables Vol C Tables 4.2.6.8 and 6.1.1.4'
    'H' 'H' 0.0000 0.0000
                         'International Tables Vol C Tables 4.2.6.8 and 6.1.1.4'
    'Br' 'Br' -0.2901 2.4595
                         'International Tables Vol C Tables 4.2.6.8 and 6.1.1.4'
_computing_data_collection
;
APEX2 (Bruker, 2008)
;
_computing_cell_refinement
;
SAINT (Bruker, 2008)
;
_computing_data_reduction
;
SAINT (Bruker, 2008)
;
_computing_structure_solution
;
SHELXS97 (Sheldrick, 2008)
;
_computing_structure_refinement
;
<i>SHELXL2018/3</i> (Sheldrick, 2015)
;
_computing_molecular_graphics
;
ORTEP-3 for Windows (Farrugia, 2012), DIAMOND (Brandenburg,
2006) and
<i>QMol</i> (Gans & Shalloway, 2001)
;
_computing_publication_material
;
publCIF (Westrip, 2010)
;
loop_
    _atom_site_type_symbol
    _atom_site_label
    _atom_site_fract_x
    _atom_site_fract_y
    _atom_site_fract_z
    _atom_site_U_iso_or_equiv
    _atom_site_adp_type
    _atom_site_calc_flag
    _atom_site_occupancy
    _atom_site_disorder_assembly
    _atom_site_disorder_group
    Br Br1 0.50841(2) 0.84764(3) 0.90903(2) 0.02370(8) Uani d 1 . .
    Br Br2 -0.25048(2) 0.70383(3) 0.09773(2) 0.02253(8) Uani d 1 . .
    C C1 0.4150(2) 0.8055(3) 0.78827(15) 0.0159(5) Uani d 1 . .
    C C2 0.3013(2) 0.7135(3) 0.77050(15) 0.0161(4) Uani d 1 . .
    H H2 0.269796 0.672242 0.817887 0.019 Uiso calc 1 . .
    C C3 0.2335(2) 0.6817(3) 0.68274(15) 0.0177(5) Uani d 1 . .
    H H3 0.155194 0.617644 0.670292 0.021 Uiso calc 1 . .
    C C4 0.2778(2) 0.7417(3) 0.61232(15) 0.0167(5) Uani d 1 . .
    C C5 0.3933(2) 0.8356(3) 0.63289(16) 0.0187(5) Uani d 1 . .
    H H5 0.425069 0.878319 0.585874 0.022 Uiso calc 1 . .
    C C6 0.4624(2) 0.8674(3) 0.72041(15) 0.0173(5) Uani d 1 . .
    H H6 0.541066 0.930801 0.733576 0.021 Uiso calc 1 . .
    C C7 0.2051(2) 0.7034(4) 0.51691(16) 0.0255(6) Uani d 1 . .
    H H7A 0.218424 0.577129 0.503799 0.031 Uiso calc 1 . .
    H H7B 0.241041 0.777365 0.477256 0.031 Uiso calc 1 . .
    C C8 0.0625(2) 0.7386(3) 0.49531(15) 0.0212(5) Uani d 1 . .
    H H8A 0.025232 0.652822 0.529264 0.025 Uiso calc 1 . .
    H H8B 0.049949 0.859257 0.516862 0.025 Uiso calc 1 . .
    C C9 -0.0116(2) 0.7260(3) 0.39829(14) 0.0147(4) Uani d 1 . .
    C C10 -0.1344(2) 0.7992(3) 0.36922(15) 0.0167(5) Uani d 1 . .
    H H10 -0.170004 0.854105 0.411688 0.020 Uiso calc 1 . .
    C C11 -0.2056(2) 0.7945(3) 0.28122(15) 0.0172(5) Uani d 1 . .
    H H11 -0.288380 0.846752 0.263034 0.021 Uiso calc 1 . .
    C C12 -0.1540(2) 0.7119(3) 0.21965(15) 0.0161(4) Uani d 1 . .
    C C13 -0.0336(2) 0.6354(3) 0.24522(15) 0.0172(5) Uani d 1 . .
    H H13 0.000460 0.578442 0.202509 0.021 Uiso calc 1 . .
    C C14 0.0369(2) 0.6430(3) 0.33433(15) 0.0154(4) Uani d 1 . .
    H H14 0.119669 0.590830 0.352166 0.018 Uiso calc 1 . .
loop_
    _atom_site_aniso_label
    _atom_site_aniso_U_11
    _atom_site_aniso_U_22
    _atom_site_aniso_U_33
    _atom_site_aniso_U_12
    _atom_site_aniso_U_13
    _atom_site_aniso_U_23
    Br1 0.02109(13) 0.02960(15) 0.01712(13) -0.00317(9) -0.00014(9) -0.00484(9)
    Br2 0.01971(13) 0.03068(15) 0.01471(12) -0.00164(9) 0.00065(9) 0.00265(9)
    C1 0.0149(11) 0.0157(12) 0.0151(11) 0.0040(8) 0.0009(9) -0.0027(8)
    C2 0.0160(11) 0.0163(11) 0.0175(11) 0.0019(8) 0.0073(9) 0.0018(9)
    C3 0.0136(11) 0.0205(12) 0.0185(12) -0.0004(8) 0.0036(9) -0.0009(9)
    C4 0.0146(11) 0.0200(12) 0.0152(11) 0.0023(8) 0.0036(9) -0.0006(9)
    C5 0.0146(11) 0.0216(12) 0.0214(12) 0.0015(9) 0.0076(9) 0.0038(9)
    C6 0.0106(10) 0.0172(12) 0.0243(12) -0.0004(8) 0.0053(9) -0.0012(9)
    C7 0.0160(12) 0.0436(16) 0.0171(12) 0.0027(10) 0.0050(10) -0.0026(11)
    C8 0.0166(12) 0.0281(13) 0.0172(12) 0.0018(10) 0.0021(9) -0.0023(10)
    C9 0.0169(11) 0.0132(11) 0.0146(11) -0.0018(8) 0.0054(9) 0.0007(8)
    C10 0.0173(11) 0.0152(12) 0.0195(12) -0.0002(8) 0.0082(9) 0.0003(9)
    C11 0.0129(10) 0.0172(12) 0.0211(12) 0.0006(8) 0.0039(9) 0.0026(9)
    C12 0.0160(11) 0.0175(12) 0.0133(10) -0.0038(8) 0.0015(9) 0.0025(9)
    C13 0.0189(11) 0.0165(12) 0.0174(11) -0.0011(9) 0.0070(9) -0.0003(9)
    C14 0.0129(11) 0.0160(11) 0.0176(11) -0.0012(8) 0.0048(9) 0.0015(9)
_geom_special_details
;
 All esds (except the esd in the dihedral angle between two l.s. planes)
 are estimated using the full covariance matrix.  The cell esds are taken
 into account individually in the estimation of esds in distances, angles
 and torsion angles; correlations between esds in cell parameters are only
 used when they are defined by crystal symmetry.  An approximate (isotropic)
 treatment of cell esds is used for estimating esds involving l.s. planes.
;
loop_
    _geom_bond_atom_site_label_1
    _geom_bond_atom_site_label_2
    _geom_bond_site_symmetry_2
    _geom_bond_distance
    _geom_bond_publ_flag
    Br1 C1 . 1.902(2) ?
    Br2 C12 . 1.901(2) ?
    C1 C2 . 1.376(3) ?
    C1 C6 . 1.382(3) ?
    C2 C3 . 1.384(3) ?
    C2 H2 . 0.9500 ?
    C3 C4 . 1.393(3) ?
    C3 H3 . 0.9500 ?
    C4 C5 . 1.398(3) ?
    C4 C7 . 1.507(3) ?
    C5 C6 . 1.385(3) ?
    C5 H5 . 0.9500 ?
    C6 H6 . 0.9500 ?
    C7 C8 . 1.516(3) ?
    C7 H7A . 0.9900 ?
    C7 H7B . 0.9900 ?
    C8 C9 . 1.507(3) ?
    C8 H8A . 0.9900 ?
    C8 H8B . 0.9900 ?
    C9 C10 . 1.399(3) ?
    C9 C14 . 1.399(3) ?
    C10 C11 . 1.377(3) ?
    C10 H10 . 0.9500 ?
    C11 C12 . 1.388(3) ?
    C11 H11 . 0.9500 ?
    C12 C13 . 1.384(3) ?
    C13 C14 . 1.390(3) ?
    C13 H13 . 0.9500 ?
    C14 H14 . 0.9500 ?
loop_
    _geom_angle_atom_site_label_1
    _geom_angle_atom_site_label_2
    _geom_angle_atom_site_label_3
    _geom_angle_site_symmetry_1
    _geom_angle_site_symmetry_3
    _geom_angle
    _geom_angle_publ_flag
    C2 C1 C6 . . 121.4(2) ?
    C2 C1 Br1 . . 119.02(17) ?
    C6 C1 Br1 . . 119.57(17) ?
    C1 C2 C3 . . 119.2(2) ?
    C1 C2 H2 . . 120.4 ?
    C3 C2 H2 . . 120.4 ?
    C2 C3 C4 . . 121.3(2) ?
    C2 C3 H3 . . 119.4 ?
    C4 C3 H3 . . 119.4 ?
    C3 C4 C5 . . 117.9(2) ?
    C3 C4 C7 . . 121.1(2) ?
    C5 C4 C7 . . 120.9(2) ?
    C6 C5 C4 . . 121.3(2) ?
    C6 C5 H5 . . 119.3 ?
    C4 C5 H5 . . 119.3 ?
    C1 C6 C5 . . 118.8(2) ?
    C1 C6 H6 . . 120.6 ?
    C5 C6 H6 . . 120.6 ?
    C4 C7 C8 . . 114.2(2) ?
    C4 C7 H7A . . 108.7 ?
    C8 C7 H7A . . 108.7 ?
    C4 C7 H7B . . 108.7 ?
    C8 C7 H7B . . 108.7 ?
    H7A C7 H7B . . 107.6 ?
    C9 C8 C7 . . 116.1(2) ?
    C9 C8 H8A . . 108.3 ?
    C7 C8 H8A . . 108.3 ?
    C9 C8 H8B . . 108.3 ?
    C7 C8 H8B . . 108.3 ?
    H8A C8 H8B . . 107.4 ?
    C10 C9 C14 . . 117.4(2) ?
    C10 C9 C8 . . 119.73(19) ?
    C14 C9 C8 . . 122.9(2) ?
    C11 C10 C9 . . 122.3(2) ?
    C11 C10 H10 . . 118.8 ?
    C9 C10 H10 . . 118.8 ?
    C10 C11 C12 . . 118.6(2) ?
    C10 C11 H11 . . 120.7 ?
    C12 C11 H11 . . 120.7 ?
    C13 C12 C11 . . 121.3(2) ?
    C13 C12 Br2 . . 119.32(17) ?
    C11 C12 Br2 . . 119.41(17) ?
    C12 C13 C14 . . 119.0(2) ?
    C12 C13 H13 . . 120.5 ?
    C14 C13 H13 . . 120.5 ?
    C13 C14 C9 . . 121.4(2) ?
    C13 C14 H14 . . 119.3 ?
    C9 C14 H14 . . 119.3 ?
loop_
    _geom_torsion_atom_site_label_1
    _geom_torsion_atom_site_label_2
    _geom_torsion_atom_site_label_3
    _geom_torsion_atom_site_label_4
    _geom_torsion_site_symmetry_1
    _geom_torsion_site_symmetry_2
    _geom_torsion_site_symmetry_3
    _geom_torsion_site_symmetry_4
    _geom_torsion
    _geom_torsion_publ_flag
    C6 C1 C2 C3 . . . . 0.3(3) ?
    Br1 C1 C2 C3 . . . . -179.64(16) ?
    C1 C2 C3 C4 . . . . -0.3(3) ?
    C2 C3 C4 C5 . . . . 0.0(3) ?
    C2 C3 C4 C7 . . . . 178.7(2) ?
    C3 C4 C5 C6 . . . . 0.4(3) ?
    C7 C4 C5 C6 . . . . -178.3(2) ?
    C2 C1 C6 C5 . . . . 0.0(3) ?
    Br1 C1 C6 C5 . . . . 179.96(16) ?
    C4 C5 C6 C1 . . . . -0.4(3) ?
    C3 C4 C7 C8 . . . . 46.6(3) ?
    C5 C4 C7 C8 . . . . -134.8(2) ?
    C4 C7 C8 C9 . . . . 172.1(2) ?
    C7 C8 C9 C10 . . . . -163.7(2) ?
    C7 C8 C9 C14 . . . . 16.4(3) ?
    C14 C9 C10 C11 . . . . -1.3(3) ?
    C8 C9 C10 C11 . . . . 178.8(2) ?
    C9 C10 C11 C12 . . . . 0.9(3) ?
    C10 C11 C12 C13 . . . . 0.0(3) ?
    C10 C11 C12 Br2 . . . . -179.99(16) ?
    C11 C12 C13 C14 . . . . -0.5(3) ?
    Br2 C12 C13 C14 . . . . 179.49(16) ?
    C12 C13 C14 C9 . . . . 0.1(3) ?
    C10 C9 C14 C13 . . . . 0.7(3) ?
    C8 C9 C14 C13 . . . . -179.4(2) ?
loop_
    _geom_hbond_atom_site_label_D
    _geom_hbond_atom_site_label_H
    _geom_hbond_atom_site_label_A
    _geom_hbond_site_symmetry_A
    _geom_hbond_distance_DH
    _geom_hbond_distance_HA
    _geom_hbond_distance_DA
    _geom_hbond_angle_DHA
    C3 H3 Cg2 3_566 0.95 2.69 3.442(2) 136
    C6 H6 Cg1 2_656 0.95 2.91 3.704(2) 141
    C13 H13 Cg2 2_545 0.95 2.87 3.569(2) 131
_shelx_space_group_comment
;
The symmetry employed for this shelxl refinement is uniquely defined
by the following loop, which should always be used as a source of
symmetry information in preference to the above space-group names.
They are only intended as comments.
;
_shelx_estimated_absorpt_T_min     0.353
_shelx_estimated_absorpt_T_max     0.656
_shelx_hkl_file
;
  -2   0   0    0.03    0.11
  -3   0   0  115.37    2.70
   3   0   0  114.86    2.81
   4   0   0  594.91   14.01
  -4   0   0  596.61   13.55
  -5   0   0   24.03    0.79
   5   0   0   24.19    0.82
  -6   0   0    0.59    0.22
   6   0   0    0.65    0.24
  -7   0   0   19.62    0.79
   7   0   0   20.05    0.84
  -8   0   0  140.45    3.47
   8   0   0  135.12    3.61
  -9   0   0   33.56    1.21
   9   0   0   32.78    1.26
 -10   0   0    0.24    0.39
  10   0   0    0.19    0.41
  11   0   0   21.38    1.16
 -11   0   0   24.56    1.15
 -12   0   0   24.43    1.23
  12   0   0   21.18    1.20
  13   0   0    4.34    0.78
 -13   0   0    4.57    0.72
   0   1   0   -0.19    0.09
   1  -1   0   36.89    0.84
   1  -1   0   37.75    0.92
   1  -1   0   37.44    0.88
   1   1   0   35.72    0.94
   2  -1   0   36.50    0.95
  -2  -1   0   35.73    0.94
   2   1   0   36.01    0.97
  -2   1   0   36.38    0.98
  -2   1   0   35.82    0.88
   3  -1   0   82.67    1.98
   3  -1   0   80.04    2.00
  -3  -1   0   80.52    1.96
  -3   1   0   80.64    1.90
   3   1   0   77.75    2.03
   4  -1   0   10.07    0.49
   4  -1   0   10.37    0.43
  -4  -1   0   10.19    0.46
   4   1   0   10.82    0.49
  -4   1   0   10.35    0.42
   5  -1   0   21.84    0.83
   5  -1   0   23.65    0.76
  -5  -1   0   22.80    0.78
  -5   1   0   22.59    0.73
   5   1   0   22.91    0.82
  -6  -1   0    6.96    0.48
   6  -1   0    7.05    0.53
   6  -1   0    6.85    0.46
   6   1   0    7.28    0.52
  -6   1   0    7.17    0.46
   7  -1   0   13.23    0.65
  -7  -1   0   12.34    0.66
  -7   1   0   12.25    0.64
   7   1   0   12.48    0.69
  -8  -1   0    4.43    0.48
   8  -1   0    3.30    0.42
   8   1   0    3.60    0.47
  -8   1   0    3.68    0.41
  -9  -1   0   84.17    2.37
   9  -1   0   83.44    2.40
  -9   1   0   85.81    2.31
   9   1   0   82.41    2.46
  10  -1   0    1.99    0.46
 -10  -1   0    1.54    0.46
  10   1   0    2.40    0.52
 -10   1   0    2.21    0.45
  11  -1   0    6.62    0.69
 -11  -1   0    6.61    0.69
  11   1   0    4.85    0.70
 -11   1   0    7.21    0.67
  12  -1   0    1.27    0.56
 -12  -1   0    0.42    0.51
 -12   1   0    0.22    0.47
  12   1   0    0.29    0.55
  13  -1   0   22.69    1.29
 -13  -1   0   22.43    1.30
  13   1   0   19.79    1.32
 -13   1   0   24.28    1.29
   0  -2   0  840.75   19.85
   0  -2   0  870.01   19.16
   0   2   0  835.54   20.45
   0   2   0  867.31   19.96
  -1  -2   0    0.07    0.11
  -1  -2   0   -0.03    0.14
   1  -2   0   -0.14    0.12
   1   2   0    0.05    0.10
  -1   2   0    0.15    0.12
  -2  -2   0   68.95    1.67
   2  -2   0   67.61    1.70
   2   2   0   68.21    1.73
  -2   2   0   66.46    1.75
   3  -2   0    8.69    0.29
  -3  -2   0    7.48    0.39
   3  -2   0    8.83    0.42
  -3   2   0    8.13    0.29
  -3   2   0    7.99    0.42
   3   2   0    7.98    0.41
  -4  -2   0  146.93    3.50
   4  -2   0  142.73    3.55
   4  -2   0  150.41    3.52
   4   2   0  142.97    3.64
  -4   2   0  150.43    3.68
  -4   2   0  144.17    3.38
  -5  -2   0    1.04    0.25
   5  -2   0    1.05    0.18
   5  -2   0    1.22    0.29
  -5   2   0    1.02    0.18
  -5   2   0    1.03    0.25
   5   2   0    0.79    0.24
  -6  -2   0   18.84    0.77
   6  -2   0   17.83    0.67
   6  -2   0   18.82    0.80
  -6   2   0   17.78    0.81
   6   2   0   15.74    0.76
  -6   2   0   18.40    0.66
   7  -2   0    0.60    0.36
   7  -2   0    0.21    0.23
  -7  -2   0    0.26    0.30
  -7   2   0    0.44    0.24
  -7   2   0    0.54    0.31
   7   2   0    0.78    0.32
  -8  -2   0   39.16    1.37
   8  -2   0   42.28    1.46
   8  -2   0   42.63    1.32
   8   2   0   41.50    1.45
  -8   2   0   40.95    1.28
  -9  -2   0    5.75    0.59
   9  -2   0    5.33    0.52
   9   2   0    5.66    0.62
  -9   2   0    5.23    0.49
  10  -2   0    4.23    0.51
 -10  -2   0    3.61    0.56
 -10   2   0    3.18    0.47
  10   2   0    2.79    0.57
 -11  -2   0    2.99    0.60
  11  -2   0    3.02    0.54
 -11   2   0    3.48    0.54
  11   2   0    3.11    0.64
 -11   2   0    3.34    0.61
 -12  -2   0   10.45    0.91
  12   2   0   10.44    0.97
 -12   2   0   10.55    0.95
 -13  -2   0    0.85    0.59
  13   2   0   -0.02    0.62
 -13   2   0   -0.59    0.47
   0  -3   0   -0.15    0.10
   0  -3   0   -0.10    0.13
   0   3   0    0.11    0.09
   0   3   0    0.27    0.15
   1  -3   0   21.42    0.69
  -1  -3   0   20.61    0.63
  -1  -3   0   20.99    0.68
   1   3   0   21.64    0.63
  -1   3   0   19.47    0.69
   2  -3   0    5.55    0.35
  -2  -3   0    6.22    0.36
   2   3   0    5.97    0.35
  -2   3   0    5.55    0.38
  -3  -3   0   17.23    0.64
   3  -3   0   16.01    0.62
   3   3   0   16.99    0.64
  -3   3   0   17.79    0.68
   4  -3   0    5.35    0.25
   4  -3   0    5.11    0.41
   4   3   0    5.91    0.42
  -4   3   0    5.47    0.42
  -4   3   0    4.67    0.26
   5  -3   0    5.29    0.31
  -5  -3   0    5.26    0.43
   5  -3   0    5.30    0.45
  -5   3   0    4.34    0.41
  -5   3   0    5.22    0.29
   5   3   0    4.93    0.43
   6  -3   0   -0.27    0.16
  -6  -3   0   -0.35    0.25
   6  -3   0   -0.09    0.31
  -6   3   0   -0.13    0.17
  -6   3   0   -0.37    0.24
   6   3   0   -0.07    0.27
   7  -3   0   12.93    0.73
   7  -3   0   12.21    0.58
  -7  -3   0   13.80    0.75
   7   3   0   14.70    0.77
  -7   3   0   13.15    0.61
  -7   3   0   13.20    0.79
  -8  -3   0    0.11    0.35
   8  -3   0   -0.11    0.23
   8  -3   0   -0.13    0.35
  -8   3   0   -0.41    0.23
  -8   3   0    0.25    0.35
   8   3   0    0.17    0.35
   9  -3   0   15.33    0.92
[truncated: 359,571 more chars]
