# Supplementary material for: 1-Chloro-4-[2-(4-chloro­phen­yl)eth­yl]benzene and its bromo analogue: crystal structure, Hirshfeld surface analysis and computational chemistry
Source: Acta Crystallogr E Crystallogr Commun. 2019 Apr 12;75(Pt 5):624–31. doi: 10.1107/S2056989019004742 (PMC6505616; doi:10.1107/S2056989019004742)
Supplement: Supplementary file 2 [file e-75-00624-Isup2.hkl]

data_I                                                                          
_shelx_title ' Cl'                                                              
_shelx_refln_list_code          4                                               
_shelx_F_calc_maximum      487.59                                               
_exptl_crystal_F_000      1040.00                                               
_reflns_d_resolution_high  0.7473                                               
                                                                                
loop_                                                                           
 _space_group_symop_operation_xyz                                               
 'x, y, z'                                                                      
 '-x, y, -z+1/2'                                                                
 'x+1/2, y+1/2, z'                                                              
 '-x+1/2, y+1/2, -z+1/2'                                                        
 '-x, -y, -z'                                                                   
 'x, -y, z-1/2'                                                                 
 '-x+1/2, -y+1/2, -z'                                                           
 'x+1/2, -y+1/2, z-1/2'                                                         
                                                                                
_cell_length_a    26.6755                                                       
_cell_length_b     9.3259                                                       
_cell_length_c    10.0405                                                       
_cell_angle_alpha  90.000                                                       
_cell_angle_beta   99.560                                                       
_cell_angle_gamma  90.000                                                       
                                                                                
_shelx_F_squared_multiplier     1.000                                           
                                                                                
loop_                                                                           
 _refln_index_h                                                                 
 _refln_index_k                                                                 
 _refln_index_l                                                                 
 _refln_F_squared_calc                                                          
 _refln_F_squared_meas                                                          
 _refln_F_squared_sigma                                                         
 _refln_observed_status                                                         
   2   0   0          1.98         -1.14         1.14 o                         
   4   0   0      19066.05      20140.30       240.01 o                         
   6   0   0         21.10          9.89         3.42 o                         
   8   0   0      18814.79      19926.31       371.04 o                         
  10   0   0        101.74         85.16         7.17 o                         
  12   0   0       9008.79       9444.17       133.11 o                         
  14   0   0       1213.86       1329.63        26.21 o                         
  16   0   0       2986.73       3268.88        47.81 o                         
  18   0   0       1191.50       1178.96        28.65 o                         
  20   0   0      30369.14      30432.38       363.91 o                         
  22   0   0         56.48         90.93         9.74 o                         
  24   0   0      17243.19      16937.14       211.29 o                         
  26   0   0        427.82        465.45        21.47 o                         
  28   0   0       1335.34       1312.81        69.21 o                         
  30   0   0         76.45         87.01        23.73 o                         
  32   0   0        251.12        225.43        37.57 o                         
  34   0   0        640.27        620.91        61.30 o                         
   1   1   0         18.10         13.16         2.00 o                         
   3   1   0        112.29        107.68         2.59 o                         
   5   1   0          0.32         -2.20         2.20 o                         
   7   1   0       5446.02       5559.62        62.64 o                         
   9   1   0       2574.04       2631.08        30.91 o                         
  11   1   0       2241.23       2157.88        29.94 o                         
  13   1   0        846.22        979.14        24.13 o                         
  15   1   0       1050.03       1205.47        18.06 o                         
  17   1   0       1008.76       1038.11        20.60 o                         
  19   1   0       1937.63       2027.18        36.55 o                         
  21   1   0       3167.47       3087.81        39.14 o                         
  23   1   0       1944.88       1962.39        30.96 o                         
  25   1   0        380.71        418.70        16.36 o                         
  27   1   0        312.46        326.38        17.02 o                         
  29   1   0        628.66        567.84        20.01 o                         
  31   1   0        157.26        165.72        18.62 o                         
  33   1   0         72.94        108.57        20.83 o                         
  35   1   0        229.29        274.10        53.39 o                         
   0   2   0       3618.62       3678.55        52.10 o                         
   2   2   0      16892.53      17195.65       208.93 o                         
   4   2   0         47.66         53.52         3.12 o                         
   6   2   0        564.91        531.28         8.72 o                         
   8   2   0       2520.09       2530.89        33.90 o                         
  10   2   0       9462.14       9770.97        92.75 o                         
  12   2   0          4.92          1.13         2.90 o                         
  14   2   0         60.71         63.53         4.60 o                         
  16   2   0       2093.18       2170.71        31.05 o                         
  18   2   0       3519.22       3397.51        41.54 o                         
  20   2   0        725.07        691.06        17.25 o                         
  22   2   0        146.52        119.09        10.23 o                         
  24   2   0        390.19        388.71        18.03 o                         
  26   2   0        430.91        347.81        17.99 o                         
  28   2   0        254.20        255.20        15.17 o                         
  30   2   0       1679.32       1651.19        38.39 o                         
  32   2   0        276.00        278.42        19.22 o                         
  34   2   0        241.98        226.04        22.31 o                         
   1   3   0      10963.14      11290.25       120.19 o                         
   3   3   0        152.06        201.05         6.28 o                         
   5   3   0       5922.87       5690.99        58.11 o                         
   7   3   0       1366.53       1296.96        23.93 o                         
   9   3   0       2509.07       2823.61        32.64 o                         
  11   3   0        719.32        641.59        11.70 o                         
  13   3   0        338.77        234.57         6.79 o                         
  15   3   0       7979.83       8129.24        78.88 o                         
  17   3   0         60.42         48.52         5.53 o                         
  19   3   0        236.49        232.65        11.62 o                         
  21   3   0        175.07        186.44        13.08 o                         
  23   3   0          2.87         -2.57         7.37 o                         
  25   3   0        834.30        808.24        24.15 o                         
  27   3   0         30.21         19.50         8.82 o                         
  29   3   0        244.30        236.20        17.04 o                         
  31   3   0        918.11        954.86        29.59 o                         
  33   3   0          3.92          3.59         9.11 o                         
   0   4   0       7732.84       7937.14       112.20 o                         
   2   4   0          1.13          2.21         3.09 o                         
   4   4   0        354.79        307.89        14.68 o                         
   6   4   0        137.47        123.19         5.24 o                         
   8   4   0       2972.45       3024.57        44.46 o                         
  10   4   0       2814.51       2773.35        37.13 o                         
  12   4   0        824.93        807.45        17.83 o                         
  14   4   0         25.57         30.46         4.49 o                         
  16   4   0        584.59        574.46        18.42 o                         
  18   4   0        305.14        339.12        16.29 o                         
  20   4   0       1864.74       1874.36        37.51 o                         
  22   4   0        920.50        854.33        24.95 o                         
  24   4   0         33.47         27.50         8.82 o                         
  26   4   0          4.85         14.35         8.82 o                         
  28   4   0        394.62        392.47        21.00 o                         
  30   4   0        180.55        170.12        16.29 o                         
  32   4   0         60.35         63.36        12.98 o                         
   1   5   0      15715.70      16034.15       156.24 o                         
   3   5   0       2011.86       2115.01        28.38 o                         
   5   5   0       2676.03       2304.24        25.82 o                         
   7   5   0       4424.06       4174.50        46.26 o                         
   9   5   0       3022.31       2917.88        45.67 o                         
  11   5   0          6.38         22.04         5.96 o                         
  13   5   0      10771.12      10632.21       121.89 o                         
  15   5   0       1158.28       1217.16        27.97 o                         
  17   5   0          1.52         -1.24         6.81 o                         
  19   5   0       2882.49       2752.69        48.90 o                         
  21   5   0       4092.71       3948.99        64.71 o                         
  23   5   0       1646.45       1626.42        37.05 o                         
  25   5   0        124.87        148.61        14.01 o                         
  27   5   0          2.36          0.66         8.73 o                         
  29   5   0       1943.51       1933.39        44.19 o                         
  31   5   0         47.45         26.00        12.28 o                         
   0   6   0        151.99        201.90        20.09 o                         
   2   6   0       6842.00       6768.59        71.13 o                         
   4   6   0        585.99        617.17        13.49 o                         
   6   6   0        669.56        672.91        14.38 o                         
   8   6   0       2252.92       2309.57        32.13 o                         
  10   6   0       4165.02       4189.43        62.50 o                         
  12   6   0        304.77        273.92        17.71 o                         
  14   6   0          0.12          5.26         7.04 o                         
  16   6   0          5.28         -0.41         7.29 o                         
  18   6   0       3954.17       3632.58        60.25 o                         
  20   6   0         18.75         30.58         9.42 o                         
  22   6   0         33.96         40.58        11.42 o                         
  24   6   0        670.94        652.09        24.21 o                         
  26   6   0        364.08        373.05        21.49 o                         
  28   6   0        239.10        246.73        18.98 o                         
  30   6   0        480.28        508.06        26.41 o                         
   1   7   0          0.14          1.14         4.39 o                         
   3   7   0        237.92        225.86         9.02 o                         
   5   7   0        823.05        766.88        16.07 o                         
   7   7   0       3516.41       3579.16        53.44 o                         
   9   7   0        267.87        268.94        17.05 o                         
  11   7   0       4266.12       4287.92        66.19 o                         
  13   7   0       1124.28       1130.16        27.89 o                         
  15   7   0        623.95        637.16        33.80 o                         
  17   7   0        134.84        123.47        12.80 o                         
  19   7   0        692.85        680.43        24.83 o                         
  21   7   0          3.57         -3.95         8.90 o                         
  23   7   0       1047.27       1015.31        30.63 o                         
  25   7   0          1.44         -8.82         8.82 o                         
  27   7   0         63.67         98.87        14.31 o                         
  29   7   0          1.50          9.61        11.21 o                         
   0   8   0       1034.31       1003.03        26.82 o                         
   2   8   0        627.47        547.79        13.80 o                         
   4   8   0        850.34        843.22        25.40 o                         
   6   8   0        207.01        210.65        13.79 o                         
   8   8   0       1284.87       1258.72        33.11 o                         
  10   8   0        104.94         77.38        11.64 o                         
  12   8   0          8.78         27.18         8.82 o                         
  14   8   0        687.42        647.84        22.71 o                         
  16   8   0       1173.32       1159.34        31.38 o                         
  18   8   0        960.36        962.07        38.76 o                         
  20   8   0          6.95         -9.12         9.12 o                         
  22   8   0         68.96         63.95        21.69 o                         
  24   8   0         81.33         95.39        14.01 o                         
  26   8   0         34.31         35.83        13.20 o                         
   1   9   0        152.11        137.64         9.87 o                         
   3   9   0        477.61        471.75        18.08 o                         
   5   9   0        206.98        200.21        13.79 o                         
   7   9   0          7.22          4.02         8.02 o                         
   9   9   0        892.18        906.56        54.70 o                         
  11   9   0        652.98        672.83        27.00 o                         
  13   9   0         32.26         26.80        10.62 o                         
  15   9   0        214.97        208.19        24.10 o                         
  17   9   0         35.48         25.14        14.27 o                         
  19   9   0        145.70        169.26        16.24 o                         
  21   9   0         16.81         -0.29        10.60 o                         
  23   9   0         89.96         64.12        14.07 o                         
   0  10   0       3116.12       3070.54       108.76 o                         
   2  10   0         20.41         19.02        10.15 o                         
   4  10   0         17.27         16.39         9.70 o                         
   6  10   0         56.93         42.92        10.35 o                         
   8  10   0       2064.08       2047.36        42.24 o                         
  10  10   0        265.13        265.43        19.69 o                         
  12  10   0        932.79       1013.47        39.75 o                         
  14  10   0         11.54         11.73        11.62 o                         
  16  10   0        832.03        931.89        34.62 o                         
  18  10   0        190.55        207.45        20.79 o                         
  20  10   0       1164.62       1196.11        41.82 o                         
   1  11   0        694.59        692.82        35.63 o                         
   3  11   0         75.87         71.56        34.60 o                         
   5  11   0          6.04          8.66        14.63 o                         
   7  11   0        172.39        160.89        14.69 o                         
   9  11   0        283.40        350.31        20.69 o                         
  11  11   0       1058.10       1095.70        32.35 o                         
  13  11   0        202.52        188.92        17.49 o                         
  15  11   0        198.77        219.48        18.75 o                         
   0  12   0        251.40        247.18        39.55 o                         
   2  12   0         43.36         85.28        20.24 o                         
   4  12   0         46.89         33.14        17.44 o                         
   6  12   0        285.09        300.06        44.49 o                         
   8  12   0          0.00         16.77        16.03 o                         
 -35   1   1        354.10        312.18        36.58 o                         
 -33   1   1         36.13         27.68        13.70 o                         
 -31   1   1        207.09        225.98        20.79 o                         
 -29   1   1         42.50         45.49         8.77 o                         
 -27   1   1       2274.90       2250.31        57.37 o                         
 -25   1   1          0.38         -0.69         6.45 o                         
 -23   1   1        450.53        462.25        14.74 o                         
 -21   1   1        284.95        283.73        10.58 o                         
 -19   1   1       4194.30       4251.37        49.05 o                         
 -17   1   1        200.68        227.77         9.14 o                         
 -15   1   1        179.01        160.87         6.61 o                         
 -13   1   1        431.93        272.90         9.14 o                         
 -11   1   1       4342.82       4259.90        45.37 o                         
  -9   1   1       6878.11       7065.25        71.05 o                         
  -7   1   1       5963.35       6079.66        60.86 o                         
  -5   1   1        136.15        169.87         4.85 o                         
  -3   1   1         52.90         54.86         1.99 o                         
  -1   1   1          1.24         -4.15         4.15 o                         
   1   1   1         26.36         31.40         2.01 o                         
   3   1   1         94.34         98.71         3.70 o                         
   5   1   1        723.75        699.52        10.32 o                         
   7   1   1      12947.15      13613.63       134.11 o                         
   9   1   1       5071.95       5285.47        68.98 o                         
  11   1   1       3050.28       3483.28        66.32 o                         
  13   1   1       1292.27       1396.16        24.76 o                         
  15   1   1       7599.23       7968.40        84.28 o                         
  17   1   1          1.33          1.91         4.07 o                         
  19   1   1        729.87        737.37        16.06 o                         
  21   1   1        623.57        563.85        13.89 o                         
  23   1   1        829.10        836.02        17.41 o                         
  25   1   1         35.36         29.34         6.96 o                         
  27   1   1       2142.14       2196.59        36.11 o                         
  29   1   1        149.14        144.73        13.79 o                         
  31   1   1        317.64        302.19        27.30 o                         
  33   1   1          1.88          2.97        13.98 o                         
 -34   2   1         97.39        110.26        17.79 o                         
 -32   2   1        800.33        873.02        29.00 o                         
 -30   2   1          1.11          5.09         7.90 o                         
 -28   2   1        145.21        184.05        20.26 o                         
 -26   2   1          0.25          2.60         7.73 o                         
 -24   2   1      10715.79      10491.67       139.22 o                         
 -22   2   1        683.28        666.58        18.13 o                         
 -20   2   1        662.30        692.29        14.61 o                         
 -18   2   1          7.21          8.97         4.09 o                         
 -16   2   1       6267.87       6238.19        66.65 o                         
 -14   2   1        250.59        284.31        10.61 o                         
 -12   2   1       1428.72       1545.33        24.20 o                         
 -10   2   1         99.91         98.51         4.59 o                         
  -8   2   1      32198.72      32363.56       385.40 o                         
  -6   2   1       1087.80       1047.18        18.27 o                         
  -4   2   1      95804.70      96539.53      1136.33 o                         
  -2   2   1          7.69         -2.85         2.85 o                         
   0   2   1     108273.50     107428.02      1544.94 o                         
   2   2   1        422.67        414.81         7.90 o                         
   4   2   1      15030.98      15019.60       160.09 o                         
   6   2   1       3277.13       3261.89        43.85 o                         
   8   2   1         52.92         56.54         4.72 o                         
  10   2   1        393.30        475.73         9.94 o                         
  12   2   1      15591.94      16303.82       162.65 o                         
  14   2   1         26.00         16.56         4.52 o                         
  16   2   1       1475.63       1339.82        21.35 o                         
  18   2   1       1029.49       1033.17        20.01 o                         
  20   2   1      21608.86      21391.45       214.70 o                         
  22   2   1         27.18         25.17         7.52 o                         
  24   2   1          1.84          4.38         6.57 o                         
  26   2   1        473.20        464.84        20.21 o                         
  28   2   1         80.11         84.62        10.05 o                         
  30   2   1         27.63         21.09         8.59 o                         
  32   2   1       1038.49       1021.57        37.64 o                         
  34   2   1        166.84        178.80        21.98 o                         
 -33   3   1         13.31          9.71         9.37 o                         
 -31   3   1        189.28        162.39        15.69 o                         
 -29   3   1       1956.63       1988.32        42.64 o                         
 -27   3   1        254.52        244.42        16.24 o                         
 -25   3   1       1449.70       1335.65        31.83 o                         
 -23   3   1       2089.42       2027.07        68.21 o                         
 -21   3   1       1815.47       1732.81        38.82 o                         
 -19   3   1       2102.98       2022.37        37.70 o                         
 -17   3   1       7920.16       8009.61        94.12 o                         
 -15   3   1        363.45        281.16        10.66 o                         
 -13   3   1        398.97        441.08        11.04 o                         
 -11   3   1       5753.37       6160.27        72.29 o                         
  -9   3   1       5735.97       5572.18        84.04 o                         
  -7   3   1       4144.96       3943.75        53.32 o                         
  -5   3   1        387.48        318.04         7.69 o                         
  -3   3   1      16263.69      16301.88       171.75 o                         
  -1   3   1      13803.25      14072.15       149.15 o                         
   1   3   1      14681.32      14771.50       141.83 o                         
   3   3   1       2411.61       2175.54        27.35 o                         
   5   3   1       2451.54       2372.56        25.43 o                         
   7   3   1       3477.80       3671.07        47.55 o                         
   9   3   1       4175.63       4486.54        49.05 o                         
  11   3   1       1295.66       1084.67        19.90 o                         
  13   3   1      12603.39      13088.25       133.08 o                         
  15   3   1       1892.09       1939.51        27.35 o                         
  17   3   1       4380.64       4358.78        47.06 o                         
  19   3   1        942.99        934.34        18.97 o                         
  21   3   1       2042.78       1913.82        29.80 o                         
  23   3   1          1.07         -1.66         7.02 o                         
  25   3   1       1811.22       1821.99        39.39 o                         
  27   3   1          2.39          6.69         8.36 o                         
  29   3   1         41.17         49.96        16.84 o                         
  31   3   1         44.98         54.64        10.39 o                         
  33   3   1       1904.91       1939.01        40.92 o                         
 -32   4   1        162.69        159.93        16.41 o                         
 -30   4   1         24.25         26.67        10.60 o                         
 -28   4   1         47.73         35.08        10.54 o                         
 -26   4   1        196.31        201.59        15.77 o                         
 -24   4   1       1565.41       1458.92        34.08 o                         
 -22   4   1       5303.84       4945.27        75.51 o                         
 -20   4   1       1055.26       1158.97        27.84 o                         
 -18   4   1       1337.72       1281.19        29.40 o                         
 -16   4   1       1552.76       1609.12        31.83 o                         
 -14   4   1       4018.17       3976.24        59.02 o                         
 -12   4   1          0.29          2.41         5.14 o                         
 -10   4   1       5856.85       6297.55        83.93 o                         
  -8   4   1         79.11        106.81         9.13 o                         
  -6   4   1      11327.95      11242.08       103.43 o                         
  -4   4   1       3396.24       3418.93        46.24 o                         
  -2   4   1      12292.50      12921.10       138.37 o                         
   0   4   1       1373.23       1431.52        18.72 o                         
   2   4   1      27622.40      28624.50       300.07 o                         
   4   4   1        340.63        322.87        12.15 o                         
   6   4   1      10143.85      10400.65       104.66 o                         
   8   4   1       1210.20       1302.57        22.51 o                         
  10   4   1       4810.67       4700.35        47.58 o                         
  12   4   1         17.47          4.66         3.40 o                         
  14   4   1       1550.57       1414.26        21.85 o                         
  16   4   1          5.04         12.04         5.24 o                         
  18   4   1        966.92        819.73        17.16 o                         
  20   4   1       1976.65       1878.86        37.30 o                         
  22   4   1       6483.74       6349.29        92.56 o                         
  24   4   1         67.33         50.86        10.11 o                         
  26   4   1        221.80        243.13        16.54 o                         
  28   4   1         86.23        110.32        22.26 o                         
  30   4   1       1843.07       1888.38        43.47 o                         
  32   4   1          1.38          3.85        11.05 o                         
 -31   5   1        380.45        392.93        23.22 o                         
 -29   5   1        182.60        173.12        15.82 o                         
 -27   5   1        187.76        149.78        14.78 o                         
 -25   5   1        153.98        166.55        14.52 o                         
 -23   5   1          0.07         -1.00         7.82 o                         
 -21   5   1         61.58         97.84        13.14 o                         
 -19   5   1          8.23         23.20        13.83 o                         
 -17   5   1        203.46        221.47        14.01 o                         
 -15   5   1       1666.65       1690.99        33.34 o                         
 -13   5   1        217.91        267.69        14.07 o                         
 -11   5   1        720.93        772.11        21.96 o                         
  -9   5   1        198.76        205.59        11.10 o                         
  -7   5   1       1752.56       1760.22        20.40 o                         
  -5   5   1       1111.13       1279.31        18.08 o                         
  -3   5   1        839.32        984.81        16.60 o                         
  -1   5   1       3307.49       3458.35        39.13 o                         
   1   5   1         24.95         41.68         4.89 o                         
   3   5   1          0.58         -3.62         3.62 o                         
   5   5   1        594.49        571.98        12.48 o                         
   7   5   1          6.25         13.09         3.79 o                         
   9   5   1        984.97       1165.37        20.29 o                         
  11   5   1       2055.14       2143.91        29.63 o                         
  13   5   1        443.51        438.20        16.33 o                         
  15   5   1         68.24         80.63         9.54 o                         
  17   5   1        173.38        154.38        12.58 o                         
  19   5   1        573.40        565.12        20.01 o                         
  21   5   1        378.74        419.91        19.74 o                         
  23   5   1        705.00        638.84        24.55 o                         
  25   5   1        200.46        212.68        16.29 o                         
  27   5   1         33.35         19.97         9.81 o                         
  29   5   1         19.30         20.08        10.81 o                         
  31   5   1        212.89        184.56        23.12 o                         
 -30   6   1         70.72         65.68        13.67 o                         
 -28   6   1        129.51        104.36        14.01 o                         
 -26   6   1        348.40        339.68        27.69 o                         
 -24   6   1        231.65        208.80        16.05 o                         
 -22   6   1        533.29        508.30        22.98 o                         
 -20   6   1        834.55        822.47        26.83 o                         
 -18   6   1       1042.99       1029.27        27.18 o                         
 -16   6   1          8.05         15.01         7.82 o                         
 -14   6   1        447.51        406.89        17.76 o                         
 -12   6   1        203.25        168.23        12.09 o                         
 -10   6   1         57.42         59.60         8.90 o                         
  -8   6   1        844.15        760.89        14.62 o                         
  -6   6   1        966.05        851.91        14.65 o                         
  -4   6   1        686.79        812.84        19.76 o                         
  -2   6   1        971.92        948.27        16.04 o                         
   0   6   1          0.05          3.56         3.79 o                         
   2   6   1       2607.79       2405.40        30.50 o                         
   4   6   1        946.92        913.07        15.74 o                         
   6   6   1        419.18        415.27        16.61 o                         
   8   6   1          3.57          2.50         3.67 o                         
  10   6   1         34.44         21.20         6.26 o                         
  12   6   1         20.24         28.85         7.82 o                         
  14   6   1       4091.93       4127.84        64.46 o                         
  16   6   1        634.44        646.07        20.96 o                         
  18   6   1         26.52         30.45         8.82 o                         
  20   6   1        603.56        566.53        21.72 o                         
  22   6   1       1491.48       1442.52        59.71 o                         
  24   6   1          0.85         16.84         9.81 o                         
  26   6   1        176.73        166.94        15.77 o                         
  28   6   1        333.62        356.35        21.92 o                         
  30   6   1         77.04         49.85        13.30 o                         
 -29   7   1        825.28        901.75        33.68 o                         
 -27   7   1         81.91         60.83        13.21 o                         
 -25   7   1          6.81         -3.92         8.89 o                         
 -23   7   1       1898.62       1906.57        43.23 o                         
 -21   7   1        512.63        529.14        29.74 o                         
 -19   7   1         78.05         72.95        11.10 o                         
 -17   7   1        675.22        679.63        22.98 o                         
 -15   7   1       1138.70       1094.17        28.17 o                         
 -13   7   1         26.59         22.04         8.36 o                         
 -11   7   1         10.56          3.46         6.92 o                         
  -9   7   1       7865.84       7645.93       120.48 o                         
  -7   7   1        265.08        287.06        28.51 o                         
  -5   7   1         67.76         71.82         6.65 o                         
  -3   7   1       4328.99       4510.06        51.59 o                         
  -1   7   1        125.17        126.56         7.64 o                         
   1   7   1       2149.16       2318.30        30.91 o                         
   3   7   1        633.33        617.25        12.82 o                         
   5   7   1       4795.69       4632.21        49.14 o                         
   7   7   1         44.18         46.40         7.82 o                         
   9   7   1        508.03        490.41        18.62 o                         
  11   7   1       2959.83       2821.28        48.64 o                         
  13   7   1        333.91        332.67        17.53 o                         
  15   7   1        503.13        549.75        22.54 o                         
  17   7   1       1141.69       1137.99        36.53 o                         
  19   7   1        193.96        185.22        16.55 o                         
  21   7   1        751.44        668.73        24.21 o                         
  23   7   1        162.29        148.54        15.06 o                         
  25   7   1        981.02       1073.14        32.82 o                         
  27   7   1          5.91         14.54        11.03 o                         
 -26   8   1         73.43         88.78        14.21 o                         
 -24   8   1        331.38        324.24        21.46 o                         
 -22   8   1        819.95        847.07        28.91 o                         
 -20   8   1         54.91         56.13        11.80 o                         
 -18   8   1       1356.61       1304.83        44.81 o                         
 -16   8   1       3006.95       2899.91        55.06 o                         
 -14   8   1        141.09        132.81        12.80 o                         
 -12   8   1        545.54        495.29        31.95 o                         
 -10   8   1         15.06         12.82         8.37 o                         
  -8   8   1       1799.99       1767.88        54.13 o                         
  -6   8   1       1647.67       1552.37        36.90 o                         
  -4   8   1        652.07        657.55        19.97 o                         
  -2   8   1        216.84        198.82         9.74 o                         
   0   8   1       1180.42       1134.49        20.38 o                         
   2   8   1       2760.87       2818.84        36.95 o                         
   4   8   1       3077.73       2907.91        38.16 o                         
   6   8   1         68.60         77.47         8.74 o                         
   8   8   1        712.94        671.35        24.34 o                         
  10   8   1        162.98        160.62        14.43 o                         
  12   8   1       2887.33       2954.52        60.12 o                         
  14   8   1       1667.73       1647.11        37.07 o                         
  16   8   1        380.24        383.00        20.25 o                         
  18   8   1        118.97         91.20        12.33 o                         
  20   8   1        291.76        296.03        18.98 o                         
  22   8   1        189.10        212.08        25.97 o                         
  24   8   1        279.34        263.08        19.74 o                         
  26   8   1         99.80         96.12        15.30 o                         
 -23   9   1         36.31         29.80        12.80 o                         
 -21   9   1         90.57        106.10        14.73 o                         
 -19   9   1       1601.70       1735.17        41.75 o                         
 -17   9   1        655.68        623.03        25.62 o                         
 -15   9   1         32.93         28.11        10.35 o                         
 -13   9   1        793.97        817.43        47.25 o                         
 -11   9   1       3529.69       3365.40        66.97 o                         
  -9   9   1         25.33         14.53         9.47 o                         
  -7   9   1        235.46        258.91        15.30 o                         
  -5   9   1        589.79        597.27        20.18 o                         
  -3   9   1          4.82          0.39         6.81 o                         
  -1   9   1         82.09         96.79        13.04 o                         
   1   9   1        964.22        980.24        21.82 o                         
   3   9   1        116.84        109.96         9.63 o                         
   5   9   1         38.78         36.79         9.35 o                         
   7   9   1       6602.72       6481.30       107.03 o                         
   9   9   1        889.12        873.67        35.11 o                         
  11   9   1         50.79         40.57        12.14 o                         
  13   9   1        287.18        258.08        44.97 o                         
  15   9   1       1158.16       1222.93        54.32 o                         
  17   9   1         99.58        104.78        15.57 o                         
  19   9   1        106.74         97.03        13.70 o                         
  21   9   1        494.49        565.98        27.40 o                         
  23   9   1        375.02        367.21        23.64 o                         
 -20  10   1        408.82        410.83        28.40 o                         
 -18  10   1          7.81         30.30        13.20 o                         
 -16  10   1        273.92        305.08        26.23 o                         
 -14  10   1        217.19        216.78        36.58 o                         
 -12  10   1         48.70         34.23        11.76 o                         
 -10  10   1         36.45         31.29        13.99 o                         
  -8  10   1        279.50        277.06        17.49 o                         
  -6  10   1          7.35          2.62         8.36 o                         
  -4  10   1        138.22        150.50        13.02 o                         
  -2  10   1         90.54         81.78        12.45 o                         
   0  10   1          2.41          8.72        11.82 o                         
   2  10   1          0.19        -11.82        11.82 o                         
   4  10   1        813.51        843.32        24.66 o                         
   6  10   1          0.95         -0.93         7.73 o                         
   8  10   1         26.51         22.58         9.35 o                         
  10  10   1        371.28        345.27        19.48 o                         
  12  10   1        178.34        187.79        16.00 o                         
  14  10   1         52.49         22.74        17.95 o                         
  16  10   1          1.35         -6.55        18.32 o                         
  18  10   1          1.96          2.47        12.70 o                         
  20  10   1        144.99        187.09        22.09 o                         
 -15  11   1         72.39         48.40        14.75 o                         
 -13  11   1         30.59         30.94        11.83 o                         
 -11  11   1        220.92        224.02        17.99 o                         
  -9  11   1        982.45        976.13        29.87 o                         
  -7  11   1         29.34          8.07         9.61 o                         
  -5  11   1        405.90        425.45        34.60 o                         
  -3  11   1         22.40         15.54        14.63 o                         
  -1  11   1        257.50        255.09        25.84 o                         
   1  11   1        685.65        688.91        45.48 o                         
   3  11   1          8.04          7.32        25.71 o                         
   5  11   1         56.73         48.78        16.60 o                         
   7  11   1        166.17        179.50        15.73 o                         
   9  11   1        114.64        125.32        14.31 o                         
  11  11   1         96.59        111.96        14.52 o                         
  13  11   1          3.26        -10.54        10.54 o                         
  15  11   1        951.76        947.88        36.50 o                         
  -8  12   1        712.68        698.86        42.63 o                         
  -6  12   1          0.08         21.28        17.44 o                         
  -4  12   1        208.24        233.08        25.84 o                         
  -2  12   1          0.35        -14.63        14.63 o                         
   0  12   1        238.80        226.42        26.57 o                         
   2  12   1          1.11         15.91        16.03 o                         
   4  12   1        499.38        525.50        53.39 o                         
   6  12   1        170.97        145.58        23.04 o                         
   8  12   1          0.50         12.40        15.19 o                         
 -34   0   2         14.06         15.82        21.75 o                         
 -32   0   2       2758.78       2934.30       122.60 o                         
 -30   0   2        224.99        193.79        33.62 o                         
 -28   0   2       2733.77       2625.82       106.78 o                         
 -26   0   2         84.56         75.65        10.03 o                         
 -24   0   2       4151.63       4137.45        63.21 o                         
 -22   0   2        138.80        147.29        13.41 o                         
 -20   0   2       4198.09       4161.21        86.77 o                         
 -18   0   2       1315.48       1257.21        53.08 o                         
 -16   0   2       2767.31       2647.59        45.55 o                         
 -14   0   2        152.71        118.08         8.04 o                         
 -12   0   2      43904.40      46110.01       621.91 o                         
 -10   0   2       1417.05       1587.80        28.15 o                         
  -8   0   2        406.65        362.02        22.87 o                         
  -6   0   2          1.76         17.80         5.59 o                         
  -4   0   2     237742.09     196496.16      2831.20 o                         
  -2   0   2       1911.86       2013.73        37.68 o                         
   0   0   2        479.49        412.18        12.33 o                         
   2   0   2        177.39        169.21        11.19 o                         
   4   0   2       4819.24       5372.63        76.22 o                         
   6   0   2         55.86         74.23         7.73 o                         
   8   0   2      16407.46      18278.48       219.83 o                         
  10   0   2       2329.58       2665.75        39.06 o                         
  12   0   2      13020.90      14716.58       209.15 o                         
  14   0   2        337.63        352.73        13.21 o                         
  16   0   2      33390.76      32906.57       396.13 o                         
  18   0   2         45.53         68.57        10.95 o                         
  20   0   2       9901.69       9572.02       113.54 o                         
  22   0   2        262.37        252.40        15.62 o                         
  24   0   2        980.86        956.63        30.67 o                         
  26   0   2          5.50         17.20         9.95 o                         
  28   0   2       2192.48       2174.10        99.86 o                         
  30   0   2       1289.57       1300.04        50.28 o                         
  32   0   2       1036.51        935.32        61.30 o                         
 -35   1   2         81.79         66.44        20.83 o                         
 -33   1   2         51.03         44.89        14.75 o                         
 -31   1   2       1643.27       1662.36        74.21 o                         
 -29   1   2         15.34          5.98         7.70 o                         
 -27   1   2       2003.15       2006.34        36.37 o                         
 -25   1   2        836.37        839.97        23.46 o                         
 -23   1   2       1986.89       1879.89        29.48 o                         
 -21   1   2       1075.29        983.85        18.11 o                         
 -19   1   2        283.00        290.80        10.01 o                         
 -17   1   2        129.06        154.24         7.22 o                         
 -15   1   2        112.68         45.96         4.64 o                         
 -13   1   2         65.59        127.49         5.90 o                         
 -11   1   2       9739.69      10156.24       101.45 o                         
  -9   1   2        276.20        217.00         6.67 o                         
  -7   1   2      18739.88      19053.71       223.03 o                         
  -5   1   2        536.27        503.04        19.06 o                         
  -3   1   2        539.62        557.86         9.09 o                         
  -1   1   2        220.61        254.26         5.64 o                         
   1   1   2        698.38        668.19        11.56 o                         
   3   1   2         42.54         42.26         3.94 o                         
   5   1   2       6114.06       6519.29        73.37 o                         
   7   1   2       4641.21       4784.70        56.11 o                         
   9   1   2      13774.91      16262.62       161.10 o                         
  11   1   2       5813.08       6445.53        68.64 o                         
  13   1   2       4848.26       5117.21        56.93 o                         
  15   1   2        837.16        869.26        16.61 o                         
  17   1   2       1213.05       1183.96        28.59 o                         
  19   1   2       1845.68       1877.24        26.67 o                         
  21   1   2        785.89        858.08        17.22 o                         
  23   1   2        346.53        357.53        13.75 o                         
  25   1   2        938.19        900.74        21.34 o                         
  27   1   2       1345.17       1304.96        27.07 o                         
  29   1   2         13.92         21.37        11.83 o                         
  31   1   2        348.79        342.13        20.93 o                         
  33   1   2        748.38        842.38        67.23 o                         
 -34   2   2        487.86        507.01        31.49 o                         
 -32   2   2        437.32        417.80        22.55 o                         
 -30   2   2          1.15         -6.22         8.18 o                         
 -28   2   2        574.63        554.25        21.84 o                         
 -26   2   2       2176.65       2070.86        40.85 o                         
 -24   2   2        292.05        264.89        15.21 o                         
 -22   2   2       3283.71       3106.21        51.52 o                         
 -20   2   2       1395.22       1361.50        21.24 o                         
 -18   2   2        148.77        163.90         7.93 o                         
 -16   2   2        290.61        317.48         9.73 o                         
 -14   2   2       7487.97       7656.66        79.31 o                         
 -12   2   2       1645.16       1613.48        23.47 o                         
 -10   2   2         18.79          9.25         2.93 o                         
  -8   2   2        372.69        371.71         7.81 o                         
  -6   2   2       5065.27       5474.45        76.78 o                         
  -4   2   2       2958.26       2948.63        36.58 o                         
  -2   2   2      99758.48      98718.38      1470.10 o                         
   0   2   2          8.84          6.36         3.36 o                         
   2   2   2        411.50        442.55        17.12 o                         
   4   2   2       3338.67       3362.67        37.07 o                         
   6   2   2       5776.86       6029.58        62.89 o                         
   8   2   2        857.88        862.12        14.20 o                         
  10   2   2       1020.79       1283.91        19.03 o                         
  12   2   2       1274.92       1298.16        20.08 o                         
  14   2   2        792.31        775.76        16.94 o                         
  16   2   2        682.47        673.08        14.92 o                         
  18   2   2       6261.64       6263.19        70.85 o                         
  20   2   2         91.33         96.97        11.79 o                         
  22   2   2       5155.36       5062.76        61.44 o                         
  24   2   2        174.56        197.91        11.40 o                         
  26   2   2       1421.16       1385.42        29.31 o                         
  28   2   2        159.32        158.23        15.13 o                         
  30   2   2         42.54         36.17         9.94 o                         
  32   2   2        327.06        345.39        25.66 o                         
 -33   3   2         15.52         12.91        10.70 o                         
 -31   3   2        101.97        112.74        16.27 o                         
 -29   3   2        201.36        215.81        16.20 o                         
 -27   3   2        321.33        324.13        18.19 o                         
 -25   3   2       1107.27       1055.63        28.04 o                         
 -23   3   2         30.74         29.45         8.29 o                         
 -21   3   2        171.46        122.70        11.03 o                         
 -19   3   2       2312.36       2355.13        41.68 o                         
 -17   3   2        418.92        403.96        17.98 o                         
 -15   3   2       1499.34       1383.86        22.66 o                         
 -13   3   2       1103.51       1264.03        24.95 o                         
 -11   3   2       1034.46       1145.23        22.71 o                         
  -9   3   2        829.79        742.19        24.19 o                         
  -7   3   2       1496.53       1286.28        22.98 o                         
  -5   3   2        866.71        784.44        15.24 o                         
  -3   3   2        634.70        679.54        16.72 o                         
  -1   3   2       4492.92       4374.21        56.78 o                         
   1   3   2       1100.99       1001.68        14.34 o                         
   3   3   2       5643.04       5548.78        69.08 o                         
   5   3   2         77.57        106.44         6.19 o                         
   7   3   2        116.41        164.78         7.39 o                         
   9   3   2         80.03         42.50         4.89 o                         
  11   3   2      10257.83      10739.38       120.36 o                         
  13   3   2       2921.71       3034.76        38.02 o                         
  15   3   2         62.10         67.55         6.70 o                         
  17   3   2        215.79        231.21        10.62 o                         
  19   3   2        187.63        194.70        10.46 o                         
  21   3   2        989.79        981.87        20.83 o                         
  23   3   2         65.52         80.59         9.30 o                         
  25   3   2          3.78          8.64         8.18 o                         
  27   3   2       1507.65       1487.85        35.26 o                         
  29   3   2         36.21         35.30         9.24 o                         
  31   3   2       1353.59       1485.61        55.18 o                         
 -32   4   2         74.02         70.81        13.21 o                         
 -30   4   2        170.97        163.31        19.30 o                         
 -28   4   2         34.40         13.84         9.89 o                         
 -26   4   2        158.93        134.38        13.32 o                         
 -24   4   2        770.60        797.57        25.12 o                         
 -22   4   2        455.18        432.90        18.98 o                         
 -20   4   2        137.47        108.13        11.10 o                         
 -18   4   2        356.35        379.25        19.57 o                         
 -16   4   2        358.55        345.16        15.77 o                         
 -14   4   2        686.39        641.88        18.52 o                         
 -12   4   2        951.96       1051.10        22.98 o                         
 -10   4   2       2275.96       2288.13        37.03 o                         
  -8   4   2        324.78        354.14        12.44 o                         
  -6   4   2        446.49        384.84        14.20 o                         
  -4   4   2       4301.25       4212.20        78.99 o                         
  -2   4   2       1337.19       1117.18        18.00 o                         
   0   4   2          0.46          5.54         3.54 o                         
   2   4   2        374.36        454.63        10.57 o                         
   4   4   2        964.83       1055.16        19.43 o                         
   6   4   2       8110.36       8396.42        86.52 o                         
   8   4   2       2261.03       2310.19        28.99 o                         
  10   4   2       1470.86       1419.97        21.42 o                         
  12   4   2        726.88        789.71        15.55 o                         
  14   4   2        739.82        750.13        15.80 o                         
  16   4   2       1328.76       1267.34        22.12 o                         
  18   4   2       1729.72       1696.78        27.30 o                         
  20   4   2         12.65         15.63         7.73 o                         
  22   4   2         62.54         40.07         9.35 o                         
  24   4   2         11.57         -4.40         7.54 o                         
  26   4   2       1202.00       1135.15        31.11 o                         
  28   4   2        159.88        172.02        15.55 o                         
  30   4   2          4.52         -9.33         9.33 o                         
  32   4   2         34.09         43.50        25.71 o                         
 -31   5   2         20.93         42.94        12.58 o                         
 -29   5   2         54.88         55.56        12.09 o                         
 -27   5   2       1051.40        992.35        29.85 o                         
 -25   5   2       1681.80       1689.03        47.09 o                         
 -23   5   2       3325.44       3180.22        56.54 o                         
 -21   5   2        405.47        416.92        19.18 o                         
 -19   5   2        243.57        245.16        14.83 o                         
 -17   5   2       6176.48       5934.45        85.67 o                         
 -15   5   2          7.34          3.69         6.81 o                         
 -13   5   2       5769.58       5429.15        88.19 o                         
 -11   5   2       1693.51       1614.87        33.68 o                         
  -9   5   2       2479.11       2310.30        38.52 o                         
  -7   5   2       2363.89       2343.12        32.76 o                         
  -5   5   2       3055.47       2931.56        56.07 o                         
  -3   5   2      25967.72      26424.61       278.88 o                         
  -1   5   2          7.29          1.89         3.82 o                         
   1   5   2        237.75        411.34        11.77 o                         
   3   5   2       5215.99       5092.40        55.11 o                         
   5   5   2          3.03         -2.06         3.82 o                         
   7   5   2        127.86         80.26         5.82 o                         
   9   5   2       8529.60       8398.86        96.64 o                         
  11   5   2       3532.15       3636.68        40.18 o                         
  13   5   2        640.11        599.47        16.36 o                         
  15   5   2        529.15        473.28        13.73 o                         
  17   5   2       7225.78       6986.77        98.24 o                         
  19   5   2         13.11          7.02         7.62 o                         
  21   5   2        161.57        112.18        12.84 o                         
  23   5   2        176.12        174.78        14.56 o                         
  25   5   2        307.88        308.97        18.98 o                         
  27   5   2         23.37         32.81        10.74 o                         
  29   5   2       3149.54       3172.55        60.50 o                         
 -30   6   2        995.03       1144.75        34.82 o                         
 -28   6   2        212.72        210.00        17.76 o                         
 -26   6   2         71.18         70.51        12.28 o                         
 -24   6   2        296.14        328.14        19.48 o                         
 -22   6   2       2714.01       2616.97        50.11 o                         
 -20   6   2        280.64        274.98        16.54 o                         
 -18   6   2         10.44         11.64         7.82 o                         
 -16   6   2         13.29         -0.61         7.62 o                         
 -14   6   2        855.92        896.20        24.21 o                         
 -12   6   2       1011.33       1054.61        25.68 o                         
 -10   6   2       4287.45       4357.36        64.96 o                         
  -8   6   2        327.41        319.44        11.58 o                         
  -6   6   2       2874.00       2707.47        40.99 o                         
  -4   6   2         29.56         19.51         6.75 o                         
  -2   6   2      15769.23      16051.45       174.09 o                         
   0   6   2        127.88        139.43         8.70 o                         
   2   6   2        392.68        432.17        10.30 o                         
   4   6   2        501.15        464.82        11.63 o                         
   6   6   2       4458.40       4470.19        57.70 o                         
   8   6   2       2058.70       1992.35        33.12 o                         
  10   6   2        732.06        733.74        20.96 o                         
  12   6   2        108.36        109.37         9.34 o                         
  14   6   2       4621.30       4261.53        66.16 o                         
  16   6   2          0.11         -5.46         6.81 o                         
  18   6   2       2006.33       2037.41        41.00 o                         
  20   6   2        265.34        260.53        16.76 o                         
  22   6   2        733.24        724.67        24.69 o                         
  24   6   2         17.25          7.03         8.73 o                         
  26   6   2       1180.47       1105.56        32.37 o                         
  28   6   2          8.93         23.56        11.21 o                         
 -29   7   2         58.13         63.38        13.79 o                         
 -27   7   2        448.70        494.73        31.97 o                         
 -25   7   2        182.94        206.07        17.66 o                         
 -23   7   2        814.83        767.00        44.24 o                         
 -21   7   2         37.94         25.74         9.81 o                         
 -19   7   2        161.01        118.63        12.58 o                         
 -17   7   2        178.52        193.51        14.78 o                         
 -15   7   2       2924.53       2835.06        50.88 o                         
 -13   7   2          0.94         -1.14         7.02 o                         
 -11   7   2       1518.53       1566.65        38.53 o                         
  -9   7   2        281.60        266.85        17.86 o                         
  -7   7   2        173.21        164.92        13.70 o                         
  -5   7   2       1472.75       1460.57        28.54 o                         
  -3   7   2        401.97        410.19        11.89 o                         
  -1   7   2       2099.62       2064.40        28.33 o                         
   1   7   2       1252.09       1299.66        19.72 o                         
   3   7   2       1071.27        999.69        18.11 o                         
   5   7   2        575.29        582.42        13.99 o                         
   7   7   2       1593.39       1573.30        36.69 o                         
   9   7   2       1153.13       1131.26        46.06 o                         
  11   7   2       1228.58       1222.36        33.11 o                         
  13   7   2        346.08        310.63        16.54 o                         
  15   7   2         63.92         69.73        10.81 o                         
  17   7   2        356.02        382.40        22.05 o                         
  19   7   2       3117.15       2798.81        52.83 o                         
  21   7   2        248.11        236.09        16.76 o                         
  23   7   2          0.88         -4.53         9.10 o                         
  25   7   2          0.00         -3.61        10.03 o                         
  27   7   2       1700.09       1731.93        43.45 o                         
 -26   8   2         76.06         52.30        12.98 o                         
 -24   8   2        219.37        219.97        18.44 o                         
 -22   8   2        730.23        759.77        27.43 o                         
 -20   8   2       1365.80       1300.54        34.58 o                         
 -18   8   2         13.39         21.43         9.58 o                         
 -16   8   2          0.03         -9.99         9.99 o                         
 -14   8   2         59.91         59.81        10.45 o                         
 -12   8   2       2057.50       2047.06        46.81 o                         
 -10   8   2         92.26         99.93        12.91 o                         
  -8   8   2        296.75        268.76        17.48 o                         
  -6   8   2         42.10         32.30         9.13 o                         
  -4   8   2        396.50        421.48        17.44 o                         
  -2   8   2       3117.93       3118.89        40.02 o                         
   0   8   2       3040.20       3065.11        39.39 o                         
   2   8   2        113.07        127.72         7.73 o                         
   4   8   2       1101.45       1114.93        20.47 o                         
   6   8   2         16.44          1.21         6.60 o                         
   8   8   2        200.78        210.58        14.07 o                         
  10   8   2        814.76        767.83        39.76 o                         
  12   8   2       1342.31       1252.86        67.26 o                         
  14   8   2        398.42        419.85        28.58 o                         
  16   8   2        119.76        101.51        12.58 o                         
  18   8   2       1631.49       1546.61        37.79 o                         
  20   8   2         12.67          9.09        10.03 o                         
  22   8   2        387.32        348.48        21.46 o                         
  24   8   2       1168.08       1213.51        36.08 o                         
 -23   9   2        768.53        814.98        35.11 o                         
 -21   9   2        103.11         96.83        14.21 o                         
 -19   9   2          1.83         -6.59         8.75 o                         
 -17   9   2         59.81         52.53        11.70 o                         
 -15   9   2        376.56        340.29        19.77 o                         
 -13   9   2         53.97         63.38        12.45 o                         
 -11   9   2         27.90         21.48        10.62 o                         
  -9   9   2        220.78        211.15        17.48 o                         
  -7   9   2        139.47        122.58        12.02 o                         
  -5   9   2          0.10          3.46         7.82 o                         
  -3   9   2       1975.23       2008.08        38.29 o                         
  -1   9   2        635.86        580.12        19.18 o                         
   1   9   2         33.58         23.18         5.86 o                         
   3   9   2        147.83        157.81        10.94 o                         
   5   9   2        426.98        454.17        19.18 o                         
   7   9   2        448.80        442.94        19.97 o                         
   9   9   2         22.77         34.31         9.61 o                         
  11   9   2          0.04         -3.72         8.56 o                         
  13   9   2          3.39         -5.08         8.63 o                         
  15   9   2        146.57        125.35        15.98 o                         
  17   9   2         86.88         98.38        15.10 o                         
  19   9   2        763.90        807.65        33.07 o                         
  21   9   2        116.10        102.30        14.83 o                         
 -20  10   2       1285.50       1289.17        62.79 o                         
 -18  10   2         79.07         80.94        14.07 o                         
 -16  10   2        813.01        839.79        33.48 o                         
 -14  10   2         43.23         35.39        13.10 o                         
 -12  10   2        937.04       1017.91        57.17 o                         
 -10  10   2         40.19         30.65        12.82 o                         
  -8  10   2         65.12         71.30        12.59 o                         
  -6  10   2          1.55         13.71        10.85 o                         
  -4  10   2       1252.52       1287.76        31.31 o                         
  -2  10   2        679.74        678.19        29.09 o                         
   0  10   2        424.63        423.02        23.58 o                         
   2  10   2        630.60        646.82        32.84 o                         
   4  10   2       3019.71       3024.87        53.35 o                         
   6  10   2        122.39         80.30        11.80 o                         
   8  10   2        406.88        428.57        21.21 o                         
  10  10   2        115.59        122.17        13.79 o                         
  12  10   2        118.44        126.51        14.46 o                         
  14  10   2          6.99          3.58        14.95 o                         
  16  10   2        945.93       1056.06        37.67 o                         
  18  10   2        161.74        147.71        21.11 o                         
 -15  11   2        394.56        461.43        36.35 o                         
 -13  11   2        207.82        191.06        20.30 o                         
 -11  11   2        435.67        458.08        23.86 o                         
  -9  11   2         19.06         46.46        11.83 o                         
  -7  11   2        760.76        765.23        26.13 o                         
  -5  11   2        286.43        328.16        22.60 o                         
  -3  11   2        148.72        178.84        27.68 o                         
  -1  11   2         85.64        128.15        22.74 o                         
   1  11   2          0.23         -2.97        12.58 o                         
   3  11   2        815.76        801.04        37.75 o                         
   5  11   2        111.58        106.93        19.58 o                         
   7  11   2        967.24        963.29        31.08 o                         
   9  11   2          4.09          2.89        14.84 o                         
  11  11   2        104.15        120.88        14.73 o                         
  13  11   2        327.52        354.23        21.72 o                         
  -8  12   2          6.47         -2.97        16.60 o                         
  -6  12   2          5.80          8.90        16.78 o                         
  -4  12   2         23.54         67.23        19.58 o                         
  -2  12   2         52.14         62.04        41.53 o                         
   0  12   2         52.19         68.22        19.58 o                         
   2  12   2         60.49         66.74        20.76 o                         
   4  12   2          8.11          0.95        16.03 o                         
   6  12   2        649.77        748.22        39.83 o                         
 -35   1   3         52.20         57.13        19.77 o                         
 -33   1   3         42.25         48.45        16.78 o                         
 -31   1   3       1481.81       1428.14        44.50 o                         
 -29   1   3        650.39        649.62        23.31 o                         
 -27   1   3         45.44         38.36         8.23 o                         
 -25   1   3       2334.77       2250.70        41.90 o                         
 -23   1   3       2601.00       2559.93        35.05 o                         
 -21   1   3         62.49         39.08         6.13 o                         
 -19   1   3        536.75        530.66        15.03 o                         
 -17   1   3          1.73          5.87         4.23 o                         
 -15   1   3        666.48        533.61        12.09 o                         
 -13   1   3       4028.56       4028.74        44.95 o                         
 -11   1   3       8682.02       8850.66       110.77 o                         
  -9   1   3       1609.46       1831.47        28.81 o                         
  -7   1   3       2202.31       2236.73        25.89 o                         
  -5   1   3      22932.61      23602.77       228.62 o                         
  -3   1   3        653.09        547.42         9.36 o                         
  -1   1   3      10587.21      10881.50       108.13 o                         
   1   1   3        358.14        373.15         8.62 o                         
   3   1   3       8672.75       9108.66       101.38 o                         
   5   1   3       4054.72       4139.58        45.07 o                         
   7   1   3      11579.16      13552.25       136.43 o                         
   9   1   3       9384.55      10580.30       108.88 o                         
  11   1   3       5603.89       6177.87        92.85 o                         
  13   1   3        905.47        970.27        17.75 o                         
  15   1   3       4143.86       4138.32        55.48 o                         
  17   1   3        202.25        214.55         9.64 o                         
  19   1   3       3085.65       3130.46        39.24 o                         
  21   1   3        119.92        111.17         8.28 o                         
  23   1   3       2275.64       2456.37        32.15 o                         
  25   1   3       1063.87       1054.96        38.62 o                         
  27   1   3         35.91         22.93         8.94 o                         
  29   1   3         37.36         54.18        14.24 o                         
  31   1   3       3112.80       3396.81       136.44 o                         
 -34   2   3          9.01         -9.89        12.56 o                         
 -32   2   3         53.32         61.82        15.10 o                         
 -30   2   3          7.68          2.65         8.68 o                         
 -28   2   3       1520.21       1495.08        34.82 o                         
 -26   2   3         60.17         70.47        10.39 o                         
 -24   2   3        132.19        111.55        11.40 o                         
 -22   2   3        895.56        826.48        23.20 o                         
 -20   2   3       3194.97       3163.47        44.06 o                         
 -18   2   3         26.71         45.41         6.13 o                         
 -16   2   3       2281.69       2434.62        34.64 o                         
 -14   2   3          4.37         17.26         4.44 o                         
 -12   2   3      13998.77      14887.77       161.96 o                         
 -10   2   3       2769.96       2827.07        35.00 o                         
  -8   2   3      21351.52      21815.04       233.05 o                         
  -6   2   3        244.00        241.42         6.67 o                         
  -4   2   3       2754.78       2919.50        32.24 o                         
  -2   2   3       2653.52       2734.18        30.46 o                         
   0   2   3      13301.95      13232.18       131.25 o                         
   2   2   3        455.27        430.44         8.55 o                         
   4   2   3       1301.29       1380.98        21.06 o                         
   6   2   3         73.34         79.84         5.29 o                         
   8   2   3      22961.59      25268.50       312.95 o                         
  10   2   3       2208.70       2382.61        33.44 o                         
  12   2   3        463.47        376.14        12.11 o                         
  14   2   3        195.96        215.83        14.72 o                         
  16   2   3       8060.42       7960.76        95.65 o                         
  18   2   3         26.26         17.05         7.58 o                         
  20   2   3       1513.72       1417.36        27.53 o                         
  22   2   3        269.91        275.93        12.11 o                         
  24   2   3        169.75        168.29        10.35 o                         
  26   2   3         17.62         35.63         8.08 o                         
  28   2   3       1912.37       1883.88        42.24 o                         
  30   2   3        277.22        297.55        29.84 o                         
  32   2   3         35.29          1.98        29.66 o                         
 -33   3   3        295.39        308.69        28.32 o                         
 -31   3   3       1021.65       1028.95        30.65 o                         
 -29   3   3       1923.77       1938.06        42.13 o                         
 -27   3   3        449.47        412.63        20.59 o                         
 -25   3   3        172.45        183.75        14.07 o                         
 -23   3   3        333.09        270.28        15.73 o                         
 -21   3   3       3928.97       3590.28        97.04 o                         
 -19   3   3        641.35        631.23        19.48 o                         
 -17   3   3          1.80          5.38         6.63 o                         
 -15   3   3       1226.11       1337.64        22.14 o                         
 -13   3   3       2068.04       1979.42        28.55 o                         
 -11   3   3       4141.34       4134.35        63.68 o                         
  -9   3   3       1489.12       1386.39        27.28 o                         
  -7   3   3          1.01          9.14         3.18 o                         
  -5   3   3       6087.31       6349.58        72.81 o                         
  -3   3   3       4802.31       5116.54        50.44 o                         
  -1   3   3       4702.63       4395.28        47.41 o                         
   1   3   3       1318.35       1146.93        16.28 o                         
   3   3   3        137.76        178.64         6.73 o                         
   5   3   3       2980.20       3178.28        45.57 o                         
   7   3   3       1142.81       1017.78        16.61 o                         
   9   3   3       8236.37       8543.61        89.88 o                         
  11   3   3       1715.87       1742.75        25.07 o                         
  13   3   3       2729.63       2708.74        35.57 o                         
  15   3   3         98.39         92.94         7.95 o                         
  17   3   3        357.20        339.64        12.97 o                         
  19   3   3         53.05         57.65         7.64 o                         
  21   3   3       1111.68       1222.07        25.80 o                         
  23   3   3        117.87        128.74        10.94 o                         
  25   3   3        576.64        588.16        25.06 o                         
  27   3   3         49.18         41.74        10.77 o                         
  29   3   3       2324.33       2538.06        52.60 o                         
  31   3   3        282.84        335.80        33.21 o                         
 -32   4   3          2.99        -10.27        10.27 o                         
 -30   4   3         68.40         97.20        14.07 o                         
 -28   4   3        970.42       1023.72        46.35 o                         
 -26   4   3       2968.51       2816.42        63.05 o                         
 -24   4   3       1454.97       1356.05        39.39 o                         
 -22   4   3        380.14        411.84        24.55 o                         
 -20   4   3        541.60        501.33        18.40 o                         
 -18   4   3       2242.76       2182.64        40.48 o                         
 -16   4   3        207.88        209.97        13.08 o                         
 -14   4   3         11.44         15.42         6.63 o                         
 -12   4   3        389.50        383.10        14.56 o                         
 -10   4   3      14294.21      12630.89       768.82 o                         
  -8   4   3        217.46        224.86        11.58 o                         
  -6   4   3      17629.75      18777.41       202.52 o                         
  -4   4   3         16.48         21.68         4.72 o                         
  -2   4   3      17602.69      18466.10       199.25 o                         
   0   4   3       2290.20       2155.74        33.07 o                         
   2   4   3       7728.25       7713.02        86.32 o                         
   4   4   3        970.03        939.65        16.35 o                         
   6   4   3       1487.02       1543.96        23.40 o                         
   8   4   3         55.77         36.61         5.45 o                         
  10   4   3       7892.56       7624.18        89.25 o                         
  12   4   3          0.07         -5.22         5.22 o                         
  14   4   3          0.63         -2.41         6.55 o                         
  16   4   3        553.84        528.90        14.74 o                         
  18   4   3      16850.90      16457.76       170.18 o                         
  20   4   3         81.58         87.31         8.64 o                         
  22   4   3        331.70        403.44        19.40 o                         
  24   4   3        528.62        616.48        22.48 o                         
  26   4   3       1334.46       1265.91        50.47 o                         
  28   4   3          0.16         -0.66        11.42 o                         
  30   4   3        441.69        404.79        36.03 o                         
 -31   5   3         99.15         84.53        14.31 o                         
 -29   5   3        156.17        133.42        14.85 o                         
 -27   5   3        141.43        116.55        13.97 o                         
 -25   5   3         25.05         19.77        10.27 o                         
 -23   5   3         54.26         62.85        10.54 o                         
 -21   5   3         59.80         81.34        11.10 o                         
 -19   5   3        946.33        797.51        23.67 o                         
 -17   5   3         36.60         31.95         8.18 o                         
 -15   5   3        940.70        953.25        24.69 o                         
 -13   5   3         50.86         36.78         7.62 o                         
 -11   5   3       1572.91       1496.96        29.85 o                         
  -9   5   3         14.81         25.05         8.08 o                         
  -7   5   3         34.11         56.33         7.81 o                         
  -5   5   3         28.34         25.24         5.63 o                         
  -3   5   3        602.79        669.47        19.41 o                         
  -1   5   3         94.25         60.38         6.92 o                         
   1   5   3        422.95        417.06        13.08 o                         
   3   5   3         59.33         60.15         6.97 o                         
   5   5   3        674.18        811.86        19.24 o                         
   7   5   3        466.75        476.83        14.07 o                         
   9   5   3       2227.30       2244.84        30.31 o                         
  11   5   3        391.84        376.22        10.93 o                         
  13   5   3       1363.47       1355.92        23.47 o                         
  15   5   3        592.37        594.71        15.80 o                         
  17   5   3          5.56         12.01         6.41 o                         
  19   5   3        273.10        314.48        17.28 o                         
  21   5   3          9.97         10.67         8.02 o                         
  23   5   3         49.58         64.29        11.03 o                         
  25   5   3         16.17         33.83        10.20 o                         
  27   5   3        152.15        147.06        17.79 o                         
  29   5   3        129.35        155.69        27.16 o                         
 -30   6   3        375.02        434.14        24.82 o                         
 -28   6   3         37.00         12.36        10.81 o                         
 -26   6   3        746.45        667.15        25.89 o                         
 -24   6   3        324.30        288.44        18.75 o                         
 -22   6   3          0.93         -3.96         8.02 o                         
 -20   6   3         15.75          2.33        10.17 o                         
 -18   6   3       1444.24       1392.14        41.10 o                         
 -16   6   3       1319.98       1298.53        35.11 o                         
 -14   6   3        114.80         94.50        10.60 o                         
 -12   6   3       2323.33       2155.80        50.23 o                         
 -10   6   3       1488.30       1405.52        29.61 o                         
  -8   6   3        414.57        445.54        14.28 o                         
  -6   6   3       1362.47       1319.14        22.39 o                         
  -4   6   3        488.72        495.88        18.84 o                         
  -2   6   3       2755.32       2753.68        42.50 o                         
   0   6   3       1041.62        982.98        17.74 o                         
   2   6   3       3977.92       3834.44        45.16 o                         
   4   6   3          2.21          0.00         4.61 o                         
   6   6   3        465.90        448.41        11.94 o                         
   8   6   3       1034.19       1002.17        22.30 o                         
  10   6   3       4654.25       4560.98        78.71 o                         
  12   6   3       1155.53       1139.32        24.18 o                         
  14   6   3        473.42        438.51        16.66 o                         
  16   6   3        392.95        360.93        32.82 o                         
  18   6   3       2562.95       2520.15        47.64 o                         
  20   6   3        559.59        612.90        22.48 o                         
  22   6   3        306.76        332.05        19.59 o                         
  24   6   3        321.28        305.03        19.26 o                         
  26   6   3        619.36        645.73        28.39 o                         
  28   6   3         49.34         67.32        17.73 o                         
 -29   7   3        115.62        164.37        17.23 o                         
 -27   7   3        897.61        902.56        30.65 o                         
 -25   7   3        230.38        259.30        19.02 o                         
 -23   7   3        655.07        647.74        26.16 o                         
 -21   7   3       1361.31       1390.30        35.05 o                         
 -19   7   3        212.82        225.35        16.00 o                         
 -17   7   3          9.66          0.92         8.02 o                         
 -15   7   3          3.41         11.38         9.85 o                         
 -13   7   3       1826.51       1682.01        35.32 o                         
 -11   7   3        237.06        225.95        14.31 o                         
  -9   7   3       1530.09       1490.04        31.36 o                         
  -7   7   3       3709.06       3638.50        65.45 o                         
  -5   7   3          3.49          4.31         6.22 o                         
  -3   7   3       3064.40       3104.27        43.30 o                         
  -1   7   3        726.43        715.25        15.96 o                         
   1   7   3        157.63        153.41         8.84 o                         
   3   7   3         40.75         31.83         5.97 o                         
   5   7   3       1222.30       1144.04        20.37 o                         
   7   7   3       1874.03       1830.42        27.61 o                         
   9   7   3         57.80         32.38        14.63 o                         
  11   7   3          0.95          7.43         7.62 o                         
  13   7   3       1141.72       1139.07        33.44 o                         
  15   7   3          7.36          7.50         8.85 o                         
  17   7   3       1807.90       1762.75        39.26 o                         
  19   7   3       1000.44        981.19        28.84 o                         
  21   7   3        107.99        135.81        16.55 o                         
  23   7   3         13.10         14.43         9.61 o                         
  25   7   3        553.82        566.02        26.35 o                         
 -26   8   3        402.07        378.78        23.94 o                         
 -24   8   3          6.08         12.63        10.20 o                         
 -22   8   3        400.52        395.61        22.45 o                         
 -20   8   3       1110.15       1132.44        32.35 o                         
 -18   8   3         56.63         52.83        11.34 o                         
 -16   8   3        242.83        236.55        16.45 o                         
 -14   8   3        244.36        214.13        15.30 o                         
 -12   8   3        493.98        482.49        21.46 o                         
 -10   8   3       2680.35       2785.07        60.81 o                         
  -8   8   3        211.25        225.30        18.61 o                         
  -6   8   3         76.96         64.11        10.48 o                         
  -4   8   3        426.58        480.42        18.24 o                         
  -2   8   3       3493.17       3498.26        44.77 o                         
   0   8   3       2751.76       2551.18        32.64 o                         
   2   8   3        121.54        117.12        10.17 o                         
   4   8   3         38.22         32.26         6.36 o                         
   6   8   3          0.05          2.03         6.34 o                         
   8   8   3       1369.54       1359.33        27.01 o                         
  10   8   3       2670.83       2471.30        78.57 o                         
  12   8   3        840.05        779.66        35.09 o                         
  14   8   3         14.55          7.67        10.78 o                         
  16   8   3         52.59         67.51        13.60 o                         
  18   8   3        483.24        474.91        27.89 o                         
  20   8   3        258.95        268.72        19.02 o                         
  22   8   3          9.59         -1.41        11.70 o                         
  24   8   3        135.31        144.28        17.28 o                         
 -23   9   3       1385.42       1466.43        50.05 o                         
 -21   9   3        173.98        196.99        17.68 o                         
 -19   9   3         23.73         29.58        11.10 o                         
 -17   9   3        282.45        343.14        26.54 o                         
 -15   9   3        271.29        234.39        17.98 o                         
 -13   9   3         45.01         37.96        10.60 o                         
 -11   9   3       2276.25       2244.98        63.61 o                         
  -9   9   3         45.08         45.99        10.89 o                         
  -7   9   3        118.19        107.46        13.29 o                         
  -5   9   3       1399.77       1387.01        39.12 o                         
  -3   9   3        661.35        720.38        19.92 o                         
  -1   9   3          3.53         10.91         7.16 o                         
   1   9   3        118.83        120.03         9.29 o                         
   3   9   3       3703.27       3621.34        81.18 o                         
   5   9   3        181.05        181.69        12.15 o                         
   7   9   3         24.14          1.80         8.36 o                         
   9   9   3        676.33        678.51        22.71 o                         
  11   9   3        595.83        619.31        27.40 o                         
  13   9   3        161.48        191.68        15.17 o                         
  15   9   3        759.54        762.27        30.43 o                         
  17   9   3        375.12        362.39        25.06 o                         
  19   9   3        982.92        993.51        36.83 o                         
  21   9   3          0.03          0.06        17.26 o                         
 -20  10   3        356.32        300.06        21.72 o                         
 -18  10   3         71.06         43.54        12.33 o                         
 -16  10   3         31.76         16.27        12.91 o                         
 -14  10   3         12.49         13.13        17.41 o                         
 -12  10   3        296.32        330.33        23.58 o                         
 -10  10   3         93.84         95.78        14.75 o                         
  -8  10   3         21.45         29.49        10.45 o                         
  -6  10   3         83.51         53.83        10.98 o                         
  -4  10   3        462.89        446.18        18.54 o                         
  -2  10   3          3.42          1.91         7.80 o                         
   0  10   3       2483.69       2505.70        54.80 o                         
   2  10   3         83.65         69.21        16.78 o                         
   4  10   3         88.06         66.98        13.13 o                         
   6  10   3        232.43        222.30        15.77 o                         
   8  10   3        293.96        321.27        19.02 o                         
  10  10   3          4.84          9.33         9.03 o                         
  12  10   3         16.84         36.60        12.84 o                         
  14  10   3          2.21          0.07         8.96 o                         
  16  10   3         38.63         61.47        15.40 o                         
  18  10   3        117.48        125.56        18.55 o                         
 -15  11   3        136.60        111.14        23.04 o                         
 -13  11   3       1672.15       1739.05        49.07 o                         
 -11  11   3        120.81         91.85        14.01 o                         
  -9  11   3        387.78        431.67        22.58 o                         
  -7  11   3         11.51         23.30        10.29 o                         
  -5  11   3        468.22        455.11        22.65 o                         
  -3  11   3        829.44        890.09        33.11 o                         
  -1  11   3          4.25         12.34        14.63 o                         
   1  11   3          2.77         11.30        14.63 o                         
   3  11   3        533.41        532.40        34.87 o                         
   5  11   3        310.22        325.34        28.64 o                         
   7  11   3        392.79        387.02        24.72 o                         
   9  11   3         17.00         21.77        11.21 o                         
  11  11   3       1943.57       2021.97        61.15 o                         
  13  11   3         68.88         61.87        13.57 o                         
  -6  12   3         11.38         -9.64        16.60 o                         
  -4  12   3          3.07          0.00        16.03 o                         
  -2  12   3        370.55        394.24        58.33 o                         
   0  12   3        351.94        358.45        44.49 o                         
   2  12   3         24.36         47.46        18.18 o                         
   4  12   3         21.36         26.47        18.02 o                         
 -34   0   4        305.25        320.34        45.48 o                         
 -32   0   4        668.37        717.80        57.35 o                         
 -30   0   4        559.87        585.32        55.37 o                         
 -28   0   4         14.10          0.00        17.80 o                         
 -26   0   4         69.62         47.75        14.83 o                         
 -24   0   4       3553.20       3376.00        54.53 o                         
 -22   0   4        848.54        653.40        26.01 o                         
 -20   0   4         75.55         60.82         8.73 o                         
 -18   0   4       1963.47       1985.88        44.45 o                         
 -16   0   4      22966.90      23365.25       320.96 o                         
 -14   0   4         35.55         17.54         6.66 o                         
 -12   0   4         21.97          7.25         6.18 o                         
 -10   0   4          1.86          2.12         4.87 o                         
  -8   0   4      11713.78      12133.54       168.42 o                         
  -6   0   4        146.43        174.01        15.82 o                         
  -4   0   4      31530.11      32779.19       560.69 o                         
  -2   0   4       6465.93       6815.58       177.97 o                         
   0   0   4       3654.58       3601.77        72.00 o                         
   2   0   4        342.58        373.20        19.77 o                         
   4   0   4      24550.48      26976.21       570.39 o                         
   6   0   4         91.07        119.11         7.77 o                         
   8   0   4      17524.32      20145.73       242.59 o                         
  10   0   4         74.05         74.80         6.75 o                         
  12   0   4      13173.01      13432.16       167.00 o                         
  14   0   4        144.47        141.93         9.42 o                         
  16   0   4       1613.75       1748.69        32.55 o                         
  18   0   4          6.15          2.43         6.59 o                         
  20   0   4       4061.99       3724.85        76.96 o                         
  22   0   4        285.15        272.18        25.17 o                         
  24   0   4       4048.83       3922.91        96.48 o                         
  26   0   4       1228.73       1340.34        48.70 o                         
  28   0   4       1050.78       1115.07        69.21 o                         
  30   0   4        412.08        437.01        51.41 o                         
 -35   1   4        313.39        365.07        35.63 o                         
 -33   1   4        305.38        321.31        32.84 o                         
 -31   1   4        219.15        165.29        29.17 o                         
 -29   1   4         82.59         86.31        12.46 o                         
 -27   1   4       1360.31       1253.93        28.05 o                         
 -25   1   4       1647.05       1552.28        33.58 o                         
 -23   1   4         43.36         42.86         6.52 o                         
 -21   1   4         78.92         71.56         7.11 o                         
 -19   1   4        711.13        738.21        17.30 o                         
 -17   1   4        448.49        531.33        14.46 o                         
 -15   1   4        904.51       1005.90        19.21 o                         
 -13   1   4       1463.58       1422.37        29.74 o                         
 -11   1   4       4696.54       4920.23        53.44 o                         
  -9   1   4       2809.56       2865.80        33.16 o                         
  -7   1   4        969.48        798.53        20.73 o                         
  -5   1   4       3681.37       3586.47        43.25 o                         
  -3   1   4        465.94        526.99         9.66 o                         
  -1   1   4        266.85        325.68         7.34 o                         
   1   1   4       2802.42       2839.90        48.70 o                         
   3   1   4       1083.20        984.53        16.48 o                         
   5   1   4       8031.92       9139.09       103.74 o                         
   7   1   4      13892.41      15272.85       141.81 o                         
   9   1   4       2775.93       3014.69        33.65 o                         
  11   1   4        710.85        754.22        13.48 o                         
  13   1   4         37.51         43.90         4.99 o                         
  15   1   4       1680.60       1730.10        25.37 o                         
  17   1   4        445.50        451.99        13.09 o                         
  19   1   4        144.36        164.72         9.33 o                         
  21   1   4        403.71        467.38        16.24 o                         
  23   1   4       1657.18       1746.30        40.27 o                         
  25   1   4        158.49        202.01        22.83 o                         
  27   1   4        667.48        713.81        30.69 o                         
  29   1   4       1046.07       1138.78        39.83 o                         
  31   1   4       1162.85       1099.25        73.16 o                         
 -34   2   4        126.02        182.66        21.63 o                         
 -32   2   4        907.22        828.63        39.13 o                         
 -30   2   4        591.62        549.19        36.25 o                         
 -28   2   4        177.96        192.76        14.83 o                         
 -26   2   4        663.28        667.32        34.25 o                         
 -24   2   4        584.73        523.21        19.59 o                         
 -22   2   4        420.09        459.39        23.97 o                         
 -20   2   4        301.64        307.25        20.00 o                         
 -18   2   4       1142.60       1110.25        18.88 o                         
 -16   2   4        702.69        702.32        15.97 o                         
 -14   2   4       4634.52       4428.98        53.58 o                         
 -12   2   4         25.48         44.21         4.42 o                         
 -10   2   4        574.17        712.96        12.85 o                         
  -8   2   4       3865.24       4031.53        49.42 o                         
  -6   2   4      26650.58      28575.83       277.43 o                         
  -4   2   4        231.63        253.15         7.52 o                         
  -2   2   4        101.27         76.16         4.30 o                         
   0   2   4        170.44        188.14         7.47 o                         
   2   2   4       4376.24       4302.48        56.60 o                         
   4   2   4       1983.11       2082.57        28.67 o                         
   6   2   4        352.85        326.65        11.01 o                         
   8   2   4        814.39        860.97        15.60 o                         
  10   2   4       3543.78       3857.34        45.98 o                         
  12   2   4        219.33        222.52         9.72 o                         
  14   2   4      11600.68      11991.76       126.57 o                         
  16   2   4        187.79        212.71        11.27 o                         
  18   2   4       3841.73       3551.15        43.43 o                         
  20   2   4         13.43         17.50         6.54 o                         
  22   2   4       1550.35       1513.20        28.18 o                         
  24   2   4          1.49         -5.89         9.03 o                         
  26   2   4          6.89          7.87        10.45 o                         
  28   2   4        637.12        678.35        39.90 o                         
  30   2   4        368.23        296.74        32.63 o                         
 -33   3   4        640.68        567.34        25.83 o                         
 -31   3   4        134.92        153.94        18.18 o                         
 -29   3   4       2098.33       1925.21        42.03 o                         
 -27   3   4        131.66        175.14        14.78 o                         
 -25   3   4        510.26        437.98        20.12 o                         
 -23   3   4        852.38        843.42        24.37 o                         
 -21   3   4        528.82        537.10        18.95 o                         
 -19   3   4        909.26        862.36        23.35 o                         
 -17   3   4         47.34         57.53        10.85 o                         
 -15   3   4       1250.94       1331.76        23.14 o                         
 -13   3   4         57.06         86.83         5.70 o                         
 -11   3   4        837.36        760.31        13.44 o                         
  -9   3   4      10834.69      11160.52       143.82 o                         
  -7   3   4         19.30         13.52         4.57 o                         
  -5   3   4      17965.51      19081.68       188.17 o                         
  -3   3   4        475.83        357.92         9.88 o                         
  -1   3   4        218.70        112.30         5.64 o                         
   1   3   4        731.67        611.73        10.70 o                         
   3   3   4         87.80        102.48         5.68 o                         
   5   3   4         13.73         15.10         4.09 o                         
   7   3   4       1511.33       1540.35        25.39 o                         
   9   3   4       6731.30       7046.37        77.12 o                         
  11   3   4       1082.29       1095.48        19.89 o                         
  13   3   4         69.80         72.08         7.25 o                         
  15   3   4       5501.18       5442.95        64.58 o                         
  17   3   4        134.76        106.90         9.23 o                         
  19   3   4        405.12        299.05        14.72 o                         
  21   3   4        256.30        279.90        13.69 o                         
  23   3   4        454.40        537.83        23.43 o                         
  25   3   4        240.63        249.41        27.02 o                         
  27   3   4       2041.33       2171.77        70.35 o                         
  29   3   4        637.65        775.89        45.48 o                         
 -32   4   4        276.17        359.35        23.12 o                         
 -30   4   4          8.14          6.56         9.81 o                         
 -28   4   4        152.64        182.34        15.73 o                         
 -26   4   4        779.85        772.84        28.83 o                         
 -24   4   4        152.22        163.92        16.84 o                         
 -22   4   4         21.11         31.01         9.03 o                         
 -20   4   4        417.33        400.50        18.95 o                         
 -18   4   4        175.73        161.10        12.53 o                         
 -16   4   4        233.86        192.68        12.80 o                         
 -14   4   4       2065.36       1974.60        87.81 o                         
 -12   4   4       1511.31       1418.07        63.83 o                         
 -10   4   4        816.12        818.31        15.91 o                         
  -8   4   4       3532.54       3378.09        39.12 o                         
  -6   4   4       3338.93       3234.05        38.10 o                         
  -4   4   4        628.11        611.34        12.47 o                         
  -2   4   4         17.74         24.61         4.39 o                         
   0   4   4        195.01        199.25         8.81 o                         
   2   4   4       4832.14       4979.99        54.71 o                         
   4   4   4        944.66       1000.52        15.38 o                         
   6   4   4       3862.17       3691.53        50.65 o                         
   8   4   4        677.12        640.26        18.03 o                         
  10   4   4       1329.74       1454.82        25.69 o                         
  12   4   4       1754.31       1626.72        32.38 o                         
  14   4   4       1188.31       1215.36        26.88 o                         
  16   4   4         52.04         34.87         9.13 o                         
  18   4   4         40.24         37.61         7.86 o                         
  20   4   4         13.32         34.20         8.05 o                         
  22   4   4       1121.57       1152.43        30.78 o                         
  24   4   4        473.83        432.70        21.87 o                         
  26   4   4          1.55         10.40        15.67 o                         
  28   4   4          1.80         34.06        18.53 o                         
 -31   5   4         63.01         84.03        15.41 o                         
 -29   5   4       1412.15       1473.10        39.96 o                         
 -27   5   4        214.64        194.96        16.29 o                         
 -25   5   4        952.30        962.47        29.10 o                         
 -23   5   4        208.29        231.38        16.05 o                         
 -21   5   4       2704.24       2549.73        67.36 o                         
 -19   5   4         28.46         24.16         8.54 o                         
 -17   5   4       3718.37       3538.95        57.81 o                         
 -15   5   4        522.97        507.85        18.79 o                         
 -13   5   4          3.50          2.17         4.85 o                         
 -11   5   4         43.91         53.41         8.36 o                         
  -9   5   4       4887.02       4715.11        77.25 o                         
  -7   5   4       1197.30       1253.14        26.33 o                         
  -5   5   4        275.52        284.25        14.08 o                         
  -3   5   4        326.60        237.03        11.34 o                         
  -1   5   4       5657.09       5463.89        73.55 o                         
   1   5   4        352.31        422.53        12.50 o                         
   3   5   4        591.73        498.74        14.78 o                         
   5   5   4       2775.96       2641.86        39.68 o                         
   7   5   4        686.57        675.94        16.91 o                         
   9   5   4        858.01        845.68        19.85 o                         
  11   5   4       1857.39       1890.25        46.25 o                         
  13   5   4       2119.99       2064.62        37.79 o                         
  15   5   4        193.15        197.85        11.75 o                         
  17   5   4        440.35        492.39        18.59 o                         
  19   5   4        468.27        487.58        24.23 o                         
  21   5   4          1.22          0.89         8.37 o                         
  23   5   4         10.00         13.84        10.89 o                         
  25   5   4       4435.00       4567.66        90.75 o                         
  27   5   4         20.55         36.14        19.77 o                         
 -30   6   4         15.46         19.48        13.90 o                         
 -28   6   4         77.01         60.01        12.53 o                         
 -26   6   4        414.10        398.74        31.40 o                         
 -24   6   4        138.75        119.36        13.52 o                         
 -22   6   4        194.23        186.31        17.54 o                         
 -20   6   4          1.57          7.97         8.18 o                         
 -18   6   4         31.99         46.03         9.61 o                         
 -16   6   4         16.51          5.48         8.13 o                         
 -14   6   4       8681.38       8570.55       116.82 o                         
 -12   6   4         96.48         89.91        14.20 o                         
 -10   6   4       4354.45       4155.19        62.99 o                         
  -8   6   4        280.99        242.58        13.57 o                         
  -6   6   4       5082.95       5058.35        82.86 o                         
  -4   6   4        135.11        206.62        10.52 o                         
  -2   6   4        197.26        185.01        11.53 o                         
   0   6   4         24.30         28.26         7.13 o                         
   2   6   4       3028.04       3017.45        49.83 o                         
   4   6   4       1644.14       1649.41        29.83 o                         
   6   6   4       4678.47       4648.53        65.13 o                         
   8   6   4        163.33        164.88        10.00 o                         
  10   6   4       9338.01       9243.15       138.41 o                         
  12   6   4        177.46        211.07        14.99 o                         
  14   6   4       1703.63       1647.15        28.16 o                         
  16   6   4          0.06          1.84         7.62 o                         
  18   6   4        221.07        206.07        17.34 o                         
  20   6   4         88.46         90.92        13.60 o                         
  22   6   4       1467.83       1416.49        40.97 o                         
  24   6   4        373.95        362.30        28.79 o                         
  26   6   4        105.78        164.13        35.59 o                         
 -27   7   4        367.22        372.66        22.98 o                         
 -25   7   4          4.45          9.18         9.81 o                         
 -23   7   4         19.35         24.46        10.54 o                         
 -21   7   4        270.19        262.49        24.26 o                         
 -19   7   4       1485.77       1326.66        33.59 o                         
 -17   7   4         14.11         19.98         9.12 o                         
 -15   7   4         12.35         12.46         8.28 o                         
 -13   7   4         59.68         46.24         9.03 o                         
 -11   7   4        737.46        768.68        26.26 o                         
  -9   7   4       1312.15       1259.45        29.15 o                         
  -7   7   4        378.67        327.01        35.11 o                         
  -5   7   4       1577.89       1651.84        28.65 o                         
  -3   7   4        546.53        531.75        13.36 o                         
  -1   7   4        469.16        416.15        18.87 o                         
   1   7   4       1164.07       1204.97        23.47 o                         
   3   7   4        573.34        491.50        15.17 o                         
   5   7   4        267.55        258.06        12.07 o                         
   7   7   4       1320.25       1322.70        24.92 o                         
   9   7   4         31.36         31.67        10.28 o                         
  11   7   4        110.69         97.32        11.34 o                         
  13   7   4        224.16        206.99        16.72 o                         
  15   7   4       4206.68       3987.54        76.26 o                         
  17   7   4        421.24        402.24        24.61 o                         
  19   7   4         49.87         52.65        17.42 o                         
  21   7   4         15.51         15.39        11.76 o                         
  23   7   4        845.47        940.80        35.29 o                         
  25   7   4         51.61         45.80        14.75 o                         
 -26   8   4         65.73         61.33        14.27 o                         
 -24   8   4        541.84        536.91        26.93 o                         
 -22   8   4        359.74        386.89        22.19 o                         
 -20   8   4         11.71         -0.52         9.54 o                         
 -18   8   4        163.10        205.90        16.50 o                         
 -16   8   4       1233.25       1237.72        45.10 o                         
 -14   8   4        433.07        451.56        21.17 o                         
 -12   8   4          0.64         -3.50         6.03 o                         
 -10   8   4        176.05        167.19        13.32 o                         
  -8   8   4        339.66        349.77        20.15 o                         
  -6   8   4        887.51        924.27        28.54 o                         
  -4   8   4       2216.41       2162.79        36.22 o                         
  -2   8   4        248.59        205.54        11.86 o                         
   0   8   4        634.95        607.83        17.33 o                         
   2   8   4        759.35        733.46        19.04 o                         
   4   8   4        272.80        303.22        14.04 o                         
   6   8   4        405.40        378.02        17.80 o                         
   8   8   4       1304.97       1290.82        29.85 o                         
  10   8   4        473.86        462.50        41.67 o                         
  12   8   4        300.20        266.34        17.41 o                         
  14   8   4       1159.33       1143.08        35.72 o                         
  16   8   4        187.21        186.96        18.20 o                         
  18   8   4         77.92         63.76        18.29 o                         
  20   8   4       1186.35       1243.16        49.51 o                         
  22   8   4        400.59        422.62        34.06 o                         
 -23   9   4         59.32         37.71        13.02 o                         
 -21   9   4         53.24         47.03        13.08 o                         
 -19   9   4         90.62         75.91        13.02 o                         
 -17   9   4         65.94         41.82        11.36 o                         
 -15   9   4         57.35         66.08        11.75 o                         
 -13   9   4       2565.68       2535.31        50.13 o                         
 -11   9   4         56.13         16.58        17.06 o                         
  -9   9   4        247.87        255.77        41.79 o                         
  -7   9   4       1351.57       1368.32        38.19 o                         
  -5   9   4        219.61        228.90        13.96 o                         
  -3   9   4        324.02        239.10        15.30 o                         
  -1   9   4        223.02        229.26        21.12 o                         
   1   9   4          8.71         -6.50         6.50 o                         
   3   9   4        264.34        259.58        15.82 o                         
   5   9   4         52.94         56.90        10.40 o                         
   7   9   4        925.17        900.09        29.64 o                         
   9   9   4         56.78         46.73        12.45 o                         
  11   9   4       1668.12       1732.98        38.50 o                         
  13   9   4        226.64        190.07        18.20 o                         
  15   9   4        516.82        538.29        28.82 o                         
  17   9   4        444.95        372.99        34.31 o                         
  19   9   4          6.55         -9.89        15.38 o                         
 -20  10   4         66.76         77.08        20.24 o                         
 -18  10   4         26.11         23.82        11.87 o                         
 -16  10   4        591.39        696.40        32.10 o                         
 -14  10   4         24.29         17.14        12.56 o                         
 -12  10   4         89.78         60.00        21.75 o                         
 -10  10   4        223.27        226.64        27.32 o                         
  -8  10   4        182.69        205.74        16.00 o                         
  -6  10   4        588.35        574.79        21.80 o                         
  -4  10   4       1314.54       1241.99        32.10 o                         
  -2  10   4       1013.04        982.06        27.66 o                         
   0  10   4       1337.08       1392.94        39.19 o                         
   2  10   4         12.63         -9.41        10.62 o                         
   4  10   4        623.02        703.81        27.00 o                         
   6  10   4        253.34        253.78        19.34 o                         
   8  10   4          2.49          2.97        19.81 o                         
  10  10   4         17.52         20.76        13.98 o                         
  12  10   4        219.28        252.66        55.37 o                         
  14  10   4         64.35         30.08        11.96 o                         
  16  10   4        639.74        742.04        39.83 o                         
 -13  11   4         27.34         40.21        14.84 o                         
 -11  11   4        398.69        423.38        23.63 o                         
  -9  11   4          0.33          1.99         9.96 o                         
  -7  11   4         39.53         65.18        11.36 o                         
  -5  11   4        461.68        433.12        39.13 o                         
  -3  11   4         21.26         36.12        13.29 o                         
  -1  11   4        239.85        304.78        28.67 o                         
   1  11   4         43.82         73.31        18.84 o                         
   3  11   4        259.02        319.59        27.96 o                         
   5  11   4        192.36        184.89        32.63 o                         
   7  11   4         89.55        111.63        36.58 o                         
   9  11   4        937.93        939.03        42.63 o                         
  11  11   4          1.75        -15.73        18.79 o                         
 -33   1   5         41.42         20.41        17.44 o                         
 -31   1   5        315.62        359.33        32.84 o                         
 -29   1   5       1217.72       1072.79        37.64 o                         
 -27   1   5       1723.06       1611.40        32.74 o                         
 -25   1   5          0.14         -6.85         6.85 o                         
 -23   1   5        369.91        404.01        14.54 o                         
 -21   1   5         10.77          4.70         5.89 o                         
 -19   1   5        577.94        568.12        14.22 o                         
 -17   1   5       2098.37       2165.38        32.07 o                         
 -15   1   5       1469.71       1554.11        25.31 o                         
 -13   1   5         21.39          8.51         4.42 o                         
 -11   1   5        692.64        725.36        13.78 o                         
  -9   1   5       6398.72       6856.56        71.76 o                         
  -7   1   5       5047.47       4850.96        61.16 o                         
  -5   1   5       6342.72       7329.28        83.65 o                         
  -3   1   5         93.38         54.60         4.43 o                         
  -1   1   5       2437.68       2180.41        34.95 o                         
   1   1   5       1543.73       1419.51        38.24 o                         
   3   1   5       7630.21       8345.57        96.06 o                         
   5   1   5       4299.84       4624.23        57.49 o                         
   7   1   5       2921.45       3101.58        41.91 o                         
   9   1   5          2.18          8.78         6.34 o                         
  11   1   5       4472.95       4547.66        54.43 o                         
  13   1   5       1028.05       1059.37        19.66 o                         
  15   1   5       4107.64       3949.29        49.71 o                         
  17   1   5          1.25         -2.08         8.18 o                         
  19   1   5        921.88       1178.51        31.36 o                         
  21   1   5        977.77       1001.17        29.90 o                         
  23   1   5        210.85        218.33        17.28 o                         
  25   1   5        200.56        221.81        18.24 o                         
  27   1   5       2911.84       2966.86        59.48 o                         
  29   1   5        494.84        564.40        50.14 o                         
 -34   2   5         59.39         38.23        15.90 o                         
 -32   2   5        945.46       1085.10        71.66 o                         
 -30   2   5        175.04        166.07        15.04 o                         
 -28   2   5        373.46        360.21        19.59 o                         
 -26   2   5       1340.42       1186.65        30.36 o                         
 -24   2   5       1190.08       1254.29        30.91 o                         
 -22   2   5         72.74         95.73        10.81 o                         
 -20   2   5       1227.65       1243.44        24.21 o                         
 -18   2   5        462.78        435.14        14.18 o                         
 -16   2   5        284.70        302.16        14.65 o                         
 -14   2   5        110.57        120.70         8.71 o                         
 -12   2   5      15688.61      15941.87       173.16 o                         
 -10   2   5          3.37          7.77         4.56 o                         
  -8   2   5        175.69        244.96         8.24 o                         
  -6   2   5       2035.83       2167.36        27.39 o                         
  -4   2   5      10074.72      10431.93       105.84 o                         
  -2   2   5        718.29        840.24        13.95 o                         
   0   2   5       2408.64       2556.07        34.28 o                         
   2   2   5        139.35        127.37         6.19 o                         
   4   2   5       7995.08       8534.53        98.97 o                         
   6   2   5        328.30        361.32        11.93 o                         
   8   2   5       6112.10       5808.97        72.20 o                         
  10   2   5        130.74        134.74         8.02 o                         
  12   2   5       1691.99       1657.02        25.81 o                         
  14   2   5        157.30        169.03         9.47 o                         
  16   2   5       6377.59       5937.20        70.19 o                         
  18   2   5         26.34         19.42        12.84 o                         
  20   2   5        529.17        563.22        25.14 o                         
  22   2   5        347.92        340.81        20.93 o                         
  24   2   5       2132.14       2042.06        45.43 o                         
  26   2   5        130.12        144.49        16.69 o                         
  28   2   5         43.79         10.42        13.88 o                         
 -33   3   5       2079.79       2061.17        54.71 o                         
 -31   3   5          4.48         15.78        10.11 o                         
 -29   3   5          1.03         -4.56         8.41 o                         
 -27   3   5         12.71         36.88        10.00 o                         
 -25   3   5       1978.34       1905.90        51.66 o                         
 -23   3   5        216.46        196.93        14.89 o                         
 -21   3   5        211.39        191.65        14.01 o                         
 -19   3   5          0.14         -7.37         7.37 o                         
 -17   3   5       1236.24       1218.56        36.25 o                         
 -15   3   5        917.39        944.73        19.35 o                         
 -13   3   5       4352.11       4405.54        50.42 o                         
 -11   3   5        531.61        595.65        14.66 o                         
  -9   3   5       4406.37       4463.04        50.22 o                         
  -7   3   5        180.96        128.84         6.79 o                         
  -5   3   5       5123.33       4937.79        54.38 o                         
  -3   3   5       1829.16       1610.90        29.11 o                         
  -1   3   5         80.00         33.58         5.93 o                         
   1   3   5       2296.01       2402.33        30.32 o                         
   3   3   5       1073.88       1054.28        19.97 o                         
   5   3   5        838.92        871.96        17.67 o                         
   7   3   5       2838.97       2994.65        40.82 o                         
   9   3   5        884.18        882.58        20.02 o                         
  11   3   5        548.49        589.42        20.36 o                         
  13   3   5       1063.98       1135.48        21.78 o                         
  15   3   5        147.56        144.55        12.53 o                         
  17   3   5       2583.52       2959.48        41.72 o                         
  19   3   5         79.60         86.49        12.25 o                         
  21   3   5        952.84        869.50        33.00 o                         
  23   3   5        261.35        279.91        19.43 o                         
  25   3   5       1638.86       1555.50        39.70 o                         
  27   3   5        613.45        687.41        42.27 o                         
  29   3   5        851.81        868.22        74.15 o                         
 -32   4   5        983.88       1065.18        33.12 o                         
 -30   4   5        596.29        600.20        25.83 o                         
 -28   4   5        264.53        228.01        17.04 o                         
 -26   4   5          1.99         -3.70         8.54 o                         
 -24   4   5          0.30          1.59         9.99 o                         
 -22   4   5       1086.58       1145.61        29.31 o                         
 -20   4   5        104.58         86.84        10.81 o                         
 -18   4   5       2594.25       2424.13        44.46 o                         
 -16   4   5        393.73        395.73        40.53 o                         
 -14   4   5      11290.55      11023.00       143.18 o                         
 -12   4   5        441.20        435.89        16.05 o                         
 -10   4   5       6492.07       6760.51        80.88 o                         
  -8   4   5        556.19        606.65        12.78 o                         
  -6   4   5       1594.88       1649.05        23.59 o                         
  -4   4   5         24.96         24.68         4.88 o                         
  -2   4   5       6825.27       6918.01        81.35 o                         
   0   4   5          9.43         11.71         4.58 o                         
   2   4   5         38.01         50.15         7.88 o                         
   4   4   5        218.80        221.03         8.55 o                         
   6   4   5      22083.27      21955.21       237.47 o                         
   8   4   5        124.85        149.42         8.53 o                         
  10   4   5        323.55        323.79        14.42 o                         
  12   4   5        181.33        198.01        12.97 o                         
  14   4   5       9882.69       9676.76       106.77 o                         
  16   4   5          0.14          1.20         6.58 o                         
  18   4   5       1965.50       2067.60        36.86 o                         
  20   4   5        121.05        121.07        14.13 o                         
  22   4   5        666.84        599.69        25.44 o                         
  24   4   5         71.11        111.56        22.24 o                         
  26   4   5       1451.34       1550.93        96.89 o                         
  28   4   5        115.83        146.70        26.13 o                         
 -31   5   5         99.86         80.19        13.79 o                         
 -29   5   5        128.01         92.77        14.01 o                         
 -27   5   5        174.75        189.21        16.66 o                         
 -25   5   5         89.30        110.28        13.32 o                         
 -23   5   5        383.77        334.83        19.40 o                         
 -21   5   5         16.29         10.00         8.61 o                         
 -19   5   5        530.16        521.09        20.73 o                         
 -17   5   5         15.54          7.28         5.03 o                         
 -15   5   5         24.68         28.91         8.36 o                         
 -13   5   5        171.84        183.55        13.08 o                         
 -11   5   5        118.31        110.62        10.35 o                         
  -9   5   5        666.27        678.52        19.43 o                         
  -7   5   5        406.57        429.23        15.35 o                         
  -5   5   5         93.08        117.37         7.42 o                         
  -3   5   5        996.68        987.22        19.65 o                         
  -1   5   5        358.24        327.65        12.38 o                         
   1   5   5        248.73        317.00        11.04 o                         
   3   5   5         26.97         20.73         5.54 o                         
   5   5   5       1630.42       1666.30        25.23 o                         
   7   5   5        562.95        523.56        13.63 o                         
   9   5   5        356.08        356.72        12.27 o                         
  11   5   5         43.93         37.88         8.75 o                         
  13   5   5          7.31         10.19         8.31 o                         
  15   5   5         96.41         81.03        10.87 o                         
  17   5   5         87.38         90.19         9.65 o                         
  19   5   5         10.84          9.56         9.04 o                         
  21   5   5         38.24         37.57        19.77 o                         
  23   5   5        325.66        324.46        32.07 o                         
  25   5   5         89.14        127.98        24.20 o                         
  27   5   5         51.37         83.29        23.04 o                         
 -30   6   5        263.75        237.96        19.70 o                         
 -28   6   5         27.51         25.06        11.60 o                         
 -26   6   5        101.18        103.60        14.07 o                         
 -24   6   5         39.52         40.04        10.81 o                         
 -22   6   5        607.58        588.14        24.21 o                         
 -20   6   5        831.45        744.72        24.95 o                         
 -18   6   5        116.45        105.69        11.80 o                         
 -16   6   5       1561.12       1540.08        39.57 o                         
 -14   6   5       1937.64       1937.97        38.78 o                         
 -12   6   5          8.91         11.07         7.37 o                         
 -10   6   5        362.09        365.87        17.04 o                         
  -8   6   5        380.15        442.71        15.80 o                         
  -6   6   5        894.10        998.04        27.19 o                         
  -4   6   5          0.97          4.46         6.81 o                         
  -2   6   5       4638.16       4384.07        63.83 o                         
   0   6   5          9.16         14.09         6.53 o                         
   2   6   5        122.91        140.16         9.60 o                         
   4   6   5       1681.96       1672.80        28.21 o                         
   6   6   5       3575.65       3522.38        47.95 o                         
   8   6   5       1237.06       1185.57        25.68 o                         
  10   6   5        143.68        127.69        12.14 o                         
  12   6   5         24.37         25.36        10.80 o                         
  14   6   5       1315.70       1373.14        31.44 o                         
  16   6   5        639.54        656.73        26.83 o                         
  18   6   5        588.54        623.32        23.79 o                         
  20   6   5         55.31         37.62        13.08 o                         
  22   6   5       1100.96       1191.74        55.37 o                         
  24   6   5         57.85         77.98        21.85 o                         
 -27   7   5         94.37         64.50        13.52 o                         
 -25   7   5       2075.05       2194.93        48.92 o                         
 -23   7   5         16.33         17.61        10.11 o                         
 -21   7   5          0.28          0.06         9.42 o                         
 -19   7   5         72.74         73.50        12.02 o                         
 -17   7   5         16.03         22.88         8.23 o                         
 -15   7   5        154.29        116.68        14.43 o                         
 -13   7   5       3860.36       3848.90        63.00 o                         
 -11   7   5        170.35        176.29        13.57 o                         
  -9   7   5        112.88         91.82        10.54 o                         
  -7   7   5          0.63          3.39         3.63 o                         
  -5   7   5       1071.74       1033.12        29.20 o                         
  -3   7   5          1.03         -7.37         7.37 o                         
  -1   7   5        381.96        378.93        15.15 o                         
   1   7   5       1208.56       1144.65        23.18 o                         
   3   7   5        471.88        481.23        17.33 o                         
   5   7   5         21.06         21.00         7.12 o                         
   7   7   5       3141.90       3192.81        46.08 o                         
   9   7   5        276.77         91.65        23.73 o                         
  11   7   5        635.40        621.28        26.65 o                         
  13   7   5         28.64         20.03        10.89 o                         
  15   7   5        788.64        775.67        34.62 o                         
  17   7   5        386.31        362.62        27.55 o                         
  19   7   5         15.86         38.43        23.73 o                         
  21   7   5       1979.53       1998.48        70.52 o                         
  23   7   5         54.77         46.27        20.83 o                         
 -24   8   5        111.29        103.26        14.52 o                         
 -22   8   5        180.87        201.99        17.71 o                         
 -20   8   5        226.89        239.60        18.03 o                         
 -18   8   5          1.26         -8.82         8.82 o                         
 -16   8   5        143.16        195.84        18.49 o                         
 -14   8   5       2293.41       2240.04        45.23 o                         
 -12   8   5        161.71        176.42        20.84 o                         
 -10   8   5        223.28        171.43        14.01 o                         
  -8   8   5          0.12         -0.41         7.32 o                         
  -6   8   5        414.17        404.29        27.75 o                         
  -4   8   5       2426.96       2283.00        42.19 o                         
  -2   8   5        929.74        904.12        21.48 o                         
   0   8   5        458.43        449.46        23.39 o                         
   2   8   5          3.23          9.61         6.49 o                         
   4   8   5        484.93        504.20        16.75 o                         
   6   8   5       1916.76       1947.60        59.37 o                         
   8   8   5       1082.05       1086.39        32.33 o                         
  10   8   5        195.19        176.55        42.54 o                         
  12   8   5         15.73         14.94        12.35 o                         
  14   8   5         20.94         36.63        14.63 o                         
  16   8   5        569.63        562.90        68.22 o                         
  18   8   5        136.53        116.28        20.83 o                         
  20   8   5          5.31         -4.13        15.19 o                         
 -21   9   5        219.08        237.74        21.41 o                         
 -19   9   5         58.70         57.18        12.80 o                         
 -17   9   5         80.12        104.81        13.79 o                         
 -15   9   5       1416.56       1517.78        42.99 o                         
 -13   9   5          0.05          0.02         9.44 o                         
 -11   9   5          1.96          1.29         9.31 o                         
  -9   9   5       1159.07       1173.44        31.29 o                         
  -7   9   5        566.87        667.25        27.35 o                         
  -5   9   5         10.22          9.48         9.12 o                         
  -3   9   5          1.29          6.23         8.62 o                         
  -1   9   5       1427.98       1474.49        33.34 o                         
   1   9   5        305.35        311.61        15.37 o                         
   3   9   5         98.55        121.13        12.33 o                         
   5   9   5       1728.68       1897.05        46.81 o                         
   7   9   5        351.15        339.85        22.05 o                         
   9   9   5        330.18        325.38        26.46 o                         
  11   9   5       1200.93       1168.69        45.30 o                         
  13   9   5        280.68        311.76        75.14 o                         
  15   9   5       1089.50       1017.99        44.48 o                         
  17   9   5          4.28         13.41        15.67 o                         
 -18  10   5          9.53          1.65        11.66 o                         
 -16  10   5         26.93         20.01        13.29 o                         
 -14  10   5        296.29        315.39        23.92 o                         
 -12  10   5        230.29        340.95        30.65 o                         
 -10  10   5         19.27         36.41        11.99 o                         
  -8  10   5        159.08        161.39        16.00 o                         
  -6  10   5         51.24         38.74        11.80 o                         
  -4  10   5       1253.87       1164.96        41.67 o                         
  -2  10   5        258.60        329.84        19.26 o                         
   0  10   5         15.90          9.75        10.99 o                         
   2  10   5        136.73        150.22        17.23 o                         
   4  10   5        135.05        170.15        20.97 o                         
   6  10   5         55.15         49.68        29.66 o                         
   8  10   5         45.27         77.10        17.44 o                         
  10  10   5        190.64        223.63        64.27 o                         
  12  10   5         12.89          8.29        14.63 o                         
  14  10   5         18.86         11.98        23.73 o                         
 -11  11   5          5.05          8.22        11.17 o                         
  -9  11   5        202.09        188.90        18.23 o                         
  -7  11   5        281.24        307.55        20.93 o                         
  -5  11   5        174.37        212.69        21.06 o                         
  -3  11   5         63.50         99.24        16.65 o                         
  -1  11   5       1577.56       1689.57        46.72 o                         
   1  11   5        119.85        112.47        19.58 o                         
   3  11   5         20.36          9.89        21.75 o                         
   5  11   5         42.50         31.64        23.73 o                         
   7  11   5       1182.62       1314.79        71.19 o                         
 -34   0   6       2016.76       1991.07       102.83 o                         
 -32   0   6         92.53        144.35        35.59 o                         
 -30   0   6          2.20         15.82        19.77 o                         
 -28   0   6       1337.61       1300.95        75.14 o                         
 -26   0   6        638.15        478.54        47.46 o                         
 -24   0   6        147.81        150.24        17.10 o                         
 -22   0   6       1064.52       1085.52        29.65 o                         
 -20   0   6       5124.17       5459.72       172.04 o                         
 -18   0   6        702.49        711.12        50.42 o                         
 -16   0   6       6828.83       6786.75       127.89 o                         
 -14   0   6        289.10        252.83        17.44 o                         
 -12   0   6       5361.26       5141.36        99.25 o                         
 -10   0   6       3067.93       3087.48        64.92 o                         
  -8   0   6      13271.86      13789.15       240.95 o                         
  -6   0   6       1713.47       1924.44        46.83 o                         
  -4   0   6        399.78        373.74        19.58 o                         
  -2   0   6         10.97          4.75        10.88 o                         
   0   0   6      18534.49      19650.92       348.16 o                         
   2   0   6        908.81        998.44        33.56 o                         
   4   0   6        242.52        357.26        22.37 o                         
   6   0   6        730.00        725.44        31.44 o                         
   8   0   6      17170.42      16890.80       385.50 o                         
  10   0   6         50.49         47.65        16.81 o                         
  12   0   6       8413.45       8529.53       170.57 o                         
  14   0   6        256.07        282.66        51.41 o                         
  16   0   6       3223.89       2870.64        94.92 o                         
  18   0   6        406.58        334.34        27.86 o                         
  20   0   6       5122.02       4871.06       185.78 o                         
  22   0   6        488.14        391.83        63.28 o                         
  24   0   6        581.61        574.58        39.15 o                         
  26   0   6       1107.38       1356.40        55.22 o                         
  28   0   6        797.07        682.80        60.31 o                         
 -33   1   6         74.43         75.51        35.59 o                         
 -31   1   6        546.39        514.02        41.53 o                         
 -29   1   6        537.37        466.01        36.27 o                         
 -27   1   6          0.68         14.76         8.87 o                         
 -25   1   6         28.60         15.21        10.48 o                         
 -23   1   6        779.31        777.59        25.40 o                         
 -21   1   6         10.81         10.89         6.81 o                         
 -19   1   6         63.80         51.20         6.67 o                         
 -17   1   6        672.45        666.71        15.36 o                         
 -15   1   6         27.71         43.21         6.11 o                         
 -13   1   6       3227.92       3271.80        40.02 o                         
 -11   1   6       4798.70       4699.93        53.08 o                         
  -9   1   6       1632.53       1610.37        25.55 o                         
  -7   1   6         58.08        102.80         6.41 o                         
  -5   1   6        157.35        242.02         8.72 o                         
  -3   1   6        656.78        556.21        13.27 o                         
  -1   1   6         73.38         62.22         8.85 o                         
   1   1   6        804.38        828.70        16.14 o                         
   3   1   6       6041.42       6265.39        75.28 o                         
   5   1   6        479.84        493.61        15.15 o                         
   7   1   6       1188.81       1182.38        27.92 o                         
   9   1   6       1440.98       1461.37        32.37 o                         
  11   1   6        289.22        327.29        18.03 o                         
  13   1   6          4.14         -4.94         8.90 o                         
  15   1   6          0.04         -8.62         8.62 o                         
  17   1   6        176.51        244.51        17.20 o                         
  19   1   6        757.67        826.91        27.60 o                         
  21   1   6        643.20        593.36        25.86 o                         
  23   1   6       1374.19       1473.62        41.10 o                         
  25   1   6        245.09        204.62        18.44 o                         
  27   1   6        928.18       1032.46        34.27 o                         
 -32   2   6         13.44          8.87        13.74 o                         
 -30   2   6         89.77         97.05        13.21 o                         
 -28   2   6        112.72        105.10        14.07 o                         
 -26   2   6        317.88        325.36        18.44 o                         
 -24   2   6          7.17          2.11         8.56 o                         
 -22   2   6          8.00         12.72         8.18 o                         
 -20   2   6          3.20         -2.91         5.81 o                         
 -18   2   6       6596.07       6622.07        90.37 o                         
 -16   2   6        150.72        146.11         8.39 o                         
 -14   2   6          2.96          3.19         5.75 o                         
 -12   2   6       2025.48       2165.98        29.37 o                         
 -10   2   6       3929.40       4203.80        53.52 o                         
  -8   2   6         96.55        121.29         7.03 o                         
  -6   2   6       1334.72       1411.72        25.36 o                         
  -4   2   6        334.88        350.91         9.64 o                         
  -2   2   6       2207.06       2163.89        27.96 o                         
   0   2   6         60.60         63.91         5.75 o                         
   2   2   6       4950.21       4718.62       102.18 o                         
   4   2   6         40.79         52.96         6.70 o                         
   6   2   6       7563.87       7692.17        92.24 o                         
   8   2   6        493.65        514.92        15.28 o                         
  10   2   6       5292.69       5262.90       109.12 o                         
  12   2   6        508.07        473.84        21.95 o                         
  14   2   6         99.59         79.63        11.45 o                         
  16   2   6         41.32         17.43         9.44 o                         
  18   2   6       1881.36       1759.27        40.48 o                         
  20   2   6        380.02        391.55        22.07 o                         
  22   2   6         95.90         93.91        14.56 o                         
  24   2   6        364.51        377.02        23.18 o                         
  26   2   6       1226.08       1333.29        38.45 o                         
  28   2   6        242.26        246.82        21.20 o                         
 -31   3   6        267.50        319.02        20.39 o                         
 -29   3   6         48.56         37.04        15.28 o                         
 -27   3   6        308.55        248.89        19.12 o                         
 -25   3   6        184.31        168.62        17.71 o                         
 -23   3   6         83.02         82.20        11.21 o                         
 -21   3   6        326.00        299.72        19.70 o                         
 -19   3   6       1036.72       1090.24        27.63 o                         
 -17   3   6        260.59        268.24        12.49 o                         
 -15   3   6         14.14         18.01         6.00 o                         
 -13   3   6       1180.68       1245.01        20.32 o                         
 -11   3   6        333.00        318.04        17.57 o                         
  -9   3   6       2391.85       2823.12        35.43 o                         
  -7   3   6        411.03        391.96        11.13 o                         
  -5   3   6        136.49         90.95         6.74 o                         
  -3   3   6        607.26        520.97        13.71 o                         
  -1   3   6        301.02        322.28        10.95 o                         
   1   3   6        485.15        514.79        20.29 o                         
   3   3   6        911.96        877.49        18.95 o                         
   5   3   6       2743.39       2802.46        45.27 o                         
   7   3   6        430.07        427.21        15.40 o                         
   9   3   6       1032.65       1026.90        22.63 o                         
  11   3   6       3655.67       3599.40        51.90 o                         
  13   3   6         56.60         49.52        13.41 o                         
  15   3   6         85.47         34.73        10.29 o                         
  17   3   6        315.28        306.58        18.98 o                         
  19   3   6          2.59          7.17         9.81 o                         
  21   3   6        259.30        269.08        22.78 o                         
  23   3   6       1689.44       1448.38        50.54 o                         
  25   3   6        827.76        837.66        30.03 o                         
  27   3   6         80.02        112.28        24.20 o                         
 -32   4   6        154.94        176.16        17.37 o                         
 -30   4   6        186.34        194.88        17.41 o                         
 -28   4   6         61.88         51.03        11.70 o                         
 -26   4   6          8.79         14.53         9.54 o                         
 -24   4   6        112.84         95.30        12.33 o                         
 -22   4   6         49.39         43.19        10.03 o                         
 -20   4   6        512.77        386.80        39.33 o                         
 -18   4   6        186.41        208.30        14.52 o                         
 -16   4   6       4798.08       4738.09        72.04 o                         
 -14   4   6         25.73         32.02         9.47 o                         
 -12   4   6       6274.76       6082.11        84.94 o                         
 -10   4   6       2217.28       2216.83        30.24 o                         
  -8   4   6        213.68        232.57        10.48 o                         
  -6   4   6        121.82        137.87         8.78 o                         
  -4   4   6         40.48         72.32         6.47 o                         
  -2   4   6        734.98        750.29        19.08 o                         
   0   4   6        393.42        388.03        11.69 o                         
   2   4   6       1968.32       1955.25        25.55 o                         
   4   4   6       4197.80       4071.34        63.89 o                         
   6   4   6        152.34        168.98        11.01 o                         
   8   4   6       6237.10       5903.38        76.00 o                         
  10   4   6       1044.77       1043.15        23.61 o                         
  12   4   6         84.80        111.49        10.54 o                         
  14   4   6        319.05        337.26        19.43 o                         
  16   4   6          1.58          6.84         9.54 o                         
  18   4   6        261.38        294.52        19.51 o                         
  20   4   6        611.08        535.10        28.40 o                         
  22   4   6        212.21        232.91        19.26 o                         
  24   4   6         78.63        114.21        23.65 o                         
  26   4   6        265.32        290.57        32.16 o                         
 -29   5   6        939.28       1024.51        32.54 o                         
 -27   5   6         73.65         65.28        15.98 o                         
 -25   5   6        873.08        849.67        28.17 o                         
 -23   5   6         97.30        109.65        12.85 o                         
 -21   5   6       3455.63       3472.29        69.24 o                         
 -19   5   6        204.16        230.91        15.51 o                         
 -17   5   6         76.81         78.53        11.99 o                         
 -15   5   6        442.61        415.96        18.95 o                         
 -13   5   6       4730.64       4606.08        62.85 o                         
 -11   5   6        985.79       1045.98        29.94 o                         
  -9   5   6         88.71         81.45         9.81 o                         
  -7   5   6       3384.92       3549.93        43.71 o                         
  -5   5   6       4047.72       3985.49        47.95 o                         
  -3   5   6        412.95        343.60        13.49 o                         
  -1   5   6       1489.11       1373.97        22.67 o                         
   1   5   6       1504.56       1466.69        23.48 o                         
   3   5   6        215.63        227.55        11.84 o                         
   5   5   6        616.13        555.18        18.94 o                         
   7   5   6       3559.30       3560.98        50.19 o                         
   9   5   6        131.12        142.38        10.81 o                         
  11   5   6         35.46         35.01         8.57 o                         
  13   5   6       6703.79       6806.01        88.71 o                         
  15   5   6        366.04        375.92        23.48 o                         
  17   5   6         59.98         81.24        15.50 o                         
  19   5   6         30.93         29.34        13.60 o                         
  21   5   6       3704.54       3756.94       121.61 o                         
  23   5   6         13.82          1.81        14.97 o                         
  25   5   6        583.81        694.48        47.48 o                         
 -28   6   6         19.34         22.52        13.13 o                         
 -26   6   6        415.65        462.56        24.43 o                         
 -24   6   6          0.59         -6.84         8.68 o                         
 -22   6   6        187.96        209.72        21.98 o                         
 -20   6   6          8.82         16.69         8.75 o                         
 -18   6   6       2711.20       2740.79        51.37 o                         
 -16   6   6         11.67         16.46         8.36 o                         
 -14   6   6        568.91        529.44        22.41 o                         
 -12   6   6         10.56         15.71         7.49 o                         
 -10   6   6       1791.93       1770.40        40.53 o                         
  -8   6   6        376.31        330.69        19.12 o                         
  -6   6   6       1615.14       1539.81        31.43 o                         
  -4   6   6        197.69        188.03        12.53 o                         
  -2   6   6       2105.14       2047.32        30.13 o                         
   0   6   6        798.97        819.57        17.65 o                         
   2   6   6       3567.07       3466.64        49.20 o                         
   4   6   6        306.34        335.31        14.40 o                         
   6   6   6       6364.59       6063.08        85.67 o                         
   8   6   6        169.60        145.16        24.26 o                         
  10   6   6        897.73        878.65        24.17 o                         
  12   6   6        104.85        107.51        13.13 o                         
  14   6   6        128.31        129.37        13.37 o                         
  16   6   6         58.81         80.75        12.80 o                         
  18   6   6       1923.43       2015.70       133.48 o                         
  20   6   6        285.20        304.06        31.44 o                         
  22   6   6        254.55        256.07        29.84 o                         
 -27   7   6        204.94        203.21        19.83 o                         
 -25   7   6        461.40        513.08        26.16 o                         
 -23   7   6        898.45        896.61        29.64 o                         
 -21   7   6          0.35          5.31         6.34 o                         
 -19   7   6        129.18        132.10        17.12 o                         
 -17   7   6         81.93         67.13        11.59 o                         
 -15   7   6        896.03        897.04        28.60 o                         
 -13   7   6        187.48        160.54        12.28 o                         
 -11   7   6        399.71        421.65        19.85 o                         
  -9   7   6         86.34         87.25        11.21 o                         
  -7   7   6         16.14          9.39        10.60 o                         
  -5   7   6       1313.93       1191.78        32.56 o                         
  -3   7   6       2054.38       2149.25        39.47 o                         
  -1   7   6        572.52        521.30        24.05 o                         
   1   7   6         58.55         79.29        14.45 o                         
   3   7   6        691.68        671.09        21.10 o                         
   5   7   6        510.77        537.38        19.37 o                         
   7   7   6        135.28        138.91        12.37 o                         
   9   7   6          2.60          3.12        10.39 o                         
  11   7   6       1749.10       1692.88        38.52 o                         
  13   7   6        211.81        227.53        19.14 o                         
  15   7   6        120.96        134.32        21.37 o                         
  17   7   6        234.83        227.40        27.24 o                         
  19   7   6        897.55        964.13        47.29 o                         
  21   7   6        122.36         68.95        21.64 o                         
 -24   8   6         52.86         53.87        14.13 o                         
 -22   8   6         11.07         16.55        11.03 o                         
 -20   8   6         10.53         39.02        11.03 o                         
 -18   8   6        597.61        643.69        25.45 o                         
 -16   8   6        459.73        492.65        23.70 o                         
 -14   8   6        339.28        333.67        19.66 o                         
 -12   8   6        304.31        283.97        15.84 o                         
 -10   8   6         97.02        127.24        13.27 o                         
  -8   8   6        233.83        224.10        18.27 o                         
  -6   8   6        725.64        678.74        26.06 o                         
  -4   8   6         19.87         14.34         8.90 o                         
  -2   8   6        455.34        443.59        17.06 o                         
   0   8   6         14.93         20.60         7.70 o                         
   2   8   6        422.09        417.43        17.24 o                         
   4   8   6         20.30         12.02         7.84 o                         
   6   8   6        646.00        685.71        25.69 o                         
   8   8   6        975.78        971.92        47.73 o                         
  10   8   6         76.17         83.36        15.10 o                         
  12   8   6        105.18        113.14        15.88 o                         
  14   8   6        195.10        173.33        18.86 o                         
  16   8   6        169.77        156.13        24.44 o                         
  18   8   6        703.69        740.06        52.40 o                         
 -21   9   6          1.14          3.78        10.56 o                         
 -19   9   6          2.52         -9.63         9.63 o                         
 -17   9   6       1229.01       1263.56        35.05 o                         
 -15   9   6         15.10         18.15        10.19 o                         
 -13   9   6         74.23         95.38        17.34 o                         
 -11   9   6        325.81        321.09        30.01 o                         
  -9   9   6         77.21         59.34        13.60 o                         
  -7   9   6          1.59         -9.54         9.54 o                         
  -5   9   6          7.81          7.91         9.89 o                         
  -3   9   6          3.04         -8.54         8.54 o                         
  -1   9   6        192.98        202.31        20.65 o                         
   1   9   6         52.03         60.97        10.98 o                         
   3   9   6        970.55        932.33        31.19 o                         
   5   9   6         11.32         13.21        10.39 o                         
   7   9   6       1988.07       2065.07        44.43 o                         
   9   9   6        207.15        221.45        20.37 o                         
  11   9   6        210.60        233.02        21.45 o                         
  13   9   6         57.31         41.85        15.50 o                         
  15   9   6         44.18         87.01        22.79 o                         
 -16  10   6         21.51         18.32        15.13 o                         
 -14  10   6        450.00        444.65        24.63 o                         
 -12  10   6        284.96        334.42        27.91 o                         
 -10  10   6         16.24         15.37        14.34 o                         
  -8  10   6        822.07        865.72        32.82 o                         
  -6  10   6         86.20         87.66        13.70 o                         
  -4  10   6         67.13         53.31        14.29 o                         
  -2  10   6         28.62         15.07        11.91 o                         
   0  10   6        935.02       1037.16        43.28 o                         
   2  10   6         28.74         33.44        15.67 o                         
   4  10   6        180.64        181.71        31.64 o                         
   6  10   6          4.54         -1.98        34.60 o                         
   8  10   6        241.46        266.46        26.46 o                         
  10  10   6         81.99         77.24        16.65 o                         
  -7  11   6         22.57          6.74        11.98 o                         
  -5  11   6        118.44        123.84        23.04 o                         
  -3  11   6        351.91        452.94        36.27 o                         
  -1  11   6         80.08        125.58        23.65 o                         
   1  11   6          8.11         -3.95        19.77 o                         
 -31   1   7        458.50        431.89        41.53 o                         
 -29   1   7         97.89         84.11        19.58 o                         
 -27   1   7        183.51        178.57        18.03 o                         
 -25   1   7         95.06         82.14        11.36 o                         
 -23   1   7         23.23         13.81         9.13 o                         
 -21   1   7       1083.41       1114.60        26.35 o                         
 -19   1   7        437.24        457.69        18.47 o                         
 -17   1   7       1142.64       1142.97        21.11 o                         
 -15   1   7       2658.88       2663.90        35.82 o                         
 -13   1   7          6.77          6.59         5.65 o                         
 -11   1   7       3740.75       3893.06        46.48 o                         
  -9   1   7         23.20         60.70         7.82 o                         
  -7   1   7        331.62        282.51        11.48 o                         
  -5   1   7        865.91        845.90        18.22 o                         
  -3   1   7        170.81        158.65         8.77 o                         
  -1   1   7       4628.53       4588.60        74.49 o                         
   1   1   7       3306.69       3252.17        53.10 o                         
   3   1   7       2071.24       2193.38        41.49 o                         
   5   1   7       1229.31       1203.89        29.38 o                         
   7   1   7         84.09         85.10        11.86 o                         
   9   1   7       3461.12       3367.29        58.56 o                         
  11   1   7        126.25        115.93        13.57 o                         
  13   1   7         54.60         48.09        11.10 o                         
  15   1   7       1113.76       1365.61        35.05 o                         
  17   1   7        577.16        631.15        33.78 o                         
  19   1   7        890.54        822.96        29.15 o                         
  21   1   7        551.79        548.31        31.11 o                         
  23   1   7       1974.55       2060.09        48.66 o                         
  25   1   7         64.20         48.35        14.52 o                         
 -32   2   7         54.22         61.87        19.77 o                         
 -30   2   7        253.64        227.62        26.51 o                         
 -28   2   7        230.29        237.54        26.04 o                         
 -26   2   7          0.21         -5.08         9.99 o                         
 -24   2   7        808.75        851.53        28.91 o                         
 -22   2   7        243.64        216.65        15.21 o                         
 -20   2   7        511.41        533.28        19.63 o                         
 -18   2   7         90.58        104.98         9.56 o                         
 -16   2   7      12721.92      13221.14       149.40 o                         
 -14   2   7        858.08        843.72        17.63 o                         
 -12   2   7          7.44          5.37         5.43 o                         
 -10   2   7         12.71         17.83         6.11 o                         
  -8   2   7       2427.73       2358.74        31.61 o                         
  -6   2   7         10.11         11.33         5.07 o                         
  -4   2   7       2920.55       2898.76        33.58 o                         
  -2   2   7         22.03         22.32         8.13 o                         
   0   2   7       1925.78       1901.36        33.11 o                         
   2   2   7         22.66         27.76         5.92 o                         
   4   2   7      16920.93      16490.36       213.29 o                         
   6   2   7        285.49        272.77        16.99 o                         
   8   2   7       2644.72       2586.78        59.65 o                         
  10   2   7        131.15        100.76        12.80 o                         
  12   2   7       4285.79       4003.76        67.94 o                         
  14   2   7         26.10         20.92         9.98 o                         
  16   2   7       1234.71       1200.83        39.10 o                         
  18   2   7        416.05        350.59        23.86 o                         
  20   2   7       1653.13       1529.52        39.71 o                         
  22   2   7         21.12         26.50        12.46 o                         
  24   2   7        805.79        816.26        31.33 o                         
  26   2   7        527.99        631.10        31.57 o                         
 -31   3   7         19.42         30.14        13.88 o                         
 -29   3   7        837.07        789.73        32.17 o                         
 -27   3   7          8.52          1.98        11.12 o                         
 -25   3   7        445.34        489.48        32.07 o                         
 -23   3   7         12.63        -11.38        11.38 o                         
 -21   3   7       2169.99       2196.34        43.39 o                         
 -19   3   7          7.64          5.29         8.36 o                         
 -17   3   7       2182.66       2149.74        63.79 o                         
 -15   3   7        108.08        125.44        10.20 o                         
 -13   3   7       1512.59       1529.04        27.11 o                         
 -11   3   7        360.57        342.91        13.57 o                         
  -9   3   7       2074.20       2099.32        29.49 o                         
  -7   3   7       1046.10       1132.20        19.63 o                         
  -5   3   7         94.77         73.91         6.41 o                         
  -3   3   7       1711.38       1675.67        24.53 o                         
  -1   3   7       1056.48       1069.74        23.25 o                         
   1   3   7         89.14         92.23        11.00 o                         
   3   3   7        514.36        539.27        16.16 o                         
   5   3   7       1533.18       1522.11        40.94 o                         
   7   3   7        825.07        787.79        24.37 o                         
   9   3   7       1448.71       1518.98        35.23 o                         
  11   3   7         85.29         81.39        12.53 o                         
  13   3   7       3012.46       3121.94        57.55 o                         
  15   3   7         69.25         82.01        12.80 o                         
  17   3   7       1171.44       1162.30        33.22 o                         
  19   3   7        276.30        328.12        21.42 o                         
  21   3   7        863.19        820.25        30.00 o                         
  23   3   7        532.28        549.28        35.11 o                         
  25   3   7       2008.84       1957.35        56.88 o                         
 -30   4   7         58.33         74.32        13.70 o                         
 -28   4   7         49.29         34.76        11.36 o                         
 -26   4   7        553.14        657.64        32.25 o                         
 -24   4   7          6.16         -4.79        10.39 o                         
 -22   4   7       1604.27       1670.38        43.30 o                         
 -20   4   7          2.35         -5.45         8.85 o                         
 -18   4   7       1937.22       1995.73        63.93 o                         
 -16   4   7        925.03        978.60        26.19 o                         
 -14   4   7       4894.25       5028.98        95.27 o                         
 -12   4   7        177.47        193.12        12.80 o                         
 -10   4   7        151.60        134.38        10.98 o                         
  -8   4   7        424.57        426.19        12.91 o                         
  -6   4   7       4158.29       4150.56        49.67 o                         
  -4   4   7        437.70        477.87        13.76 o                         
  -2   4   7         43.52         51.27         9.44 o                         
   0   4   7         51.16         43.26         7.99 o                         
   2   4   7      14750.32      14230.75       148.02 o                         
   4   4   7          2.92         -0.12         7.08 o                         
   6   4   7         95.69         84.43        13.53 o                         
   8   4   7        394.61        373.73        19.59 o                         
  10   4   7       3615.71       3579.11        62.25 o                         
  12   4   7        213.47        195.74        16.09 o                         
  14   4   7       3348.83       3224.92        60.00 o                         
  16   4   7        221.40        238.18        21.69 o                         
  18   4   7        219.62        237.62        19.22 o                         
  20   4   7        291.77        279.36        20.73 o                         
  22   4   7       1997.69       2028.44        55.78 o                         
  24   4   7          0.03        -10.71        16.60 o                         
 -29   5   7        117.80        151.30        17.04 o                         
 -27   5   7         81.34         46.32        12.66 o                         
 -25   5   7         46.27         36.08        16.41 o                         
 -23   5   7        439.37        446.86        22.65 o                         
 -21   5   7         89.74        113.21        14.98 o                         
 -19   5   7         41.68         29.82        10.26 o                         
 -17   5   7         42.44         22.68         9.20 o                         
 -15   5   7          0.05         -1.77         7.62 o                         
 -13   5   7         40.25         29.14         8.54 o                         
 -11   5   7        461.65        448.29        17.24 o                         
  -9   5   7         57.00         43.16         9.80 o                         
  -7   5   7        318.32        319.27        14.85 o                         
  -5   5   7        671.06        638.13        15.35 o                         
  -3   5   7         64.71         83.18        10.35 o                         
  -1   5   7         67.81         65.25         8.46 o                         
   1   5   7        851.13        818.19        20.25 o                         
   3   5   7          7.50         -2.20         6.65 o                         
   5   5   7        115.65         89.91        14.92 o                         
   7   5   7         62.25         70.67         8.35 o                         
   9   5   7         14.09         17.82         8.59 o                         
  11   5   7         26.39         48.53        11.80 o                         
  13   5   7         86.30         87.94        13.32 o                         
  15   5   7        151.15        180.56        16.47 o                         
  17   5   7         21.90         21.41        12.91 o                         
  19   5   7        607.39        647.24        33.11 o                         
  21   5   7         73.92         74.60        19.95 o                         
  23   5   7         92.19        124.83        25.05 o                         
 -26   6   7         51.29         42.15        11.56 o                         
 -24   6   7         12.04         12.51        10.46 o                         
 -22   6   7         96.83         96.45        13.79 o                         
 -20   6   7          6.33         -2.07         9.03 o                         
 -18   6   7        549.73        592.54        23.76 o                         
 -16   6   7        351.01        317.94        18.27 o                         
 -14   6   7        909.05        925.17        26.16 o                         
 -12   6   7        933.98        870.62        24.83 o                         
 -10   6   7        183.51        209.24        14.21 o                         
  -8   6   7          1.81         -2.07         7.82 o                         
  -6   6   7       2015.77       1954.72        43.11 o                         
  -4   6   7        130.73        122.60        17.44 o                         
  -2   6   7        160.59        174.42        15.07 o                         
   0   6   7        161.35        166.63        11.41 o                         
   2   6   7       1251.01       1282.89        26.18 o                         
   4   6   7         49.05         37.54         8.21 o                         
   6   6   7        226.00        228.93        14.92 o                         
   8   6   7        331.55        356.22        19.30 o                         
  10   6   7        695.91        649.57        26.41 o                         
  12   6   7        608.00        526.41        27.25 o                         
  14   6   7        641.40        709.43        30.34 o                         
  16   6   7          0.11          0.87        28.17 o                         
  18   6   7        316.40        349.64        39.55 o                         
  20   6   7          0.39         11.26        18.02 o                         
 -25   7   7         66.80         63.84        22.10 o                         
 -23   7   7         85.10        108.78        14.73 o                         
 -21   7   7         81.69         81.81        13.52 o                         
 -19   7   7         22.01         39.75        12.24 o                         
 -17   7   7        822.58        838.36        27.12 o                         
 -15   7   7         45.99         82.21        12.26 o                         
 -13   7   7         65.82         53.14        10.88 o                         
 -11   7   7        141.15        179.54        14.52 o                         
  -9   7   7       1136.54       1137.94        28.76 o                         
  -7   7   7          4.70         12.80        10.15 o                         
  -5   7   7        511.24        467.43        29.84 o                         
  -3   7   7        802.89        813.50        28.10 o                         
  -1   7   7        478.27        505.62        22.22 o                         
   1   7   7          0.50         -2.38         9.70 o                         
   3   7   7       2886.08       2862.95        50.02 o                         
   5   7   7        454.52        458.18        19.82 o                         
   7   7   7        257.11        253.97        35.69 o                         
   9   7   7        423.34        363.73        31.64 o                         
  11   7   7        385.41        348.22        30.67 o                         
  13   7   7        989.19        854.25        57.35 o                         
  15   7   7          6.05         16.21        37.57 o                         
  17   7   7       1873.18       2157.92        73.32 o                         
  19   7   7          0.68          6.49        17.10 o                         
 -22   8   7        322.48        298.29        21.42 o                         
 -20   8   7         92.62         90.48        13.12 o                         
 -18   8   7        149.87        137.25        15.51 o                         
 -16   8   7        204.72        194.90        16.41 o                         
 -14   8   7         16.77         11.70        10.20 o                         
 -12   8   7         32.65         20.56        10.11 o                         
 -10   8   7          3.40          7.27        10.99 o                         
  -8   8   7       1023.04        968.38        32.63 o                         
  -6   8   7       1236.42       1122.92        43.28 o                         
  -4   8   7       1092.60       1091.87        34.21 o                         
  -2   8   7         36.19         20.18        11.30 o                         
   0   8   7        250.46        223.79        18.07 o                         
   2   8   7        123.68        116.37        14.75 o                         
   4   8   7        654.12        672.21        24.80 o                         
   6   8   7          1.69          3.07        11.30 o                         
   8   8   7         46.83         39.43        11.12 o                         
  10   8   7         13.67          1.80         8.52 o                         
  12   8   7        993.20       1065.42        48.88 o                         
  14   8   7        719.33        694.90        42.22 o                         
  16   8   7         24.44         43.20        35.59 o                         
 -19   9   7        226.36        254.98        20.66 o                         
 -17   9   7         10.79         47.48        13.21 o                         
 -15   9   7         65.92         64.18        17.98 o                         
 -13   9   7        153.61        149.46        19.00 o                         
 -11   9   7        333.02        386.33        24.97 o                         
  -9   9   7        133.00        139.79        17.15 o                         
  -7   9   7        685.12        715.75        33.07 o                         
  -5   9   7        704.45        710.92        29.29 o                         
  -3   9   7       1482.91       1546.61        64.21 o                         
  -1   9   7         60.00         48.50        13.29 o                         
   1   9   7        540.51        557.79        26.82 o                         
   3   9   7        304.71        333.03        22.43 o                         
   5   9   7          7.46         -5.47        10.39 o                         
   7   9   7        439.26        508.60        33.47 o                         
   9   9   7        304.29        383.00        33.47 o                         
  11   9   7        109.04        114.28        23.04 o                         
 -12  10   7          0.02         10.00        13.88 o                         
 -10  10   7          1.41        -13.74        13.74 o                         
  -8  10   7          4.71          2.77        13.60 o                         
  -6  10   7        379.32        327.77        24.23 o                         
  -4  10   7        112.33        122.43        17.79 o                         
  -2  10   7         53.57         52.36        15.62 o                         
   0  10   7          3.66         21.15        19.77 o                         
   2  10   7         19.43         -9.79        22.74 o                         
   4  10   7        321.83        401.65        32.07 o                         
   6  10   7         29.20         42.02        17.80 o                         
 -30   0   8        229.62        288.70        43.50 o                         
 -28   0   8        188.42        166.10        33.62 o                         
 -26   0   8          2.34         -9.89        15.82 o                         
 -24   0   8        877.56        927.97        76.13 o                         
 -22   0   8        333.11        311.06        24.20 o                         
 -20   0   8       6164.22       6235.24       137.25 o                         
 -18   0   8        583.73        572.15        22.67 o                         
 -16   0   8       2716.00       2678.16        53.17 o                         
 -14   0   8       4580.44       4727.74        80.94 o                         
 -12   0   8       2561.47       2647.35        51.30 o                         
 -10   0   8          8.16         29.98         9.25 o                         
  -8   0   8        115.74        141.56        15.19 o                         
  -6   0   8         78.90         97.97        10.74 o                         
  -4   0   8       8206.75       6982.22       955.98 o                         
  -2   0   8          5.98          9.27        10.93 o                         
   0   0   8       2240.58       2200.71        59.31 o                         
   2   0   8        383.15        333.30        26.46 o                         
   4   0   8      18555.19      17683.74       324.38 o                         
   6   0   8       1175.58       1136.50        41.88 o                         
   8   0   8       3799.37       3617.48       113.70 o                         
  10   0   8       2384.34       2194.46        64.92 o                         
  12   0   8        207.45        175.64        22.79 o                         
  14   0   8          1.57         -9.79        14.63 o                         
  16   0   8       5118.87       5000.62       120.22 o                         
  18   0   8        102.75         75.78        20.24 o                         
  20   0   8        120.28        129.47        23.04 o                         
  22   0   8        671.28        699.58        46.08 o                         
  24   0   8       3277.28       3314.31       118.65 o                         
 -31   1   8         17.97          7.73        15.19 o                         
 -29   1   8          0.54         -0.99        13.98 o                         
 -27   1   8        150.60         89.58        24.38 o                         
 -25   1   8        280.97        296.94        21.45 o                         
 -23   1   8        227.88        282.90        19.47 o                         
 -21   1   8          3.41         16.16         8.02 o                         
 -19   1   8        197.90        224.84        14.21 o                         
 -17   1   8       1019.46        948.04        21.82 o                         
 -15   1   8       3540.54       3636.55        50.86 o                         
 -13   1   8        485.37        494.22        27.47 o                         
 -11   1   8         49.87         45.53         8.49 o                         
  -9   1   8         87.70         78.44         9.37 o                         
  -7   1   8        357.90        417.51        14.40 o                         
  -5   1   8         19.51         20.76         8.90 o                         
  -3   1   8        565.64        513.80        19.41 o                         
  -1   1   8        452.67        448.08        19.40 o                         
   1   1   8        467.25        473.75        20.02 o                         
   3   1   8        128.40        122.13        12.98 o                         
   5   1   8       3142.00       3039.54        60.38 o                         
   7   1   8          8.88          1.06         9.12 o                         
   9   1   8         94.55         46.51        11.34 o                         
  11   1   8         70.87         97.37        13.02 o                         
  13   1   8        272.37        299.73        24.83 o                         
  15   1   8        312.52        373.84        22.20 o                         
  17   1   8        873.75        854.63        29.40 o                         
  19   1   8       1614.11       1528.01        40.74 o                         
  21   1   8          0.08        -10.67        11.21 o                         
  23   1   8         88.22        105.11        20.64 o                         
 -30   2   8        146.44        172.85        25.17 o                         
 -28   2   8          8.12          9.89         9.22 o                         
 -26   2   8        269.38        280.77        18.44 o                         
 -24   2   8          0.06          0.13         9.20 o                         
 -22   2   8       2622.02       2642.88        51.95 o                         
 -20   2   8         84.08         88.74        11.80 o                         
 -18   2   8        223.77        244.35        12.99 o                         
 -16   2   8         37.46         41.15         7.57 o                         
 -14   2   8       1082.28       1115.73        20.87 o                         
 -12   2   8        475.31        459.46        13.63 o                         
 -10   2   8        662.16        691.55        17.68 o                         
  -8   2   8        233.56        274.67        11.16 o                         
  -6   2   8        567.05        515.78        18.40 o                         
  -4   2   8         14.24          2.04         7.32 o                         
  -2   2   8       5533.40       5376.49        80.30 o                         
   0   2   8        193.56        188.63        14.27 o                         
   2   2   8       3269.30       3208.40        64.58 o                         
   4   2   8        192.89        181.82        15.21 o                         
   6   2   8       2901.63       2799.06        74.78 o                         
   8   2   8          0.44         -8.82         8.82 o                         
  10   2   8        312.91        304.40        19.02 o                         
  12   2   8          0.34          0.42         9.98 o                         
  14   2   8       1167.08       1007.25        30.81 o                         
  16   2   8        446.03        396.76        23.22 o                         
  18   2   8        240.99        228.28        19.40 o                         
  20   2   8         10.54         13.56        11.53 o                         
  22   2   8       1704.27       1824.82        46.89 o                         
  24   2   8        358.77        391.25        26.44 o                         
 -29   3   8          5.70          3.49        14.34 o                         
 -27   3   8         91.12         83.05        13.42 o                         
 -25   3   8        919.12        927.08        32.32 o                         
 -23   3   8       1931.51       2098.39        43.93 o                         
 -21   3   8        740.75        750.22        36.19 o                         
 -19   3   8         16.23         21.38         8.97 o                         
 -17   3   8        168.37        150.46        13.08 o                         
 -15   3   8         97.57        117.86         9.68 o                         
 -13   3   8        185.52        179.35        13.19 o                         
 -11   3   8         54.71         44.96         7.70 o                         
  -9   3   8        395.71        414.81        13.41 o                         
  -7   3   8        808.46        782.65        22.16 o                         
  -5   3   8        803.01        680.05        43.10 o                         
  -3   3   8       2463.31       2338.99        42.43 o                         
  -1   3   8       1736.26       1695.29        31.37 o                         
   1   3   8       2329.52       2271.04        50.16 o                         
   3   3   8        293.84        303.53        27.97 o                         
   5   3   8        858.07        822.74        36.32 o                         
   7   3   8         67.81         82.06        12.33 o                         
   9   3   8         13.98          0.32         9.61 o                         
  11   3   8       1020.25       1018.12        30.05 o                         
  13   3   8        381.09        421.28        23.16 o                         
  15   3   8         44.31         48.98        12.74 o                         
  17   3   8         94.11         94.63        14.56 o                         
  19   3   8       1336.20       1280.18        37.79 o                         
  21   3   8       1420.99       1485.03        42.24 o                         
  23   3   8         11.39          8.25        13.57 o                         
 -28   4   8          4.89         -0.46        10.54 o                         
 -26   4   8          0.56         -6.98        10.03 o                         
 -24   4   8         73.75        107.63        13.70 o                         
 -22   4   8          2.18          4.20         9.69 o                         
 -20   4   8       1139.91       1174.78        31.13 o                         
 -18   4   8        162.01        165.24        15.98 o                         
 -16   4   8       3274.85       3336.26        56.55 o                         
 -14   4   8        904.54        901.73        24.69 o                         
 -12   4   8          4.79          2.74         7.24 o                         
 -10   4   8         80.07        100.89        10.29 o                         
  -8   4   8         59.13         47.44         8.82 o                         
  -6   4   8         95.05        115.32        13.70 o                         
  -4   4   8        648.67        615.19        20.47 o                         
  -2   4   8        952.41        888.02        24.87 o                         
   0   4   8       1028.42       1012.85        27.01 o                         
   2   4   8        206.32        192.65        14.21 o                         
   4   4   8       5079.49       4992.37        79.54 o                         
   6   4   8       1417.56       1452.35        35.07 o                         
   8   4   8        530.18        510.39        23.14 o                         
  10   4   8         58.34         46.14        12.09 o                         
  12   4   8         48.76         32.87        11.59 o                         
  14   4   8        148.55        157.74        15.96 o                         
  16   4   8        676.96        719.60        29.27 o                         
  18   4   8        753.77        730.24        29.97 o                         
  20   4   8         75.40         71.88        15.85 o                         
  22   4   8         25.74         29.14        17.05 o                         
 -27   5   8        174.61        221.44        19.26 o                         
 -25   5   8       1598.01       1658.33        41.25 o                         
 -23   5   8          0.74         13.74        10.26 o                         
 -21   5   8          9.02          3.22         9.54 o                         
 -19   5   8         61.04         91.81        12.66 o                         
 -17   5   8       1373.97       1391.61        33.59 o                         
 -15   5   8         21.80         26.19         9.20 o                         
 -13   5   8         11.81         10.64         8.56 o                         
 -11   5   8        588.27        628.76        20.89 o                         
  -9   5   8       1316.74       1214.01        42.63 o                         
  -7   5   8       1062.19        922.52        58.33 o                         
  -5   5   8       1509.72       1513.25        32.52 o                         
  -3   5   8        817.95        791.06        23.44 o                         
  -1   5   8        149.93        134.23        10.87 o                         
   1   5   8       1056.39       1053.72        28.28 o                         
   3   5   8       1141.69       1110.12        70.61 o                         
   5   5   8         12.79         12.00        10.30 o                         
   7   5   8         29.49         34.68         9.68 o                         
   9   5   8       5206.78       5014.85        95.12 o                         
  11   5   8         49.85         59.30        16.55 o                         
  13   5   8         17.55         34.35        12.26 o                         
  15   5   8        168.55        187.79        18.19 o                         
  17   5   8       2849.71       2949.66        60.69 o                         
  19   5   8         34.23         50.20        17.43 o                         
 -26   6   8        284.37        300.90        21.72 o                         
 -24   6   8         45.73         44.75        12.57 o                         
 -22   6   8         10.95         40.68        11.80 o                         
 -20   6   8         80.42         92.99        13.26 o                         
 -18   6   8       1325.41       1375.87        40.53 o                         
 -16   6   8         42.12         34.73        10.60 o                         
 -14   6   8       2512.54       2569.80        48.60 o                         
 -12   6   8        448.22        376.02        19.26 o                         
 -10   6   8       1038.93        915.58        37.75 o                         
  -8   6   8        301.13        299.43        37.57 o                         
  -6   6   8       1270.95       1129.44        42.49 o                         
  -4   6   8        379.14        336.11        25.84 o                         
  -2   6   8        585.88        579.38        18.63 o                         
   0   6   8         32.50         37.44         8.46 o                         
   2   6   8         38.79         23.21         9.35 o                         
   4   6   8          0.05         -7.05         9.12 o                         
   6   6   8       4008.85       3953.51        76.48 o                         
   8   6   8        382.39        366.82        20.67 o                         
  10   6   8        119.70        124.33        14.67 o                         
  12   6   8        597.35        637.43        33.14 o                         
  14   6   8       1342.62       1414.42        44.02 o                         
  16   6   8         45.36         62.49        23.49 o                         
  18   6   8        183.03        150.01        27.02 o                         
 -23   7   8        171.02        177.69        17.76 o                         
 -21   7   8        200.52        198.70        19.41 o                         
 -19   7   8        184.29        198.46        17.04 o                         
 -17   7   8         21.01         29.58        11.34 o                         
 -15   7   8        927.71        936.32        28.86 o                         
 -13   7   8         33.16         41.90        11.21 o                         
 -11   7   8          9.71         -2.91        13.23 o                         
  -9   7   8       1081.07        989.41        72.08 o                         
  -7   7   8       1585.90       1506.76        50.28 o                         
  -5   7   8        250.05        235.97        18.86 o                         
  -3   7   8         46.44         24.32        11.30 o                         
  -1   7   8        304.82        295.09        19.91 o                         
   1   7   8        475.07        487.46        21.03 o                         
   3   7   8          4.73          6.68        11.64 o                         
   5   7   8         30.95         29.98        12.14 o                         
   7   7   8        106.91        122.71        16.88 o                         
   9   7   8        266.44        238.81        27.86 o                         
  11   7   8        737.84        831.10        87.01 o                         
  13   7   8        352.98        400.69        35.63 o                         
  15   7   8        805.65        769.51        43.90 o                         
 -20   8   8        341.50        379.34        23.61 o                         
 -18   8   8         40.76         36.87        12.53 o                         
 -16   8   8         29.13         33.68        12.56 o                         
 -14   8   8        361.77        423.74        33.47 o                         
 -12   8   8        166.65        127.62        21.64 o                         
 -10   8   8        271.59        278.08        27.24 o                         
  -8   8   8         23.20         44.57        16.60 o                         
  -6   8   8          8.54         13.03        12.45 o                         
  -4   8   8          0.68          7.02        11.30 o                         
  -2   8   8        299.44        314.79        21.45 o                         
   0   8   8        431.52        418.31        24.09 o                         
   2   8   8         60.70         61.04        13.60 o                         
   4   8   8        820.28        826.82        62.29 o                         
   6   8   8        239.99        312.43        41.53 o                         
   8   8   8        381.57        328.80        57.35 o                         
  10   8   8        167.23        166.05        25.84 o                         
  12   8   8          2.46         15.11        23.01 o                         
 -15   9   8        484.08        562.17        44.49 o                         
 -13   9   8         19.62         30.57        18.02 o                         
 -11   9   8          5.77         -3.06        15.19 o                         
  -9   9   8          9.55         12.85        15.38 o                         
  -7   9   8         38.84         29.94        13.92 o                         
  -5   9   8        142.09        195.35        19.64 o                         
  -3   9   8         25.20         49.66        13.95 o                         
  -1   9   8        210.18        216.21        19.77 o                         
   1   9   8         37.29         34.20        22.23 o                         
   3   9   8        103.36        133.50        21.64 o                         
   5   9   8        560.93        698.08        39.15 o                         
   7   9   8        418.50        472.60        51.41 o                         
  -4  10   8        488.41        534.18        30.70 o                         
  -2  10   8         20.80         47.46        29.66 o                         
 -29   1   9         58.62         32.10        19.77 o                         
 -27   1   9       1010.36       1105.08        50.42 o                         
 -25   1   9        110.22        121.90        15.90 o                         
 -23   1   9       1843.15       1889.10        48.24 o                         
 -21   1   9        211.16        196.34        14.97 o                         
 -19   1   9        567.26        600.73        21.06 o                         
 -17   1   9         11.92         -1.47         7.54 o                         
 -15   1   9       1023.60       1050.95        23.31 o                         
 -13   1   9        202.35        188.15        12.82 o                         
 -11   1   9        793.32        761.25        22.16 o                         
  -9   1   9         64.73         85.11        12.91 o                         
  -7   1   9          1.05         -1.30         8.13 o                         
  -5   1   9       1967.45       1936.69        44.50 o                         
  -3   1   9       5633.85       5285.25        89.91 o                         
  -1   1   9        220.49        227.90        30.11 o                         
   1   1   9         55.45         38.12        11.10 o                         
   3   1   9        107.92        122.68        15.70 o                         
   5   1   9       1695.25       1642.39        38.46 o                         
   7   1   9        687.37        686.00        24.69 o                         
   9   1   9         30.95         22.28        10.60 o                         
  11   1   9       1329.04       1340.68        36.31 o                         
  13   1   9        443.65        413.65        23.42 o                         
  15   1   9       1518.93       1517.40        40.52 o                         
  17   1   9       1184.22       1217.35        36.52 o                         
  19   1   9        831.22        883.73        32.84 o                         
  21   1   9        116.61        153.83        19.43 o                         
 -28   2   9        415.59        493.08        29.64 o                         
 -26   2   9          1.04         -4.94        16.81 o                         
 -24   2   9         46.97         55.54        13.29 o                         
 -22   2   9         96.55         88.56        23.20 o                         
 -20   2   9       2241.52       2341.95        45.67 o                         
 -18   2   9        440.40        438.47        17.94 o                         
 -16   2   9         63.21         85.21         9.34 o                         
 -14   2   9         89.21         89.69        11.91 o                         
 -12   2   9        320.52        296.26        18.84 o                         
 -10   2   9        125.12        137.56        13.95 o                         
  -8   2   9       2344.68       2252.12        41.93 o                         
  -6   2   9         89.32         77.19        10.81 o                         
  -4   2   9        687.84        616.25        18.91 o                         
  -2   2   9          1.08          5.39        11.29 o                         
   0   2   9       8560.98       8363.23       119.35 o                         
   2   2   9        308.20        266.37        20.49 o                         
   4   2   9        599.40        598.44        23.29 o                         
   6   2   9        490.85        427.35        21.95 o                         
   8   2   9       1270.12       1142.18        40.24 o                         
  10   2   9        529.63        483.40        24.40 o                         
  12   2   9       1897.66       1824.59        53.94 o                         
  14   2   9         87.98        117.36        15.55 o                         
  16   2   9       1144.08       1145.97        36.04 o                         
  18   2   9         48.25         45.92        14.25 o                         
  20   2   9       1107.13       1117.57        49.81 o                         
 -27   3   9          4.25         21.84        12.26 o                         
 -25   3   9       1160.72       1154.21        32.54 o                         
 -23   3   9          2.14         -8.82         8.82 o                         
 -21   3   9        162.13        170.73        15.01 o                         
 -19   3   9        869.30        937.73        27.18 o                         
 -17   3   9          0.08         -1.69        11.50 o                         
 -15   3   9          7.84          5.49         6.94 o                         
 -13   3   9        772.01        829.70        50.53 o                         
 -11   3   9         14.53         19.77        12.35 o                         
  -9   3   9        187.35        190.15        13.79 o                         
  -7   3   9       1039.39       1044.57        27.12 o                         
  -5   3   9        761.69        712.99        22.38 o                         
  -3   3   9        105.31        114.67        12.09 o                         
  -1   3   9         11.38         11.12         7.61 o                         
   1   3   9       1458.09       1447.22        39.93 o                         
   3   3   9          1.29          5.66        12.84 o                         
   5   3   9         35.31         45.49        12.45 o                         
   7   3   9        240.90        233.99        18.55 o                         
   9   3   9        934.46        898.15        29.38 o                         
  11   3   9        190.33        180.02        16.76 o                         
  13   3   9       1562.86       1512.95        39.73 o                         
  15   3   9        165.83        166.21        17.53 o                         
  17   3   9        347.80        324.82        22.84 o                         
  19   3   9        199.73        163.52        18.86 o                         
 -26   4   9        663.42        775.31        28.36 o                         
 -24   4   9          2.10          5.69        10.60 o                         
 -22   4   9          0.09         -1.69        11.05 o                         
 -20   4   9        179.24        167.30        15.67 o                         
 -18   4   9       4021.66       4097.87        67.63 o                         
 -16   4   9        487.38        521.56        24.52 o                         
 -14   4   9         61.87         49.08        19.77 o                         
 -12   4   9         49.21         32.63        13.77 o                         
 -10   4   9       2061.98       1910.39        74.15 o                         
  -8   4   9         49.99         82.33        16.03 o                         
  -6   4   9         91.96        136.10        13.08 o                         
  -4   4   9        122.03        118.37        12.46 o                         
  -2   4   9       4355.08       4276.36        69.07 o                         
   0   4   9         21.60         17.61         9.20 o                         
   2   4   9       3470.23       3409.00        64.50 o                         
   4   4   9          0.02         -1.12         9.61 o                         
   6   4   9       2179.34       2133.55        69.36 o                         
   8   4   9         39.24         32.75        11.21 o                         
  10   4   9       2162.61       2016.61        45.71 o                         
  12   4   9        324.73        326.04        21.92 o                         
  14   4   9         53.59        102.89        17.43 o                         
  16   4   9        135.63        128.15        16.69 o                         
  18   4   9       1257.43       1201.07        37.97 o                         
 -25   5   9         35.13         33.12        13.27 o                         
 -23   5   9          9.22         12.65        11.21 o                         
 -21   5   9         85.04         79.69        15.70 o                         
 -19   5   9        326.77        287.16        18.27 o                         
 -17   5   9          0.10          7.53        14.63 o                         
 -15   5   9        549.15        474.06        32.16 o                         
 -13   5   9         39.74         36.58        15.38 o                         
 -11   5   9         44.55         30.65        16.81 o                         
  -9   5   9        388.67        357.92        27.24 o                         
  -7   5   9         21.45          6.92        12.58 o                         
  -5   5   9        165.88        159.40        20.76 o                         
  -3   5   9        605.57        612.89        22.38 o                         
  -1   5   9         15.50         11.74         9.54 o                         
   1   5   9         78.63         90.06        12.58 o                         
   3   5   9         24.79          7.92         9.63 o                         
   5   5   9        500.31        501.55        23.72 o                         
   7   5   9         30.81         29.20        10.13 o                         
   9   5   9        223.73        213.94        15.40 o                         
  11   5   9        178.71        197.45        18.49 o                         
  13   5   9         63.59         73.00        14.67 o                         
  15   5   9        480.25        514.42        27.89 o                         
  17   5   9         93.45         86.08        15.38 o                         
 -22   6   9         60.34        100.36        14.44 o                         
 -20   6   9        338.83        305.50        20.47 o                         
 -18   6   9       1708.04       1740.85        59.41 o                         
 -16   6   9       1183.59       1122.30        56.36 o                         
 -14   6   9         38.46         17.33        14.63 o                         
 -12   6   9        129.32        127.39        20.24 o                         
 -10   6   9        584.51        599.16        41.53 o                         
  -8   6   9         94.78         93.37        18.02 o                         
  -6   6   9        421.04        354.93        41.53 o                         
  -4   6   9        124.66        120.80        18.84 o                         
  -2   6   9        441.07        460.03        58.33 o                         
   0   6   9        347.40        336.25        19.67 o                         
   2   6   9        699.14        738.30        25.29 o                         
   4   6   9       1072.42       1057.26        35.12 o                         
   6   6   9        949.72        967.06        35.35 o                         
   8   6   9        902.07        864.42        28.76 o                         
  10   6   9        470.50        500.12        25.74 o                         
  12   6   9         42.25         32.18        14.40 o                         
  14   6   9          7.78         18.36        13.99 o                         
 -21   7   9         48.04         51.48        36.58 o                         
 -19   7   9        247.25        300.48        30.04 o                         
 -17   7   9         80.28         64.27        19.58 o                         
 -15   7   9         58.04         28.87        19.77 o                         
 -13   7   9        221.11        265.19        27.86 o                         
 -11   7   9          9.34          7.63        14.63 o                         
  -9   7   9          0.12          4.48        13.23 o                         
  -7   7   9        354.93        356.65        29.84 o                         
  -5   7   9        286.94        261.34        25.71 o                         
  -3   7   9         44.88         38.39        16.60 o                         
  -1   7   9        984.19       1036.60        42.49 o                         
   1   7   9       1088.22       1127.97        44.48 o                         
   3   7   9         99.31         88.60        13.37 o                         
   5   7   9          9.81         12.13        11.42 o                         
   7   7   9         53.99         61.45        15.71 o                         
   9   7   9        100.94        103.76        22.24 o                         
  11   7   9         13.33          3.24        17.80 o                         
  13   7   9       1230.94       1180.62        53.82 o                         
 -16   8   9         33.70         12.26        17.44 o                         
 -14   8   9         35.78         37.57        18.53 o                         
 -12   8   9        104.92         97.62        25.71 o                         
 -10   8   9         92.04         91.44        29.66 o                         
  -8   8   9        715.16        729.46        38.28 o                         
  -6   8   9         44.19         71.59        15.19 o                         
  -4   8   9         34.87         12.58        15.19 o                         
  -2   8   9          1.16         -3.39        14.63 o                         
   0   8   9        244.52        205.50        27.68 o                         
   2   8   9        469.75        512.45        35.47 o                         
   4   8   9         19.58         23.73        25.71 o                         
   6   8   9        242.23        199.72        39.55 o                         
   8   8   9        695.16        717.40        43.90 o                         
  -9   9   9        151.66        133.46        23.08 o                         
  -7   9   9       1161.57       1157.51        40.18 o                         
  -5   9   9         23.23         13.35        16.60 o                         
  -3   9   9        237.81        322.11        30.67 o                         
  -1   9   9         32.89         46.47        24.72 o                         
   1   9   9         83.52         77.32        20.76 o                         
 -26   0  10        295.17        312.43        45.48 o                         
 -24   0  10        930.76       1069.59        67.23 o                         
 -22   0  10         58.18         49.44        15.19 o                         
 -20   0  10          7.53          2.33        11.82 o                         
 -18   0  10        276.84        265.37        28.67 o                         
 -16   0  10       1212.70       1245.59        42.49 o                         
 -14   0  10         75.78         57.98        13.77 o                         
 -12   0  10        312.98        324.30        33.62 o                         
 -10   0  10          0.97          4.77        13.84 o                         
  -8   0  10       3059.79       2880.91       106.78 o                         
  -6   0  10        371.98        317.93        26.70 o                         
  -4   0  10       3002.47       2746.44       104.80 o                         
  -2   0  10        271.65        266.91        25.05 o                         
   0   0  10       4000.94       3852.05       148.31 o                         
   2   0  10        215.37        177.87        23.04 o                         
   4   0  10       3877.74       3684.75        92.91 o                         
   6   0  10        765.42        780.52        91.95 o                         
   8   0  10        125.45         99.60        20.83 o                         
  10   0  10         27.71         21.39        15.19 o                         
  12   0  10       3659.66       3476.66        94.80 o                         
  14   0  10         93.32        144.95        25.05 o                         
  16   0  10          1.06         -9.89        23.73 o                         
  18   0  10         57.32         49.96        20.83 o                         
 -27   1  10       1386.78       1480.73        84.04 o                         
 -25   1  10         91.28         42.46        17.49 o                         
 -23   1  10         61.32         36.55        12.91 o                         
 -21   1  10         56.01         74.08        10.49 o                         
 -19   1  10        783.35        783.73        24.83 o                         
 -17   1  10        718.99        696.05        35.89 o                         
 -15   1  10         74.91         87.60        12.27 o                         
 -13   1  10         39.35         58.13        10.35 o                         
 -11   1  10         31.98         40.17         9.35 o                         
  -9   1  10          0.55          3.91        10.15 o                         
  -7   1  10       1169.46       1114.17        58.94 o                         
  -5   1  10        135.13        113.00        12.98 o                         
  -3   1  10        439.38        416.97        21.17 o                         
  -1   1  10        310.12        344.67        36.68 o                         
   1   1  10        619.40        591.71        27.97 o                         
   3   1  10        320.74        322.58        20.29 o                         
   5   1  10          2.27         -2.59        10.20 o                         
   7   1  10         57.86         50.20        12.80 o                         
   9   1  10        247.59        261.05        19.59 o                         
  11   1  10         81.55         98.42        14.27 o                         
  13   1  10        834.67        859.48        31.09 o                         
  15   1  10       1032.56        931.60        33.00 o                         
  17   1  10         12.28          4.88        12.80 o                         
 -26   2  10        731.16        760.20        33.91 o                         
 -24   2  10          4.22          4.58        13.23 o                         
 -22   2  10        191.53        193.95        21.94 o                         
 -20   2  10        484.62        517.93        33.56 o                         
 -18   2  10        330.70        348.04        21.16 o                         
 -16   2  10       1111.76       1134.70        32.95 o                         
 -14   2  10        301.18        337.46        20.37 o                         
 -12   2  10         69.27         67.11        13.67 o                         
 -10   2  10        195.48        190.41        26.24 o                         
  -8   2  10          8.06         -6.27         8.18 o                         
  -6   2  10       3004.52       2981.96        78.30 o                         
  -4   2  10          0.14          4.40         9.37 o                         
  -2   2  10        313.75        292.80        22.55 o                         
   0   2  10         49.64         46.83        11.28 o                         
   2   2  10       1886.95       1763.82        91.78 o                         
   4   2  10       1278.16       1280.65        34.58 o                         
   6   2  10        360.07        375.63        25.26 o                         
   8   2  10        275.35        280.38        19.95 o                         
  10   2  10        389.51        368.08        22.94 o                         
  12   2  10        151.28        141.33        16.96 o                         
  14   2  10        294.57        243.88        29.02 o                         
  16   2  10         18.15         18.39        13.79 o                         
  18   2  10       1012.03       1096.73        37.69 o                         
 -25   3  10          7.44         38.82        15.09 o                         
 -23   3  10        121.83        113.84        20.83 o                         
 -21   3  10          0.14         10.25        15.19 o                         
 -19   3  10         51.73         51.07        16.03 o                         
 -17   3  10         20.45         22.74        15.38 o                         
 -15   3  10          1.62         -0.38        10.17 o                         
 -13   3  10          5.49          2.39         9.56 o                         
 -11   3  10        746.18        735.41        95.90 o                         
  -9   3  10        921.56        876.58        26.13 o                         
  -7   3  10       2549.27       2427.09        55.66 o                         
  -5   3  10        761.17        739.69        24.92 o                         
  -3   3  10       1517.73       1493.26        39.83 o                         
  -1   3  10         32.50         44.18        10.21 o                         
   1   3  10         41.80         58.10        12.21 o                         
   3   3  10        331.78        293.89        19.41 o                         
   5   3  10         11.03          5.73         6.62 o                         
   7   3  10       1076.29       1002.92        31.36 o                         
   9   3  10        481.82        516.25        40.28 o                         
  11   3  10        318.23        360.98        23.40 o                         
  13   3  10          1.95        -10.04        12.09 o                         
  15   3  10        981.39       1015.92        34.70 o                         
  17   3  10       1838.91       1893.99        51.09 o                         
 -24   4  10          0.23         20.76        16.78 o                         
 -22   4  10         88.68         92.73        20.83 o                         
 -20   4  10        195.10        179.04        22.37 o                         
 -18   4  10        244.90        246.32        50.42 o                         
 -16   4  10          0.04        -12.58        12.58 o                         
 -14   4  10        360.99        354.08        27.86 o                         
 -12   4  10        269.79        257.45        24.44 o                         
 -10   4  10         32.27         21.75        13.77 o                         
  -8   4  10        720.64        670.34        33.47 o                         
  -6   4  10        507.83        511.63        28.11 o                         
  -4   4  10        103.91        102.12        14.27 o                         
  -2   4  10         89.29         66.03        12.21 o                         
   0   4  10        385.80        317.72        31.68 o                         
   2   4  10       1061.87       1033.81        27.21 o                         
   4   4  10         30.64         30.44        10.27 o                         
   6   4  10         14.42         15.55        11.98 o                         
   8   4  10        168.88        167.78        16.76 o                         
  10   4  10        299.48        367.16        23.22 o                         
  12   4  10        657.15        674.03        42.74 o                         
  14   4  10        712.86        736.85        51.45 o                         
  16   4  10          1.81         22.76        13.79 o                         
 -23   5  10        185.75        187.98        25.84 o                         
 -21   5  10        294.70        260.84        27.86 o                         
 -19   5  10        251.44        222.60        41.53 o                         
 -17   5  10         59.97        109.76        20.97 o                         
 -15   5  10         20.57         19.95        15.19 o                         
 -13   5  10        234.14        213.86        24.44 o                         
 -11   5  10        734.53        731.29        66.24 o                         
  -9   5  10        710.82        640.54        55.37 o                         
  -7   5  10         62.14         68.10        17.44 o                         
  -5   5  10        180.23        283.71        26.46 o                         
  -3   5  10       1237.30       1340.18        40.62 o                         
  -1   5  10        431.95        439.65        22.58 o                         
   1   5  10        332.08        340.12        23.46 o                         
   3   5  10        128.90        138.29        14.85 o                         
   5   5  10        416.94        431.16        23.45 o                         
   7   5  10          2.62          7.92         9.94 o                         
   9   5  10        792.58        732.75        25.55 o                         
  11   5  10        453.94        413.81        25.62 o                         
  13   5  10       1530.14       1592.71        43.96 o                         
 -20   6  10          7.23          9.20        15.67 o                         
 -18   6  10       1171.62       1057.61        46.70 o                         
 -16   6  10         46.25         38.60        17.10 o                         
 -14   6  10        331.04        320.91        48.45 o                         
 -12   6  10         40.51         32.71        16.60 o                         
 -10   6  10        164.70        124.64        20.97 o                         
  -8   6  10        111.06         91.28        19.43 o                         
  -6   6  10        456.17        493.02        34.06 o                         
  -4   6  10          0.62         19.68        14.63 o                         
  -2   6  10        305.20        323.54        28.43 o                         
   0   6  10         37.23         22.87        16.03 o                         
   2   6  10       4801.59       4866.84        92.35 o                         
   4   6  10        114.68        114.89        15.41 o                         
   6   6  10         23.52         10.88        12.33 o                         
   8   6  10        258.31        279.70        31.97 o                         
  10   6  10        454.55        492.39        26.87 o                         
 -17   7  10          5.08         18.83        17.10 o                         
 -15   7  10         44.51         24.99        17.44 o                         
 -13   7  10        123.42        144.97        23.65 o                         
 -11   7  10        473.88        496.85        36.27 o                         
  -9   7  10          0.30        -13.77        13.77 o                         
  -7   7  10          5.42          5.93        15.38 o                         
  -5   7  10        100.72        121.20        25.71 o                         
  -3   7  10        356.73        383.20        45.48 o                         
  -1   7  10          0.10         -5.93        29.66 o                         
   1   7  10        239.72        247.80        27.24 o                         
   3   7  10          3.14         -2.84        15.67 o                         
   5   7  10        574.28        528.58        27.01 o                         
   7   7  10        568.68        539.95        36.25 o                         
 -10   8  10          1.63         -9.18        18.79 o                         
  -8   8  10        209.67        338.67        32.07 o                         
  -6   8  10        133.61        175.85        25.61 o                         
  -4   8  10         94.45         68.42        20.83 o                         
  -2   8  10          0.06         34.07        18.02 o                         
   0   8  10          1.36         21.60        18.02 o                         
   2   8  10        517.94        470.63        47.46 o                         
 -23   1  11         69.14         65.25        23.73 o                         
 -21   1  11        253.79        324.30        37.57 o                         
 -19   1  11        345.95        324.77        22.38 o                         
 -17   1  11          0.14          4.47        10.89 o                         
 -15   1  11        360.05        386.04        23.09 o                         
 -13   1  11         49.55         49.95        11.28 o                         
 -11   1  11        113.99        102.88        12.80 o                         
  -9   1  11        300.82        325.47        27.02 o                         
  -7   1  11       4456.83       4335.99        82.06 o                         
  -5   1  11        213.82        212.86        17.20 o                         
  -3   1  11        223.61        202.92        17.04 o                         
  -1   1  11        141.18        130.60        25.97 o                         
   1   1  11        239.87        258.70        19.18 o                         
   3   1  11         72.58         68.79        13.52 o                         
   5   1  11        109.89         95.57        14.83 o                         
   7   1  11        247.71        279.48        21.20 o                         
   9   1  11        143.49        139.44        16.76 o                         
  11   1  11       1597.52       1554.26        43.15 o                         
  13   1  11       1473.34       1528.27        53.39 o                         
  15   1  11         41.19         34.62        14.69 o                         
 -24   2  11         23.24         67.23        25.71 o                         
 -22   2  11          7.03         29.83        16.03 o                         
 -20   2  11        558.39        670.84        35.47 o                         
 -18   2  11         92.23         94.81        18.84 o                         
 -16   2  11         16.29         27.06        13.23 o                         
 -14   2  11         29.77         15.18        10.99 o                         
 -12   2  11       1379.18       1375.27        38.68 o                         
 -10   2  11        149.48        157.95        28.84 o                         
  -8   2  11         56.00         53.52        11.53 o                         
  -6   2  11          2.18          0.32         9.20 o                         
  -4   2  11       2042.89       2118.39        45.32 o                         
  -2   2  11        294.65        340.79        32.25 o                         
   0   2  11        642.44        659.79        27.11 o                         
   2   2  11          7.53          1.70        10.48 o                         
   4   2  11        783.48        783.16        29.50 o                         
   6   2  11         83.42         71.61        14.21 o                         
   8   2  11       1691.15       1637.20        42.92 o                         
  10   2  11         14.15          7.63        12.58 o                         
  12   2  11        703.17        674.98        32.52 o                         
  14   2  11        110.23        136.65        23.40 o                         
 -23   3  11        148.05        195.93        36.58 o                         
 -21   3  11        368.51        429.54        33.56 o                         
 -19   3  11          3.40         21.24        16.03 o                         
 -17   3  11        670.54        711.11        37.68 o                         
 -15   3  11         28.00         40.62        12.72 o                         
 -13   3  11          5.73          6.96        13.74 o                         
 -11   3  11        230.82        241.77        25.61 o                         
  -9   3  11         24.02         -2.08        13.77 o                         
  -7   3  11          4.00         -3.15        11.47 o                         
  -5   3  11        144.27        175.60        18.09 o                         
  -3   3  11        228.93        233.34        17.70 o                         
  -1   3  11        114.09        126.21        14.92 o                         
   1   3  11          0.25         19.47        11.13 o                         
   3   3  11        833.72        851.00        40.16 o                         
   5   3  11         66.43         32.15        17.98 o                         
   7   3  11        110.21        105.75        15.69 o                         
   9   3  11       1376.49       1353.80        39.94 o                         
  11   3  11          2.54        -11.80        11.80 o                         
  13   3  11         30.26         32.30        14.21 o                         
 -20   4  11        685.97        737.38        66.24 o                         
 -18   4  11         51.19         38.48        18.02 o                         
 -16   4  11         23.31         29.30        25.71 o                         
 -14   4  11        918.69       1046.40        43.90 o                         
 -12   4  11         44.09         35.59        29.66 o                         
 -10   4  11        403.99        394.33        30.67 o                         
  -8   4  11          0.02         10.26        14.63 o                         
  -6   4  11       1789.61       1797.20        59.31 o                         
  -4   4  11         31.83         39.05        12.02 o                         
  -2   4  11       2051.88       2064.44        52.03 o                         
   0   4  11        165.61        177.24        16.67 o                         
   2   4  11        219.75        204.04        17.95 o                         
   4   4  11        484.38        495.70        22.83 o                         
   6   4  11       1259.35       1223.97        37.26 o                         
   8   4  11        100.13         66.97        17.49 o                         
  10   4  11          4.52         19.92        13.32 o                         
 -19   5  11         49.46         46.07        18.84 o                         
 -17   5  11         68.21         80.25        21.37 o                         
 -15   5  11         67.62         61.52        18.53 o                         
 -13   5  11         60.09         61.94        19.43 o                         
 -11   5  11          3.54         -9.63        20.76 o                         
  -9   5  11         65.08         76.84        18.53 o                         
  -7   5  11          8.83          6.10        15.67 o                         
  -5   5  11          9.80          0.00        13.98 o                         
  -3   5  11        102.40         69.26        18.02 o                         
  -1   5  11         19.37         25.93        15.76 o                         
   1   5  11        468.85        421.70        26.82 o                         
   3   5  11          1.21         -0.92        10.98 o                         
   5   5  11        121.16         83.60        14.97 o                         
   7   5  11        192.39        149.39        17.85 o                         
   9   5  11        211.98        206.70        18.06 o                         
 -14   6  11        162.40        175.83        25.61 o                         
 -12   6  11         55.21         67.81        22.74 o                         
 -10   6  11        137.07        159.37        24.44 o                         
  -8   6  11         35.87         28.00        17.10 o                         
  -6   6  11        387.91        414.09        34.06 o                         
  -4   6  11        233.84        202.44        26.46 o                         
  -2   6  11        238.40        205.16        67.23 o                         
   0   6  11        767.58        783.06        55.37 o                         
   2   6  11        321.25        249.44        61.30 o                         
   4   6  11        507.27        463.79        41.39 o                         
   6   6  11        387.93        420.80        25.02 o                         
  -9   7  11          2.19        -16.78        16.78 o                         
  -7   7  11         37.57         23.51        18.53 o                         
  -5   7  11       1007.27       1107.39        49.27 o                         
  -3   7  11        161.08        202.05        27.02 o                         
  -1   7  11         39.21         14.83        18.79 o                         
 -20   0  12        536.13        632.77        47.46 o                         
 -18   0  12        286.93        332.21        39.55 o                         
 -16   0  12        462.84        506.22        45.48 o                         
 -14   0  12          0.44          9.71        15.19 o                         
 -12   0  12        393.25        435.18        32.84 o                         
 -10   0  12          6.06         -4.13        15.19 o                         
  -8   0  12       4085.06       4431.40       105.39 o                         
  -6   0  12        611.31        623.26        38.48 o                         
  -4   0  12        432.61        306.71        98.87 o                         
  -2   0  12        172.43        147.26        23.65 o                         
   0   0  12       3282.37       3236.77        89.98 o                         
   2   0  12        381.57        397.87        34.62 o                         
   4   0  12        225.52        228.86        28.43 o                         
   6   0  12         28.28         34.68        18.02 o                         
   8   0  12       2093.37       2060.26        71.76 o                         
  10   0  12         47.51         39.15        20.83 o                         
 -19   1  12         11.84         18.52        24.72 o                         
 -17   1  12         15.09         22.19        12.72 o                         
 -15   1  12          4.65          2.61        11.97 o                         
 -13   1  12         26.33         32.31        15.69 o                         
 -11   1  12        688.81        705.01        34.71 o                         
  -9   1  12         32.54         20.78        11.40 o                         
  -7   1  12        990.84        866.99        29.97 o                         
  -5   1  12         19.62         23.04        11.56 o                         
  -3   1  12          0.16         -0.29        11.03 o                         
  -1   1  12        601.41        556.24        54.80 o                         
   1   1  12        130.70        106.99        15.59 o                         
   3   1  12          1.39         -8.47        10.83 o                         
   5   1  12         36.30         41.28        13.92 o                         
   7   1  12         15.81         33.09        13.41 o                         
   9   1  12        540.16        531.21        29.67 o                         
 -20   2  12        124.75        150.74        28.67 o                         
 -18   2  12        307.40        355.11        31.44 o                         
 -16   2  12        166.89        164.65        18.07 o                         
 -14   2  12         33.93         46.54        13.88 o                         
 -12   2  12         39.53         40.51        13.60 o                         
 -10   2  12       1202.90       1261.40        67.23 o                         
  -8   2  12          1.89         -6.56        10.74 o                         
  -6   2  12          0.58        -10.35        10.35 o                         
  -4   2  12          0.74          7.37        13.70 o                         
  -2   2  12        221.80        210.06        16.54 o                         
   0   2  12        981.86        983.83        32.21 o                         
   2   2  12        462.01        431.68        50.63 o                         
   4   2  12         46.02         34.11        13.67 o                         
   6   2  12        157.28        171.88        18.66 o                         
   8   2  12        115.05        164.96        19.28 o                         
 -17   3  12         35.76         28.71        17.44 o                         
 -15   3  12        296.24        342.83        64.27 o                         
 -13   3  12        267.28        275.07        22.22 o                         
 -11   3  12        479.86        407.61        32.66 o                         
  -9   3  12          0.21         22.91        16.60 o                         
  -7   3  12          5.58         -5.30        14.63 o                         
  -5   3  12        248.54        247.43        19.18 o                         
  -3   3  12        115.08        121.78        17.98 o                         
  -1   3  12          3.66          6.03        12.56 o                         
   1   3  12         76.70         64.56        12.78 o                         
   3   3  12         52.91         51.46        14.78 o                         
   5   3  12        173.51        180.80        22.43 o                         
   7   3  12        592.64        609.98        34.82 o                         
 -16   4  12        133.82        174.69        41.53 o                         
 -14   4  12          5.17         15.48        17.80 o                         
 -12   4  12        157.95        145.13        22.79 o                         
 -10   4  12        260.89        285.60        29.84 o                         
  -8   4  12         61.49         34.60        18.79 o                         
  -6   4  12         58.30         41.16        43.50 o                         
  -4   4  12          0.56         -8.09        15.19 o                         
  -2   4  12        103.20        101.98        21.16 o                         
   0   4  12        165.36        214.11        19.37 o                         
   2   4  12        137.64        116.71        17.12 o                         
   4   4  12        134.24        126.43        17.20 o                         
 -11   5  12         48.06         41.53        19.58 o                         
  -9   5  12       1208.83       1490.03        57.12 o                         
  -7   5  12        404.99        404.19        34.21 o                         
  -5   5  12        623.76        583.34        53.39 o                         
  -3   5  12          1.90        -11.55        17.10 o                         
  -1   5  12        178.15        164.90        25.61 o                         
   1   5  12         91.62         97.44        20.26 o                         
 -13   1  13          2.36         11.86        13.20 o                         
 -11   1  13        682.84        673.84        37.44 o                         
  -9   1  13        157.62        153.36        30.86 o                         
  -7   1  13          0.12         -4.13        12.94 o                         
  -5   1  13         17.19         41.15        13.33 o                         
  -3   1  13         72.04         74.73        16.72 o                         
  -1   1  13         34.43         38.84        13.92 o                         
   1   1  13         54.96         79.96        15.73 o                         
 -12   2  13        324.67        400.66        32.07 o                         
 -10   2  13         36.61         64.85        15.76 o                         
  -8   2  13       1699.39       1847.94       114.69 o                         
  -6   2  13         41.74         30.57        12.74 o                         
  -4   2  13        470.69        537.39        28.06 o                         
  -2   2  13         69.03         72.77        15.85 o                         
   0   2  13        207.34        223.56        20.43 o                         
  -7   3  13          6.11         20.21        29.66 o                         
  -5   3  13          0.40         12.30        18.53 o                         
  -3   3  13        133.47        185.88        35.59 o                         
                                                                                
