# Supplementary material for: 1-Chloro-4-[2-(4-chloro­phen­yl)eth­yl]benzene and its bromo analogue: crystal structure, Hirshfeld surface analysis and computational chemistry
Source: Acta Crystallogr E Crystallogr Commun. 2019 Apr 12;75(Pt 5):624–31. doi: 10.1107/S2056989019004742 (PMC6505616; doi:10.1107/S2056989019004742)
Supplement: Supplementary file 4 [file e-75-00624-IIsup3.hkl]

data_II                                                                         
_shelx_title ' Br'                                                              
_shelx_refln_list_code          4                                               
_shelx_F_calc_maximum      322.77                                               
_exptl_crystal_F_000       664.00                                               
_reflns_d_resolution_high  0.7473                                               
                                                                                
loop_                                                                           
 _space_group_symop_operation_xyz                                               
 'x, y, z'                                                                      
 '-x, y+1/2, -z+1/2'                                                            
 '-x, -y, -z'                                                                   
 'x, -y-1/2, z-1/2'                                                             
                                                                                
_cell_length_a    10.8761                                                       
_cell_length_b     7.5157                                                       
_cell_length_c    15.6131                                                       
_cell_angle_alpha  90.000                                                       
_cell_angle_beta  106.177                                                       
_cell_angle_gamma  90.000                                                       
                                                                                
_shelx_F_squared_multiplier     1.000                                           
                                                                                
loop_                                                                           
 _refln_index_h                                                                 
 _refln_index_k                                                                 
 _refln_index_l                                                                 
 _refln_F_squared_calc                                                          
 _refln_F_squared_meas                                                          
 _refln_F_squared_sigma                                                         
 _refln_observed_status                                                         
   2   0   0          5.33          3.35        12.28 o                         
   3   0   0      12131.54      12857.24       217.43 o                         
   4   0   0      62856.61      66537.74      1087.75 o                         
   5   0   0       2727.81       2692.30        63.54 o                         
   6   0   0         64.71         69.10        18.11 o                         
   7   0   0       2457.55       2213.96        64.27 o                         
   8   0   0      14870.34      15405.33       297.63 o                         
   9   0   0       3683.65       3706.70        97.47 o                         
  10   0   0         29.05         24.08        31.56 o                         
  11   0   0       2631.12       2579.11       177.57 o                         
  12   0   0       2633.14       2555.33       181.48 o                         
  13   0   0        471.04        498.89        59.09 o                         
   1   1   0       3969.01       4130.49        49.84 o                         
   2   1   0       3660.27       4029.13        47.05 o                         
   3   1   0       8744.72       8977.49        98.52 o                         
   4   1   0       1035.51       1157.16        22.73 o                         
   5   1   0       2758.20       2545.83        39.02 o                         
   6   1   0        805.27        788.14        24.34 o                         
   7   1   0       1493.74       1405.96        36.81 o                         
   8   1   0        402.52        419.80        24.68 o                         
   9   1   0       9235.54       9384.68       133.08 o                         
  10   1   0        160.21        230.71        26.26 o                         
  11   1   0        689.84        722.32        42.79 o                         
  12   1   0         58.45         59.33        28.97 o                         
  13   1   0       2533.36       2506.15        76.57 o                         
   0   2   0      95758.96      95397.38      1107.80 o                         
   1   2   0         10.68          2.62         5.79 o                         
   2   2   0       7341.98       7577.03        95.58 o                         
   3   2   0        930.67        921.48        20.33 o                         
   4   2   0      15920.30      16338.90       161.44 o                         
   5   2   0        141.75        115.00        10.07 o                         
   6   2   0       1956.81       2006.51        39.21 o                         
   7   2   0         53.28         50.36        12.87 o                         
   8   2   0       4455.41       4614.95        68.45 o                         
   9   2   0        566.97        610.02        30.58 o                         
  10   2   0        393.18        396.24        30.14 o                         
  11   2   0        345.53        358.10        29.06 o                         
  12   2   0       1056.93       1170.39        60.76 o                         
  13   2   0         21.12          3.15        39.17 o                         
   1   3   0       2385.88       2331.43        34.55 o                         
   2   3   0        644.13        652.39        20.07 o                         
   3   3   0       1963.85       1897.48        35.96 o                         
   4   3   0        543.28        583.26        19.29 o                         
   5   3   0        640.14        571.33        16.84 o                         
   6   3   0          0.09         -9.75         9.75 o                         
   7   3   0       1483.39       1479.32        31.46 o                         
   8   3   0          2.72         -6.20        13.30 o                         
   9   3   0       2107.58       1920.42        62.22 o                         
  10   3   0         81.88         82.05        27.26 o                         
  11   3   0        755.41        787.04        50.69 o                         
  12   3   0         43.07         33.82        34.92 o                         
  13   3   0        406.36        499.03        51.76 o                         
   0   4   0        593.98        531.78        16.77 o                         
   1   4   0       5682.85       5793.71        91.83 o                         
   2   4   0      16226.64      16456.13       180.28 o                         
   3   4   0       3546.77       3363.46        49.18 o                         
   4   4   0        770.59        715.84        26.35 o                         
   5   4   0       1671.86       1702.72        51.10 o                         
   6   4   0       4884.02       4621.36       102.14 o                         
   7   4   0       2411.42       2411.40        55.37 o                         
   8   4   0        320.40        331.28        50.45 o                         
   9   4   0        745.77        675.23        37.75 o                         
  10   4   0       1064.55       1165.71        49.27 o                         
  11   4   0        824.82        811.84        46.39 o                         
  12   4   0          1.58         33.20        37.48 o                         
   1   5   0         26.72         47.47        11.65 o                         
   2   5   0          0.89          9.63        11.70 o                         
   3   5   0         21.14         18.87        13.25 o                         
   4   5   0         66.08         80.57        15.78 o                         
   5   5   0         49.67         72.47        19.15 o                         
   6   5   0        445.94        457.02        30.79 o                         
   7   5   0        486.26        459.89        33.30 o                         
   8   5   0        267.09        241.15        29.15 o                         
   9   5   0         12.24         23.49        26.86 o                         
  10   5   0        476.19        430.22        38.54 o                         
  11   5   0        244.08        295.61        38.59 o                         
  12   5   0        181.63        144.69        38.84 o                         
   0   6   0       4495.85       4585.58       150.77 o                         
   1   6   0       3192.28       3062.09        56.23 o                         
   2   6   0       1630.86       1671.51        37.01 o                         
   3   6   0       2640.72       2687.86        48.37 o                         
   4   6   0       2092.09       2068.94        43.85 o                         
   5   6   0        589.98        581.73        28.06 o                         
   6   6   0        509.88        519.42        28.99 o                         
   7   6   0       1366.91       1315.30        49.65 o                         
   8   6   0       1447.49       1478.57        61.90 o                         
   9   6   0        402.93        426.74        43.97 o                         
  10   6   0        216.40        182.26        36.88 o                         
  11   6   0        887.49        854.09        63.35 o                         
   1   7   0        458.87        434.25        45.76 o                         
   2   7   0         47.07         46.42        27.07 o                         
   3   7   0        251.92        288.72        33.30 o                         
   4   7   0          3.84         46.05        20.02 o                         
   5   7   0        414.83        390.37        27.82 o                         
   6   7   0        351.26        379.56        29.24 o                         
   7   7   0          3.34        -20.44        24.46 o                         
   8   7   0        108.27         98.98        28.88 o                         
   9   7   0        425.12        499.81        50.31 o                         
  10   7   0        241.50        262.20        40.78 o                         
   0   8   0        330.49        377.48        63.66 o                         
   1   8   0          1.03         -6.15        35.87 o                         
   2   8   0       2179.01       2089.47        82.14 o                         
   3   8   0         50.02         15.99        32.85 o                         
   4   8   0         11.93         24.47        34.14 o                         
   5   8   0        236.94        270.47        40.18 o                         
   6   8   0        853.29        842.61        53.49 o                         
   7   8   0         24.14         41.40        39.74 o                         
   8   8   0        231.07        205.28        39.28 o                         
   1   9   0        692.63        743.12        60.67 o                         
   2   9   0        102.82         79.46        56.96 o                         
   3   9   0        416.96        409.91        46.83 o                         
   4   9   0          8.63          6.85        38.85 o                         
   5   9   0        220.28        246.56        45.72 o                         
   6   9   0          9.69         16.29        42.91 o                         
   0  10   0          7.41        -29.04        72.59 o                         
   1  10   0        334.80        343.93        60.41 o                         
 -14   1   1        300.38        341.66        48.78 o                         
 -13   1   1          8.87         21.44        30.84 o                         
 -12   1   1          0.02         -8.46        26.66 o                         
 -11   1   1        533.85        564.97        34.99 o                         
 -10   1   1        795.97        835.89        37.17 o                         
  -9   1   1          8.80          0.11        17.89 o                         
  -8   1   1         33.50         62.66        16.68 o                         
  -7   1   1       1760.10       1796.20        40.30 o                         
  -6   1   1       2866.68       3062.33        46.22 o                         
  -5   1   1        362.82        414.04        15.28 o                         
  -4   1   1       2204.92       2490.63        34.75 o                         
  -3   1   1       7957.92       8665.83       105.05 o                         
  -2   1   1       8977.77       9590.34        85.80 o                         
  -1   1   1        601.09        608.90        13.31 o                         
   0   1   1       1413.25       1384.36        17.14 o                         
   2   1   1       5296.67       5266.08        64.48 o                         
   3   1   1        194.03        179.85         7.32 o                         
   4   1   1        796.19        821.14        20.68 o                         
   5   1   1       3347.36       3409.48        48.83 o                         
   6   1   1       3844.06       3790.28        55.07 o                         
   7   1   1       1096.51       1078.33        35.05 o                         
   8   1   1        289.77        332.41        26.81 o                         
   9   1   1       1677.63       1772.39        59.64 o                         
  10   1   1       1419.19       1473.83        50.51 o                         
  11   1   1        208.16        245.86        37.12 o                         
  12   1   1        127.23        144.52        31.59 o                         
  13   1   1        698.53        740.71        47.26 o                         
 -13   2   1        439.26        528.36        49.84 o                         
 -12   2   1       1683.74       1660.01        69.81 o                         
 -11   2   1       3229.44       3295.76        63.90 o                         
 -10   2   1        562.10        588.73        32.25 o                         
  -9   2   1        671.89        623.47        30.11 o                         
  -8   2   1       4274.81       4416.68        65.86 o                         
  -7   2   1       4763.35       4759.72        60.94 o                         
  -6   2   1       1615.90       1642.11        29.59 o                         
  -5   2   1          5.66         38.99         9.97 o                         
  -4   2   1       8028.12       8178.95        84.98 o                         
  -3   2   1      10473.49      10594.97       115.55 o                         
  -2   2   1      21936.12      23126.80       240.86 o                         
  -1   2   1         62.06         68.09        10.49 o                         
   0   2   1      19486.78      19549.66       187.68 o                         
   1   2   1      17056.26      17048.03       202.31 o                         
   2   2   1       3688.59       3808.43        46.60 o                         
   3   2   1       1142.34       1191.71        22.81 o                         
   4   2   1       3976.42       4087.17        48.83 o                         
   5   2   1       2338.51       2154.33        36.29 o                         
   6   2   1         72.84         68.32        11.56 o                         
   7   2   1        481.19        513.35        20.96 o                         
   8   2   1        719.01        722.10        28.08 o                         
   9   2   1       1635.61       1609.22        47.54 o                         
  10   2   1        716.58        717.79        37.44 o                         
  11   2   1        340.39        365.15        38.08 o                         
  12   2   1         36.04          8.04        33.93 o                         
  13   2   1         84.17         99.71        48.89 o                         
 -13   3   1          4.02         24.72        37.71 o                         
 -12   3   1         96.45        107.85        36.20 o                         
 -11   3   1       1521.78       1351.26        91.36 o                         
 -10   3   1       2444.19       2250.10        61.07 o                         
  -9   3   1         90.45         86.86        16.77 o                         
  -8   3   1         94.90         76.99        14.72 o                         
  -7   3   1       4818.42       4810.81        61.39 o                         
  -6   3   1       7307.94       7269.24        81.58 o                         
  -5   3   1         94.34        127.18         9.18 o                         
  -4   3   1       2622.09       2905.43        36.24 o                         
  -3   3   1      17203.80      17641.91       214.16 o                         
  -2   3   1      22441.98      22243.37       260.77 o                         
  -1   3   1        324.41        317.59         9.84 o                         
   0   3   1        577.08        604.30        12.17 o                         
   1   3   1      11632.94      11288.00       124.09 o                         
   2   3   1      15785.05      15582.73       190.03 o                         
   3   3   1         16.32         41.92         7.97 o                         
   4   3   1        469.75        465.18        19.03 o                         
   5   3   1       8547.79       8744.56       105.27 o                         
   6   3   1      12192.87      11932.01       140.48 o                         
   7   3   1       1649.83       1566.29        37.86 o                         
   8   3   1        129.01        172.52        20.61 o                         
   9   3   1       4858.26       4786.93        97.68 o                         
  10   3   1       4795.60       4736.23       154.10 o                         
  11   3   1        155.06        152.53        36.72 o                         
  12   3   1        128.25         95.20        37.71 o                         
  13   3   1       1945.61       1876.78        79.80 o                         
 -13   4   1         32.69        108.33        70.36 o                         
 -12   4   1       1869.03       1779.76        74.13 o                         
 -11   4   1       2339.28       2286.77        71.70 o                         
 -10   4   1          7.54         11.63        26.59 o                         
  -9   4   1         11.37          6.17        24.01 o                         
  -8   4   1       2819.77       2664.18        83.18 o                         
  -7   4   1       3522.67       3571.01        67.64 o                         
  -6   4   1          0.49         -4.27         9.73 o                         
  -5   4   1       1152.40       1267.46        35.67 o                         
  -4   4   1       2445.41       2375.52        47.39 o                         
  -3   4   1       7550.89       7597.32        91.70 o                         
  -2   4   1       2039.51       2180.25        35.56 o                         
  -1   4   1       1690.46       1760.70        26.30 o                         
   0   4   1       4512.49       4414.97        46.60 o                         
   1   4   1      11987.54      12224.94       136.34 o                         
   2   4   1          6.12         30.62        19.26 o                         
   3   4   1       2744.02       2764.07        65.93 o                         
   4   4   1       1895.48       1941.56        42.66 o                         
   5   4   1       2461.32       2320.09        48.94 o                         
   6   4   1        691.68        645.20        30.28 o                         
   7   4   1       2011.21       2070.02        52.59 o                         
   8   4   1       1021.58        965.73        40.75 o                         
   9   4   1       2071.14       2019.66        57.87 o                         
  10   4   1        900.12        802.46        44.16 o                         
  11   4   1        901.40        921.63        55.05 o                         
  12   4   1        526.23        498.54        50.16 o                         
 -12   5   1        606.76        648.40        48.76 o                         
 -11   5   1        275.68        243.08        36.90 o                         
 -10   5   1        598.85        541.34        62.71 o                         
  -9   5   1       1277.98       1207.90        48.44 o                         
  -8   5   1       1684.50       1650.35        50.74 o                         
  -7   5   1        686.70        729.80        35.27 o                         
  -6   5   1        849.87        849.08        34.98 o                         
  -5   5   1       1880.04       1892.61        48.52 o                         
  -4   5   1        506.58        491.76        22.32 o                         
  -3   5   1       2382.25       2363.57        41.32 o                         
  -2   5   1       3764.31       3625.72        52.28 o                         
  -1   5   1       1736.97       1760.98        27.40 o                         
   0   5   1       2026.69       1943.56        27.53 o                         
   1   5   1       2168.01       2143.93        42.69 o                         
   2   5   1       3769.55       3715.58        54.61 o                         
   3   5   1       2465.18       2570.22        45.25 o                         
   4   5   1       1668.33       1597.67        37.88 o                         
   5   5   1        957.69        905.63        34.43 o                         
   6   5   1       3196.57       3061.75        63.60 o                         
   7   5   1        103.85         79.60        30.14 o                         
   8   5   1       1194.54       1200.37        47.11 o                         
   9   5   1        797.93        879.13        44.87 o                         
  10   5   1       1641.71       1731.91        67.38 o                         
  11   5   1        445.11        368.12        41.24 o                         
 -11   6   1         47.14         40.02        36.05 o                         
 -10   6   1        892.49        965.79        50.32 o                         
  -9   6   1       1053.76       1061.34        68.19 o                         
  -8   6   1         77.06         50.13        27.57 o                         
  -7   6   1        152.22         94.88        34.66 o                         
  -6   6   1       1983.48       2006.21        47.66 o                         
  -5   6   1       3574.78       3508.88        59.93 o                         
  -4   6   1        195.06        197.14        20.06 o                         
  -3   6   1        753.72        731.23        26.66 o                         
  -2   6   1       1592.29       1558.16        35.48 o                         
  -1   6   1       4792.90       4711.78        89.79 o                         
   0   6   1         50.47        179.65        61.63 o                         
   1   6   1       2110.11       2107.56        57.92 o                         
   2   6   1       2144.94       2241.55        49.16 o                         
   3   6   1       2819.11       2685.33        49.24 o                         
   4   6   1         97.27        111.90        19.25 o                         
   5   6   1        486.94        476.15        27.08 o                         
   6   6   1        979.35        959.48        36.44 o                         
   7   6   1       2496.76       2462.45        71.25 o                         
   8   6   1        544.34        508.57        37.11 o                         
   9   6   1        585.01        537.74        48.09 o                         
  10   6   1        305.54        298.91        39.38 o                         
  11   6   1        749.64        712.35        74.18 o                         
 -10   7   1         18.03         -4.35        34.47 o                         
  -9   7   1       1152.28       1180.94        48.58 o                         
  -8   7   1       1103.28       1028.19        75.79 o                         
  -7   7   1         47.82         27.02        24.86 o                         
  -6   7   1         80.32         67.35        23.13 o                         
  -5   7   1       2847.14       2712.27        60.46 o                         
  -4   7   1       2106.76       2161.77        63.41 o                         
  -3   7   1        120.34        195.85        48.86 o                         
  -2   7   1          9.72         -5.16        26.42 o                         
  -1   7   1       3682.30       3670.26        82.12 o                         
   0   7   1       3766.80       3623.82       127.87 o                         
   1   7   1         37.36         32.99        25.93 o                         
   2   7   1         15.84         46.18        27.03 o                         
   3   7   1       3715.39       3697.13        83.95 o                         
   4   7   1       4055.11       3979.91        66.56 o                         
   5   7   1        353.27        339.68        27.26 o                         
   6   7   1          5.50         13.01        23.55 o                         
   7   7   1       1205.18       1258.69        45.58 o                         
   8   7   1       2851.93       2880.32        65.91 o                         
   9   7   1         49.81         89.26        32.21 o                         
  -8   8   1         16.63         23.22        41.00 o                         
  -7   8   1         22.13        -21.91        38.68 o                         
  -6   8   1       1138.84       1278.67        73.72 o                         
  -5   8   1       1601.52       1591.15        81.67 o                         
  -4   8   1        267.92        256.69        38.00 o                         
  -3   8   1          0.18        -20.85        30.94 o                         
  -2   8   1       1156.69       1177.87       105.38 o                         
  -1   8   1       2409.85       2371.33        98.28 o                         
   0   8   1        213.31        219.48        43.82 o                         
   1   8   1         70.13         59.68        39.39 o                         
   2   8   1        816.10        735.44        52.78 o                         
   3   8   1        692.02        777.83        60.15 o                         
   4   8   1          8.94         22.09        34.14 o                         
   5   8   1         20.64          8.94        35.63 o                         
   6   8   1        223.04        265.41        59.84 o                         
   7   8   1        761.97        710.78        54.78 o                         
   8   8   1        134.78         72.95        36.78 o                         
  -6   9   1          8.69         -8.12        42.28 o                         
  -5   9   1        348.20        295.77        56.05 o                         
  -4   9   1        178.03        234.84        43.62 o                         
  -3   9   1        196.15        194.40        47.89 o                         
  -2   9   1          5.38        -44.20        44.20 o                         
  -1   9   1        828.63        854.39        63.91 o                         
   0   9   1        478.17        590.44       110.00 o                         
   1   9   1         54.04         63.78        45.78 o                         
   2   9   1          1.71         28.73        38.24 o                         
   3   9   1        699.43        672.02        52.00 o                         
   4   9   1        927.78        929.02        58.65 o                         
   5   9   1        280.27        309.81        53.54 o                         
   6   9   1         18.68         25.88        44.04 o                         
  -1  10   1        205.09        216.04        57.25 o                         
   0  10   1         55.03        114.47        54.49 o                         
   1  10   1          8.15        -35.29        50.93 o                         
 -14   0   2         79.53         60.69        75.94 o                         
 -13   0   2       1016.11        945.62        66.32 o                         
 -12   0   2         71.51         51.97        38.67 o                         
 -11   0   2       5226.76       5235.92       129.45 o                         
 -10   0   2        387.73        422.66        40.66 o                         
  -9   0   2       2458.80       2551.78        77.62 o                         
  -8   0   2        473.70        561.75        36.33 o                         
  -7   0   2        808.42        682.82        93.81 o                         
  -6   0   2        942.11       1090.51        39.87 o                         
  -5   0   2      11921.67      12920.86       223.75 o                         
  -4   0   2        641.45        686.40        26.02 o                         
  -3   0   2       5297.45       5635.36        79.58 o                         
  -2   0   2         26.23         27.56         4.91 o                         
  -1   0   2       6275.13       6485.11       106.21 o                         
   0   0   2         55.51         49.47         3.71 o                         
   1   0   2       1097.10       1104.27        26.45 o                         
   2   0   2        394.59        416.82        30.15 o                         
   3   0   2      20490.93      20566.90       399.57 o                         
   4   0   2      11503.94      11638.30       164.89 o                         
   5   0   2        467.42        565.20        22.97 o                         
   6   0   2        451.95        439.12        38.12 o                         
   7   0   2      16300.24      16140.49       230.28 o                         
   8   0   2       5569.42       5768.59       184.27 o                         
   9   0   2          3.64          0.74        29.42 o                         
  10   0   2        755.82        772.09        56.00 o                         
  11   0   2       5886.16       5710.02       232.85 o                         
  12   0   2       2909.22       3154.42       144.07 o                         
  13   0   2          0.50        -68.12        68.12 o                         
 -14   1   2       1863.56       1918.62        66.75 o                         
 -13   1   2       2804.48       2617.10        71.02 o                         
 -12   1   2         19.95         -0.56        34.17 o                         
 -11   1   2        946.72        939.73        40.44 o                         
 -10   1   2       7408.45       7594.45       128.73 o                         
  -9   1   2       3017.40       3102.89        60.41 o                         
  -8   1   2        119.26        163.84        22.41 o                         
  -7   1   2        318.63        263.11        24.37 o                         
  -6   1   2      38458.42      41758.20       437.09 o                         
  -5   1   2      10719.11      11326.25       126.07 o                         
  -4   1   2        306.64        326.97         9.33 o                         
  -3   1   2       2428.27       2495.32        26.07 o                         
  -2   1   2     104181.86     106542.16       920.89 o                         
  -1   1   2       3270.53       3335.66        37.95 o                         
   0   1   2        177.09        178.90         9.83 o                         
   1   1   2        468.92        435.58        10.79 o                         
   2   1   2      24039.34      23893.56       225.81 o                         
   3   1   2       9184.18       9090.75       114.12 o                         
   4   1   2        584.50        596.90        21.14 o                         
   5   1   2        269.53        288.05        12.61 o                         
   6   1   2      11708.73      11998.38       135.80 o                         
   7   1   2       4451.50       4375.87        72.99 o                         
   8   1   2        502.43        507.43        33.58 o                         
   9   1   2         16.58          2.98        20.69 o                         
  10   1   2       5304.77       5261.28        93.12 o                         
  11   1   2       1385.33       1356.78        51.21 o                         
  12   1   2        462.18        513.53        48.67 o                         
  13   1   2         33.40        -32.33        39.62 o                         
 -14   2   2         97.97        109.44        42.12 o                         
 -13   2   2        843.13        828.08        55.57 o                         
 -12   2   2         56.76         23.32        27.03 o                         
 -11   2   2       3128.49       3013.18        60.22 o                         
 -10   2   2        269.80        224.15        24.82 o                         
  -9   2   2       1307.18       1282.44        39.79 o                         
  -8   2   2        325.70        373.18        20.90 o                         
  -7   2   2       1051.70       1009.11        25.98 o                         
  -6   2   2        549.20        580.66        18.72 o                         
  -5   2   2       4986.54       5124.08        61.27 o                         
  -4   2   2       1532.42       1636.65        21.88 o                         
  -3   2   2       5194.27       5347.83        55.94 o                         
  -2   2   2        429.92        476.49        19.23 o                         
  -1   2   2       2014.57       1900.88        25.78 o                         
   0   2   2        491.45        446.17        14.35 o                         
   1   2   2       3437.82       3258.88        52.03 o                         
   2   2   2         54.57         32.24        10.09 o                         
   3   2   2       5784.16       5373.45        53.66 o                         
   4   2   2       3019.39       3046.34        42.12 o                         
   5   2   2       1448.92       1436.74        31.65 o                         
   6   2   2         61.17         61.13        14.53 o                         
   7   2   2       6029.67       5824.36        73.57 o                         
   8   2   2       1044.54       1152.33        60.77 o                         
   9   2   2        359.48        355.92        29.44 o                         
  10   2   2         27.77         61.87        25.27 o                         
  11   2   2       2012.81       2055.20        62.26 o                         
  12   2   2        361.43        428.82        47.91 o                         
  13   2   2        191.90        157.82        41.82 o                         
 -13   3   2          0.61        -46.87        46.87 o                         
 -12   3   2       1047.66       1049.06        75.72 o                         
 -11   3   2        129.53        106.86        32.66 o                         
 -10   3   2        136.22        193.83        28.27 o                         
  -9   3   2        285.04        266.38        19.27 o                         
  -8   3   2       3398.60       3395.91        51.32 o                         
  -7   3   2       1569.19       1620.90        31.95 o                         
  -6   3   2       1699.59       1803.42        35.54 o                         
  -5   3   2        274.28        286.65        10.68 o                         
  -4   3   2       8567.64       8861.90       101.14 o                         
  -3   3   2       1933.11       1939.63        29.24 o                         
  -2   3   2       7627.91       7713.99        97.52 o                         
  -1   3   2        590.71        613.40        14.32 o                         
   0   3   2       5475.60       5388.67        53.04 o                         
   1   3   2       1233.63       1165.41        26.60 o                         
   2   3   2        749.00        741.68        18.68 o                         
   3   3   2          3.10          3.29         8.48 o                         
   4   3   2       3355.30       3263.29        51.26 o                         
   5   3   2       1944.73       2055.35        33.23 o                         
   6   3   2        766.01        757.91        26.58 o                         
   7   3   2         15.37         26.40        15.99 o                         
   8   3   2       1064.21       1119.16        37.09 o                         
   9   3   2        963.51        911.67        45.62 o                         
  10   3   2        977.96       1014.29        53.51 o                         
  11   3   2          0.64         -9.68        34.39 o                         
  12   3   2        400.00        386.91        48.84 o                         
 -13   4   2        385.10        353.67        48.90 o                         
 -12   4   2         76.83         98.67        38.85 o                         
 -11   4   2        317.69        279.13        35.29 o                         
 -10   4   2         49.03         10.18        26.30 o                         
  -9   4   2        163.66        189.22        27.17 o                         
  -8   4   2        107.77        105.37        22.98 o                         
  -7   4   2        554.03        555.88        29.85 o                         
  -6   4   2        242.25        233.01        30.44 o                         
  -5   4   2         34.35         20.63         9.58 o                         
  -4   4   2        919.22        918.03        34.82 o                         
  -3   4   2       2269.29       2278.54        39.06 o                         
  -2   4   2        133.19        207.44        12.93 o                         
  -1   4   2        107.90        161.94         9.32 o                         
   0   4   2         73.03        113.54         8.40 o                         
   1   4   2       4420.15       4327.79        96.23 o                         
   2   4   2        549.23        481.36        18.52 o                         
   3   4   2        369.68        443.41        23.39 o                         
   4   4   2        396.02        408.78        30.94 o                         
   5   4   2       2326.52       2284.63        44.49 o                         
   6   4   2       2055.96       1969.44        67.70 o                         
   7   4   2          9.85         42.31        21.21 o                         
   8   4   2        895.83        861.48        40.61 o                         
   9   4   2       1190.42       1222.46        72.90 o                         
  10   4   2       1844.13       1693.70        59.11 o                         
  11   4   2         25.91         42.32        32.88 o                         
  12   4   2        894.68        840.08        64.02 o                         
 -12   5   2        994.58        885.99        52.55 o                         
 -11   5   2        515.81        466.59        42.07 o                         
 -10   5   2        905.45        849.51        54.97 o                         
  -9   5   2       2338.06       2351.41        92.20 o                         
  -8   5   2       2537.01       2475.65        70.35 o                         
  -7   5   2       2092.91       2084.16        53.39 o                         
  -6   5   2       2196.00       2153.63        51.00 o                         
  -5   5   2       5703.41       5682.29        93.01 o                         
  -4   5   2       6814.48       6801.47        87.99 o                         
  -3   5   2       4522.70       4506.28        62.77 o                         
  -2   5   2       1942.15       1876.18        35.14 o                         
  -1   5   2       4305.08       4278.12        51.14 o                         
   0   5   2       4402.98       4310.37        50.80 o                         
   1   5   2       2225.43       2169.16        43.81 o                         
   2   5   2       2158.81       2113.42        43.46 o                         
   3   5   2       1928.47       1868.25        39.19 o                         
   4   5   2       2435.95       2444.85        55.38 o                         
   5   5   2       2377.90       2252.04        52.73 o                         
   6   5   2       1002.92       1000.27        39.47 o                         
   7   5   2        690.93        669.99        41.88 o                         
   8   5   2        410.29        425.88        34.59 o                         
   9   5   2       1010.37        951.32        46.44 o                         
  10   5   2         24.18         43.66        32.04 o                         
  11   5   2        303.82        245.98        40.00 o                         
 -11   6   2        132.07        146.29        47.55 o                         
 -10   6   2          6.94          8.01        43.20 o                         
  -9   6   2          5.24         13.13        28.59 o                         
  -8   6   2         10.64        -25.19        27.24 o                         
  -7   6   2          1.10        -22.76        22.76 o                         
  -6   6   2        127.16         87.50        20.97 o                         
  -5   6   2        570.54        571.84        27.30 o                         
  -4   6   2         19.84         29.51        16.81 o                         
  -3   6   2         20.58         19.98        15.22 o                         
  -2   6   2         15.26         21.64        16.04 o                         
  -1   6   2        787.63        697.81        34.96 o                         
   0   6   2         58.10         45.23        23.09 o                         
   1   6   2        468.68        476.72        24.84 o                         
   2   6   2        279.54        276.21        22.58 o                         
   3   6   2       1744.18       1635.13        42.92 o                         
   4   6   2       1102.53       1072.91        34.27 o                         
   5   6   2        249.94        262.71        23.86 o                         
   6   6   2        835.02        852.60        35.08 o                         
   7   6   2        479.29        574.43        43.52 o                         
   8   6   2       1159.91       1169.32        49.83 o                         
   9   6   2        214.61        273.89        34.42 o                         
  10   6   2        558.38        581.04        45.84 o                         
 -10   7   2        232.02        276.24        39.53 o                         
  -9   7   2        297.97        294.23        45.40 o                         
  -8   7   2         84.53         75.48        27.78 o                         
  -7   7   2         25.06        -15.52        23.81 o                         
  -6   7   2        654.20        699.61        33.89 o                         
  -5   7   2       1545.02       1539.35        43.26 o                         
  -4   7   2         41.45          6.73        27.68 o                         
  -3   7   2        306.83        331.52        46.35 o                         
  -2   7   2       1107.71       1174.69        72.61 o                         
  -1   7   2        864.75        814.53        42.52 o                         
   0   7   2          1.89         11.20        44.67 o                         
   1   7   2         40.40         45.55        27.29 o                         
   2   7   2        751.13        789.63        43.42 o                         
   3   7   2        358.78        347.57        34.97 o                         
   4   7   2          1.81          2.41        23.15 o                         
   5   7   2         44.47         31.13        25.53 o                         
   6   7   2        737.81        744.37        41.23 o                         
   7   7   2         80.30         91.43        31.75 o                         
   8   7   2         29.72         13.98        33.16 o                         
   9   7   2         28.05         23.94        36.72 o                         
  -8   8   2          3.73         50.00        45.48 o                         
  -7   8   2        238.02        275.04        67.20 o                         
  -6   8   2         38.16        -10.02        35.58 o                         
  -5   8   2        463.86        484.63        45.33 o                         
  -4   8   2         77.92         45.01        34.37 o                         
  -3   8   2        642.14        629.83        45.33 o                         
  -2   8   2         33.94        -10.17        32.02 o                         
  -1   8   2        287.83        234.90        42.20 o                         
   0   8   2          1.30         -8.66        37.45 o                         
   1   8   2        493.92        540.28        43.30 o                         
   2   8   2         80.15         61.05        33.30 o                         
   3   8   2        364.99        391.56        41.24 o                         
   4   8   2        120.09        141.09        36.26 o                         
   5   8   2        452.42        545.50        46.62 o                         
   6   8   2         60.09        103.93        61.05 o                         
   7   8   2        189.13        242.77        46.17 o                         
  -6   9   2          5.76        -32.66        48.11 o                         
  -5   9   2          2.49         30.56        41.01 o                         
  -4   9   2       2611.78       2671.75        83.54 o                         
  -3   9   2        329.81        331.58        45.13 o                         
  -2   9   2         11.28        -23.82        45.78 o                         
  -1   9   2         22.61         -3.35        45.01 o                         
   0   9   2       1208.44       1315.83        74.62 o                         
   1   9   2        399.61        496.93        80.41 o                         
   2   9   2         19.20         41.53        39.21 o                         
   3   9   2         61.11         45.96        38.65 o                         
   4   9   2        898.13        965.37        59.71 o                         
   5   9   2        426.64        393.95        50.39 o                         
  -1  10   2         91.78         75.91        54.47 o                         
   0  10   2         72.51         47.90        53.30 o                         
 -14   1   3        239.34        198.65        36.52 o                         
 -13   1   3        701.34        675.38        42.45 o                         
 -12   1   3        182.80        185.12        28.93 o                         
 -11   1   3         64.56         59.79        23.60 o                         
 -10   1   3        437.44        421.00        28.13 o                         
  -9   1   3        992.06        969.03        34.58 o                         
  -8   1   3        714.09        768.09        28.42 o                         
  -7   1   3          1.48         11.03        12.09 o                         
  -6   1   3        783.97        799.81        23.72 o                         
  -5   1   3       2793.65       2874.13        32.03 o                         
  -4   1   3        931.33       1015.46        14.74 o                         
  -3   1   3       1005.43       1047.75        21.09 o                         
  -2   1   3       1700.77       1831.70        23.14 o                         
  -1   1   3        564.60        577.59        11.26 o                         
   0   1   3         85.26         71.29         5.49 o                         
   1   1   3       1027.01       1037.76        17.98 o                         
   2   1   3         52.47         52.15         7.31 o                         
   3   1   3        599.87        607.35        22.05 o                         
   4   1   3        217.36        232.31        11.67 o                         
   5   1   3       1053.91       1005.04        26.21 o                         
   6   1   3         83.54         87.90        13.13 o                         
   7   1   3        110.96        114.15        27.63 o                         
   8   1   3        502.86        551.89        29.56 o                         
   9   1   3        449.28        384.23        35.75 o                         
  10   1   3        172.35        126.39        42.07 o                         
  11   1   3         37.68          4.42        33.81 o                         
  12   1   3         42.41        -17.03        46.27 o                         
  13   1   3        157.21        229.31        65.33 o                         
 -14   2   3         21.64         22.79        39.20 o                         
 -13   2   3        413.29        431.38        47.71 o                         
 -12   2   3       2212.44       2174.36        54.43 o                         
 -11   2   3        277.82        308.08        25.85 o                         
 -10   2   3         91.29        106.20        21.51 o                         
  -9   2   3       3626.75       3820.66        67.27 o                         
  -8   2   3       5814.98       5905.97        73.28 o                         
  -7   2   3       3140.91       3151.53        45.26 o                         
  -6   2   3        155.29        170.13        11.78 o                         
  -5   2   3       8011.36       8302.52        79.97 o                         
  -4   2   3      15154.99      15787.04       142.78 o                         
  -3   2   3       3794.19       3814.26        53.55 o                         
  -2   2   3        503.63        589.49        13.38 o                         
  -1   2   3      19506.78      19232.10       202.07 o                         
   0   2   3      19237.09      18426.60       216.10 o                         
   1   2   3       6360.26       6250.91        80.08 o                         
   2   2   3       1584.75       1587.10        25.35 o                         
   3   2   3       7700.22       7453.27        72.70 o                         
   4   2   3      17607.39      17676.93       173.07 o                         
   5   2   3       3446.65       3489.32        44.78 o                         
   6   2   3        751.28        792.00        27.78 o                         
   7   2   3       5715.31       5673.09        81.50 o                         
   8   2   3       8812.36       8776.82       143.14 o                         
   9   2   3        918.07        897.52        51.31 o                         
  10   2   3       1597.59       1604.10        54.31 o                         
  11   2   3       1919.93       1983.96        69.48 o                         
  12   2   3       2455.94       2499.33       108.73 o                         
 -13   3   3       2300.75       2199.64       108.82 o                         
 -12   3   3        289.16        336.51        40.79 o                         
 -11   3   3          2.27         32.76        29.66 o                         
 -10   3   3       1005.37       1076.92        44.37 o                         
  -9   3   3       3050.98       3006.77        49.58 o                         
  -8   3   3       1300.39       1391.71        32.49 o                         
  -7   3   3        204.05        219.20        14.71 o                         
  -6   3   3       1240.39       1264.08        22.34 o                         
  -5   3   3       9530.51       9467.26        90.79 o                         
  -4   3   3       2209.41       2458.27        44.03 o                         
  -3   3   3       4163.88       4136.90        59.67 o                         
  -2   3   3       3993.26       4128.07        51.76 o                         
  -1   3   3       4955.64       4699.98        63.27 o                         
   0   3   3        415.77        460.04        19.12 o                         
   1   3   3       3489.60       3350.44        86.55 o                         
   2   3   3        349.11        354.96        24.79 o                         
   3   3   3       2363.22       2245.22        35.06 o                         
   4   3   3        434.78        410.77        27.89 o                         
   5   3   3       5915.29       6035.32        70.96 o                         
   6   3   3         46.30         42.36        15.61 o                         
   7   3   3        839.27        818.46        35.56 o                         
   8   3   3       1371.12       1285.26        40.38 o                         
   9   3   3       2183.90       2112.83        64.32 o                         
  10   3   3        271.66        297.07        38.97 o                         
  11   3   3        226.82        224.05        40.07 o                         
  12   3   3         42.18         72.80        39.19 o                         
 -13   4   3        124.34         92.70        41.93 o                         
 -12   4   3       1503.19       1471.96        67.45 o                         
 -11   4   3         28.41         22.00        43.68 o                         
 -10   4   3        248.27        219.52        30.70 o                         
  -9   4   3       1520.26       1506.74        49.45 o                         
  -8   4   3       4520.08       4522.22        80.50 o                         
  -7   4   3        448.13        414.89        26.99 o                         
  -6   4   3        270.40        250.88        30.90 o                         
  -5   4   3       2975.71       3001.17        41.23 o                         
  -4   4   3      17250.27      17481.07       190.06 o                         
  -3   4   3         64.22         42.19        11.11 o                         
  -2   4   3       1717.25       1791.82        27.30 o                         
  -1   4   3       7189.81       6952.49        74.23 o                         
   0   4   3      15284.37      15036.67       163.86 o                         
   1   4   3        466.34        421.47        14.86 o                         
   2   4   3        185.51        178.24        16.31 o                         
   3   4   3       2527.21       2358.30        43.12 o                         
   4   4   3      12479.88      12381.42       128.92 o                         
   5   4   3        415.29        398.89        21.78 o                         
   6   4   3        286.14        297.19        29.18 o                         
   7   4   3       3203.90       3039.65        65.33 o                         
   8   4   3       5338.94       5299.78       101.55 o                         
   9   4   3         10.56        -25.94        25.94 o                         
  10   4   3         85.49         90.73        32.07 o                         
  11   4   3        781.88        818.85        56.26 o                         
  12   4   3       1178.81       1229.60       166.96 o                         
 -12   5   3         43.68         32.77        35.06 o                         
 -11   5   3        678.70        673.92        45.46 o                         
 -10   5   3         27.13         -4.68        27.85 o                         
  -9   5   3        815.60        850.50        47.09 o                         
  -8   5   3         11.96          9.44        19.36 o                         
  -7   5   3       2047.16       1999.07        51.88 o                         
  -6   5   3        152.78        172.41        22.58 o                         
  -5   5   3       4635.62       4548.42        79.15 o                         
  -4   5   3          6.77         -6.54        14.11 o                         
  -3   5   3       4790.84       4840.65        65.78 o                         
  -2   5   3        851.12        860.84        20.90 o                         
  -1   5   3       5447.15       5368.22        62.97 o                         
   0   5   3       1000.14       1056.75        28.00 o                         
   1   5   3       2247.75       2132.92        45.78 o                         
   2   5   3        371.93        399.92        22.90 o                         
   3   5   3       2224.14       2128.18        47.45 o                         
   4   5   3        145.30        175.44        31.92 o                         
   5   5   3       4897.15       4819.61        82.58 o                         
   6   5   3        285.77        291.77        27.90 o                         
   7   5   3       1458.21       1257.41       112.22 o                         
   8   5   3        135.57        123.79        29.26 o                         
   9   5   3       1436.08       1439.26        55.09 o                         
  10   5   3         52.35         26.24        32.44 o                         
  11   5   3        307.85        283.56        47.85 o                         
 -11   6   3        804.59        800.84        54.16 o                         
 -10   6   3       1232.68       1197.22        62.10 o                         
  -9   6   3         75.76         91.17        29.55 o                         
  -8   6   3        214.19        214.36        29.37 o                         
  -7   6   3       1125.04       1081.34        53.60 o                         
  -6   6   3       1955.11       2019.61        46.72 o                         
  -5   6   3        289.39        283.25        22.63 o                         
  -4   6   3       3752.97       3597.43        62.25 o                         
  -3   6   3       2729.80       2715.18        47.32 o                         
  -2   6   3       4896.99       4771.01        73.57 o                         
  -1   6   3         92.81         73.59        25.77 o                         
   0   6   3       1164.01       1176.50        49.34 o                         
   1   6   3       2862.20       2862.55        55.49 o                         
   2   6   3       5159.72       5297.76        84.68 o                         
   3   6   3        744.29        742.10        32.48 o                         
   4   6   3        634.16        643.35        32.46 o                         
   5   6   3        982.05       1030.44        40.71 o                         
   6   6   3       4323.69       4266.87        81.76 o                         
   7   6   3         11.92         37.92        32.40 o                         
   8   6   3         73.75         60.42        35.17 o                         
   9   6   3       1122.35       1109.83        61.25 o                         
  10   6   3       1191.80       1234.39        99.69 o                         
 -10   7   3         73.58         66.05        35.41 o                         
  -9   7   3         24.15         -2.69        28.31 o                         
  -8   7   3        429.65        473.56        41.55 o                         
  -7   7   3       2321.20       2254.59        54.24 o                         
  -6   7   3       1033.96        972.93        37.00 o                         
  -5   7   3        774.82        773.08        32.53 o                         
  -4   7   3        553.08        578.78        40.40 o                         
  -3   7   3       2577.70       2676.20        81.42 o                         
  -2   7   3         48.01          3.30        27.02 o                         
  -1   7   3       1904.94       1831.20        82.64 o                         
   0   7   3        760.73        674.55        48.52 o                         
   1   7   3        631.00        617.14        66.49 o                         
   2   7   3        138.54        131.82        34.48 o                         
   3   7   3        892.94        974.02        48.11 o                         
   4   7   3         51.60         35.15        23.96 o                         
   5   7   3       1531.12       1585.52        70.60 o                         
   6   7   3        628.36        638.75        57.71 o                         
   7   7   3        996.42        943.60        47.28 o                         
   8   7   3         66.25        -13.82        33.45 o                         
   9   7   3        217.12        263.47        42.10 o                         
  -8   8   3         90.26         74.90        43.32 o                         
  -7   8   3       1181.33       1175.58        62.31 o                         
  -6   8   3       1058.92       1229.89        61.36 o                         
  -5   8   3        854.76        882.09        53.01 o                         
  -4   8   3        242.23        209.54        38.03 o                         
  -3   8   3       2010.56       2043.92        87.09 o                         
  -2   8   3       2430.29       2480.73        72.51 o                         
  -1   8   3        742.98        813.38        57.65 o                         
   0   8   3         40.04         40.25        37.45 o                         
   1   8   3       2304.19       2276.61        92.00 o                         
   2   8   3       2968.01       2979.32        78.84 o                         
   3   8   3       1375.64       1365.19       116.72 o                         
   4   8   3         46.20         61.58        36.53 o                         
   5   8   3        686.40        758.78        59.38 o                         
   6   8   3       2095.26       2304.47        77.70 o                         
   7   8   3        137.81         86.58        47.26 o                         
  -6   9   3        114.53        119.23        44.66 o                         
  -5   9   3         61.04         38.99        42.12 o                         
  -4   9   3         92.86         93.19        40.02 o                         
  -3   9   3        492.29        512.59        97.39 o                         
  -2   9   3         44.25         72.22        46.98 o                         
  -1   9   3        185.22        222.21        51.31 o                         
   0   9   3        139.04        117.91        48.56 o                         
   1   9   3         73.51         64.34        59.75 o                         
   2   9   3         28.74         23.69        39.74 o                         
   3   9   3         73.46        123.61        40.32 o                         
   4   9   3         30.29         14.68        40.61 o                         
   5   9   3        217.50        182.60        47.01 o                         
 -14   0   4          9.04          1.69        62.54 o                         
 -13   0   4        279.04        335.12        49.58 o                         
 -12   0   4       4668.53       4581.25       123.19 o                         
 -11   0   4       4525.39       4396.97       114.09 o                         
 -10   0   4         13.17        -11.73        26.06 o                         
  -9   0   4        301.33        337.48        32.77 o                         
  -8   0   4      14082.39      14530.57       207.12 o                         
  -7   0   4       9953.66      10108.13       147.49 o                         
  -6   0   4         19.04         20.56         8.77 o                         
  -5   0   4        423.86        427.47        14.62 o                         
  -4   0   4      12668.01      13373.43       157.85 o                         
  -3   0   4      25256.19      26430.20       367.99 o                         
  -2   0   4          4.73        -10.05        16.75 o                         
  -1   0   4        484.45        493.63        20.92 o                         
   0   0   4      15633.12      15784.05       259.02 o                         
   1   0   4      19687.07      19849.99       456.77 o                         
   2   0   4        442.47        457.93        51.37 o                         
   3   0   4       2648.55       2996.57        68.82 o                         
   4   0   4      13042.24      13304.78       233.52 o                         
   5   0   4       9474.94       9684.23       178.84 o                         
   6   0   4        972.63        990.83       107.21 o                         
   7   0   4       2600.88       2676.52        75.10 o                         
   8   0   4      15093.11      15025.42       412.10 o                         
   9   0   4       2932.58       2755.14       136.25 o                         
  10   0   4        442.36        413.22        73.71 o                         
  11   0   4        724.75        646.63        89.34 o                         
  12   0   4       1707.75       1890.74       139.60 o                         
 -14   1   4        196.04        201.21        38.04 o                         
 -13   1   4       1066.56       1062.61        47.95 o                         
 -12   1   4        199.10        202.22        29.12 o                         
 -11   1   4       1679.97       1712.03        50.78 o                         
 -10   1   4       1319.36       1255.07        41.55 o                         
  -9   1   4        657.26        726.13        30.32 o                         
  -8   1   4        250.30        268.42        19.49 o                         
  -7   1   4       5613.85       5716.84        70.95 o                         
  -6   1   4       6526.16       6409.10        63.72 o                         
  -5   1   4       1004.38       1011.83        16.28 o                         
  -4   1   4         30.78         41.52         6.79 o                         
  -3   1   4      18483.92      19383.36       188.40 o                         
  -2   1   4      23995.16      24930.52       217.19 o                         
  -1   1   4        934.12        951.56        15.26 o                         
   0   1   4         57.59         53.68         4.80 o                         
   1   1   4      22428.77      21815.16       225.73 o                         
   2   1   4      17670.14      17229.03       166.81 o                         
   3   1   4        479.30        558.01        23.42 o                         
   4   1   4        101.36        112.61        10.89 o                         
   5   1   4      15779.31      15901.94       176.00 o                         
   6   1   4      13995.01      13904.24       175.43 o                         
   7   1   4        101.19        126.88        23.93 o                         
   8   1   4       1240.68       1226.83        50.05 o                         
   9   1   4       4826.83       4742.23       169.75 o                         
  10   1   4       2405.01       2408.31        93.93 o                         
  11   1   4          7.42        -26.16        43.03 o                         
  12   1   4        354.22        270.79        57.22 o                         
 -14   2   4        196.48        210.69        43.98 o                         
 -13   2   4          0.89        -12.80        34.33 o                         
 -12   2   4       1304.48       1301.86        44.17 o                         
 -11   2   4        795.00        744.16        32.99 o                         
 -10   2   4        356.53        374.70        24.83 o                         
  -9   2   4        220.67        240.93        19.83 o                         
  -8   2   4       4922.50       5154.22        66.16 o                         
  -7   2   4       1847.15       1981.53        34.51 o                         
  -6   2   4        286.34        311.57        11.42 o                         
  -5   2   4        425.37        447.23        14.49 o                         
  -4   2   4       6532.37       6653.81        80.07 o                         
  -3   2   4       5207.78       5273.25        62.60 o                         
  -2   2   4        474.81        448.73        12.38 o                         
  -1   2   4        397.75        403.42        12.59 o                         
   0   2   4       5434.25       5143.50        59.95 o                         
   1   2   4       4950.69       4810.54        57.58 o                         
   2   2   4       1649.63       1580.12        27.12 o                         
   3   2   4       3415.82       3601.56        44.07 o                         
   4   2   4       5424.27       5493.51        62.89 o                         
   5   2   4       3399.13       3346.68        44.56 o                         
   6   2   4       1833.97       1786.41        40.76 o                         
   7   2   4       2790.91       2708.72        52.16 o                         
   8   2   4       6347.00       6578.50       118.96 o                         
   9   2   4        935.96        884.92        40.86 o                         
  10   2   4        801.98        746.35        47.88 o                         
  11   2   4        846.04        812.14        83.76 o                         
  12   2   4        600.40        651.03        65.03 o                         
 -13   3   4        416.30        314.11        44.68 o                         
 -12   3   4        188.10         98.65        34.93 o                         
 -11   3   4        240.42        251.69        35.46 o                         
 -10   3   4        297.19        313.18        32.24 o                         
  -9   3   4        928.83        928.88        34.88 o                         
  -8   3   4        223.92        232.91        16.77 o                         
  -7   3   4        299.45        293.66        15.65 o                         
  -6   3   4       1190.74       1181.67        25.46 o                         
  -5   3   4       3782.13       3662.23        49.86 o                         
  -4   3   4        732.50        714.61        20.94 o                         
  -3   3   4          8.94         21.53         9.07 o                         
  -2   3   4       1696.42       1738.98        33.74 o                         
  -1   3   4       8053.21       8063.76       102.14 o                         
   0   3   4       3806.48       3766.74        49.03 o                         
   1   3   4        189.12        185.07        11.83 o                         
   2   3   4        311.80        314.74        18.41 o                         
   3   3   4       1759.49       1618.61        27.27 o                         
   4   3   4       4137.09       4198.95        51.58 o                         
   5   3   4        530.06        588.83        20.73 o                         
   6   3   4         27.81         11.09        11.85 o                         
   7   3   4       1344.24       1328.13        45.69 o                         
   8   3   4       1092.01       1041.13        38.45 o                         
   9   3   4        113.58        101.15        27.86 o                         
  10   3   4        113.36         95.70        47.46 o                         
  11   3   4        465.01        368.02        55.92 o                         
  12   3   4        152.72        138.81        52.57 o                         
 -13   4   4        347.36        329.10        47.06 o                         
 -12   4   4        124.60         93.09        37.39 o                         
 -11   4   4        796.65        798.95        44.34 o                         
 -10   4   4       1680.25       1627.91        53.88 o                         
  -9   4   4       2310.12       2341.83        59.15 o                         
  -8   4   4         25.93         37.09        21.35 o                         
  -7   4   4       1662.34       1547.60        43.58 o                         
  -6   4   4       1584.68       1634.51        30.63 o                         
  -5   4   4       3035.09       2973.61        41.46 o                         
  -4   4   4         57.27         74.61        13.24 o                         
  -3   4   4       1454.04       1408.79        44.17 o                         
  -2   4   4       2313.56       2308.12        36.19 o                         
  -1   4   4       3050.66       2904.36        37.50 o                         
   0   4   4        238.78        240.86        22.19 o                         
   1   4   4        703.41        699.17        24.69 o                         
   2   4   4       3013.29       2942.71        51.87 o                         
   3   4   4       2801.05       2790.23        47.94 o                         
   4   4   4         10.75         17.34         8.32 o                         
   5   4   4          0.95          1.06        14.99 o                         
   6   4   4       1792.55       1681.82        90.31 o                         
   7   4   4       1744.06       1582.25        57.75 o                         
   8   4   4        114.33         49.49        58.35 o                         
   9   4   4         24.62         43.94        48.52 o                         
  10   4   4        649.56        591.62        65.74 o                         
  11   4   4        579.15        539.10        63.60 o                         
 -12   5   4         73.00         81.49        35.89 o                         
 -11   5   4         47.54          9.77        31.38 o                         
 -10   5   4          7.17         24.42        28.78 o                         
  -9   5   4        314.76        335.92        32.14 o                         
  -8   5   4        116.94         40.31        27.05 o                         
  -7   5   4        525.49        507.97        30.72 o                         
  -6   5   4         23.40         38.59        19.48 o                         
  -5   5   4       2520.12       2516.47        42.93 o                         
  -4   5   4        574.64        559.17        22.85 o                         
  -3   5   4       3291.54       3365.68        51.34 o                         
  -2   5   4        573.91        530.20        17.63 o                         
  -1   5   4       5036.41       4879.19        64.15 o                         
   0   5   4       2905.71       2846.68        47.14 o                         
   1   5   4       3082.16       2964.67        55.81 o                         
   2   5   4       1537.03       1465.68        44.92 o                         
   3   5   4       2575.17       2306.28       141.50 o                         
   4   5   4       4688.08       4717.52        86.76 o                         
   5   5   4       1753.07       1796.58        86.78 o                         
   6   5   4       3183.83       3259.80        79.65 o                         
   7   5   4       2050.04       2055.11        67.01 o                         
   8   5   4       2584.61       2512.09        76.87 o                         
   9   5   4        809.10        805.11        52.41 o                         
  10   5   4       1363.53       1255.93        82.81 o                         
  11   5   4        547.55        509.59        54.57 o                         
 -11   6   4       1037.40       1160.75        91.24 o                         
 -10   6   4        320.45        260.00        41.72 o                         
  -9   6   4        560.64        513.10        37.99 o                         
  -8   6   4        685.67        674.84        41.27 o                         
  -7   6   4       2398.48       2326.86        51.22 o                         
  -6   6   4        464.87        461.59        27.08 o                         
  -5   6   4        576.88        567.36        27.22 o                         
  -4   6   4        592.74        563.25        25.33 o                         
  -3   6   4       2625.29       2568.18        46.18 o                         
  -2   6   4        838.93        848.11        27.97 o                         
  -1   6   4        340.70        356.95        30.30 o                         
   0   6   4       1386.51       1343.25        47.05 o                         
   1   6   4       1525.26       1648.42        50.62 o                         
   2   6   4        449.69        457.16        27.20 o                         
   3   6   4         91.31        132.53        23.12 o                         
   4   6   4        235.51        215.44        25.78 o                         
   5   6   4        352.81        305.06        29.57 o                         
   6   6   4         24.65         47.75        41.51 o                         
   7   6   4         93.28         86.33        33.94 o                         
   8   6   4        193.30        149.68        39.10 o                         
   9   6   4        198.80        186.65        43.62 o                         
  10   6   4          5.88         63.04        43.73 o                         
 -10   7   4         83.90         52.83        31.44 o                         
  -9   7   4         24.62         60.01        29.19 o                         
  -8   7   4         24.17         35.10        26.86 o                         
  -7   7   4        400.65        400.23        30.64 o                         
  -6   7   4         41.06         83.16        23.32 o                         
  -5   7   4          4.69        -11.13        21.00 o                         
  -4   7   4          0.17         72.35        36.01 o                         
  -3   7   4        924.97        943.89        56.29 o                         
  -2   7   4        340.28        328.34        41.85 o                         
  -1   7   4         18.40         -1.36        36.85 o                         
   0   7   4          0.78        -15.80        34.62 o                         
   1   7   4        982.87        908.59        45.10 o                         
   2   7   4        344.73        387.22        35.63 o                         
   3   7   4         17.07         48.30        35.34 o                         
   4   7   4         45.82         26.15        25.14 o                         
   5   7   4        777.98        774.19        40.75 o                         
   6   7   4        817.92        823.65        44.49 o                         
   7   7   4         16.06         76.49        33.19 o                         
   8   7   4         14.72         45.30        35.55 o                         
  -8   8   4        102.39        114.01        43.39 o                         
  -7   8   4        160.75        164.88        41.84 o                         
  -6   8   4         92.80        178.32        65.72 o                         
  -5   8   4        318.85        234.16        40.15 o                         
  -4   8   4        131.63        113.91        36.53 o                         
  -3   8   4        365.06        355.67        40.34 o                         
  -2   8   4         42.06         62.54        58.63 o                         
  -1   8   4        762.53        759.63       118.38 o                         
   0   8   4        147.00        127.76        41.83 o                         
   1   8   4         74.45         47.87        34.12 o                         
   2   8   4        321.03        353.78        40.53 o                         
   3   8   4        664.63        540.37        45.27 o                         
   4   8   4          2.88         20.34        35.65 o                         
   5   8   4        166.70        157.68        41.82 o                         
   6   8   4        656.66        675.90        53.93 o                         
   7   8   4        157.78        137.23        45.90 o                         
  -6   9   4         13.52         48.74        42.96 o                         
  -5   9   4        511.83        591.17        81.43 o                         
  -4   9   4        244.71        250.53        45.54 o                         
  -3   9   4          0.69        -31.20        39.50 o                         
  -2   9   4          1.39          8.19        73.71 o                         
  -1   9   4       1831.92       1936.45        86.82 o                         
   0   9   4        952.10       1005.57        69.07 o                         
   1   9   4          2.38        -35.20        45.36 o                         
   2   9   4          3.59         28.21        40.19 o                         
   3   9   4       1060.36       1044.11        61.01 o                         
   4   9   4        863.70        923.47        62.36 o                         
 -14   1   5        482.14        429.77        40.14 o                         
 -13   1   5        215.66        199.88        33.36 o                         
 -12   1   5         39.27         36.06        24.89 o                         
 -11   1   5        418.78        461.27        30.93 o                         
 -10   1   5       1232.48       1217.06        40.96 o                         
  -9   1   5       1330.10       1340.10        39.18 o                         
  -8   1   5          6.80         13.98        12.15 o                         
  -7   1   5       1616.84       1651.42        27.26 o                         
  -6   1   5       4531.69       4582.06        49.12 o                         
  -5   1   5       4163.09       4349.94        50.44 o                         
  -4   1   5        477.14        483.94        12.26 o                         
  -3   1   5       5151.31       5539.84        54.30 o                         
  -2   1   5       8201.38       8236.63        82.27 o                         
  -1   1   5       5550.32       5646.24        53.71 o                         
   0   1   5        574.80        563.20        11.52 o                         
   1   1   5       2515.11       2490.67        34.35 o                         
   2   1   5       9338.65       9304.68       103.24 o                         
   3   1   5       1498.82       1402.67        26.41 o                         
   4   1   5       1358.51       1390.71        27.73 o                         
   5   1   5       2050.93       2068.30        44.18 o                         
   6   1   5       5061.86       5109.24        79.14 o                         
   7   1   5        627.93        638.93        36.81 o                         
   8   1   5        366.24        359.47        44.14 o                         
   9   1   5        222.23        236.07        45.78 o                         
  10   1   5       1168.05       1276.68       137.92 o                         
  11   1   5         24.00         15.20        45.40 o                         
  12   1   5          0.61        -26.31        50.03 o                         
 -14   2   5        131.83         68.49        39.30 o                         
 -13   2   5          5.09         15.80        37.15 o                         
 -12   2   5         70.48         57.66        23.48 o                         
 -11   2   5       1290.25       1206.18        39.94 o                         
 -10   2   5        230.97        251.67        25.17 o                         
  -9   2   5        399.74        439.53        23.85 o                         
  -8   2   5         45.96         41.35        13.25 o                         
  -7   2   5       2030.30       2074.96        31.85 o                         
  -6   2   5        734.81        769.44        20.52 o                         
  -5   2   5       2116.87       2195.71        29.41 o                         
  -4   2   5          3.86         19.05         7.68 o                         
  -3   2   5        655.26        676.81        29.37 o                         
  -2   2   5        855.10        839.62        18.01 o                         
  -1   2   5       2512.66       2363.91        29.80 o                         
   0   2   5       1255.17       1249.26        29.53 o                         
   1   2   5         14.58          6.16         7.90 o                         
   2   2   5       1083.85       1106.17        22.10 o                         
   3   2   5       9257.45       8974.31        94.39 o                         
   4   2   5       2686.99       2627.50        43.92 o                         
   5   2   5         48.20         62.51        11.58 o                         
   6   2   5        111.44         96.22        18.20 o                         
   7   2   5       3334.05       3341.21        78.31 o                         
   8   2   5       1052.05       1099.01        41.76 o                         
   9   2   5         31.86         53.76        30.30 o                         
  10   2   5         43.76         27.61        25.34 o                         
  12   2   5        812.95        742.54       106.65 o                         
 -13   3   5        423.52        390.95        70.04 o                         
 -12   3   5          5.01         34.96        33.30 o                         
 -11   3   5        772.73        757.31        46.56 o                         
 -10   3   5       4623.00       4695.43        89.62 o                         
  -9   3   5       3053.04       3087.70        49.82 o                         
  -8   3   5        251.42        254.07        16.98 o                         
  -7   3   5       3159.73       3179.56        45.45 o                         
  -6   3   5      15837.00      16246.50       163.01 o                         
  -5   3   5       7127.48       7156.69        97.54 o                         
  -4   3   5        101.68        106.01        12.10 o                         
  -3   3   5       8495.44       8695.59        83.96 o                         
  -2   3   5      19332.52      18902.01       184.44 o                         
  -1   3   5       9401.71       9044.24       123.00 o                         
   0   3   5         18.58          9.59         9.44 o                         
   1   3   5       3646.03       3487.74        43.33 o                         
   2   3   5      21482.98      21504.26       230.15 o                         
   3   3   5       3279.64       3062.07        45.33 o                         
   4   3   5        792.81        825.45        23.00 o                         
   5   3   5       4730.44       4803.31        76.50 o                         
   6   3   5      14114.49      13713.45       184.12 o                         
   7   3   5       1283.78       1321.97        40.35 o                         
   8   3   5        167.58        204.79        27.93 o                         
   9   3   5        433.67        406.75        49.58 o                         
  11   3   5         27.43         23.59        42.15 o                         
 -13   4   5        193.54        109.94        51.97 o                         
 -12   4   5          4.02         -8.43        34.16 o                         
 -11   4   5       1374.06       1461.06        90.75 o                         
 -10   4   5        218.67        157.07        28.94 o                         
  -9   4   5       1389.44       1384.11        47.34 o                         
  -8   4   5         65.86         47.76        21.56 o                         
  -7   4   5       3734.05       3762.12        85.11 o                         
  -6   4   5        360.88        363.71        16.77 o                         
  -5   4   5       3325.95       3300.97        51.46 o                         
  -4   4   5        346.09        376.77        16.78 o                         
  -3   4   5       2544.36       2433.38        36.57 o                         
  -2   4   5        135.86        142.11        12.14 o                         
  -1   4   5       3077.58       2767.10        54.52 o                         
   0   4   5        365.42        398.64        19.63 o                         
   1   4   5       1479.76       1358.39        35.30 o                         
   2   4   5        173.41        179.63        13.65 o                         
   3   4   5       9573.20       9332.52       100.25 o                         
   4   4   5       1457.48       1423.39        33.54 o                         
   5   4   5        357.32        351.37        30.49 o                         
   6   4   5         22.38        -14.61        23.98 o                         
   7   4   5       3483.93       3102.31        82.35 o                         
   8   4   5        965.19        923.16        64.33 o                         
   9   4   5        565.87        647.08        81.18 o                         
  10   4   5         24.21         26.41        36.14 o                         
  11   4   5       2321.11       2072.68       142.95 o                         
 -12   5   5        342.80        395.37        90.27 o                         
 -11   5   5         31.83         53.08        31.73 o                         
 -10   5   5       1936.75       1958.35        60.15 o                         
  -9   5   5         71.13        119.60        27.82 o                         
  -8   5   5       1951.53       1831.78        60.98 o                         
  -7   5   5         17.45         12.20        20.60 o                         
  -6   5   5       7265.19       7306.44       108.10 o                         
  -5   5   5          7.81         10.63        14.98 o                         
  -4   5   5       2127.15       2100.62        37.72 o                         
  -3   5   5         11.88          8.38        14.02 o                         
  -2   5   5       3396.10       3391.91        45.43 o                         
  -1   5   5         27.46         23.92        12.64 o                         
   0   5   5       3986.32       3956.25        55.49 o                         
   1   5   5        357.38        394.74        23.44 o                         
   2   5   5       3497.21       3522.73        62.49 o                         
   3   5   5          4.45         26.14        16.22 o                         
   4   5   5       2405.64       2390.29        74.08 o                         
   5   5   5        158.62        105.06        39.20 o                         
   6   5   5       2365.41       2276.04       122.85 o                         
   7   5   5          8.88         -5.13        15.90 o                         
   8   5   5       1312.23       1078.71        99.00 o                         
   9   5   5          8.12         -2.45        35.74 o                         
  10   5   5        819.31        895.20        70.92 o                         
 -11   6   5        289.83        313.93        49.04 o                         
 -10   6   5         27.78        -11.22        24.50 o                         
  -9   6   5       1673.61       1656.76        56.88 o                         
  -8   6   5         28.75         -4.92        25.61 o                         
  -7   6   5       2371.91       2308.95        51.57 o                         
  -6   6   5         38.80         48.74        20.29 o                         
  -5   6   5       1469.27       1452.31        36.00 o                         
  -4   6   5        977.48        926.90        31.94 o                         
  -3   6   5       2463.61       2417.66        44.95 o                         
  -2   6   5          3.22        -13.23        14.32 o                         
  -1   6   5       1024.21        957.93        49.35 o                         
   0   6   5         16.02         12.48        20.26 o                         
   1   6   5       2622.86       2571.51        61.85 o                         
   2   6   5        174.75        174.04        26.46 o                         
   3   6   5       2269.18       2164.59        60.16 o                         
   4   6   5          8.00         13.74        20.31 o                         
   5   6   5       1943.89       2070.35        64.66 o                         
   6   6   5        542.54        493.93        48.84 o                         
   7   6   5        617.28        628.52        46.64 o                         
   8   6   5         74.49         95.75        38.25 o                         
   9   6   5       1221.56       1089.83        62.70 o                         
 -10   7   5        112.44        121.53        33.09 o                         
  -9   7   5        518.37        469.06        36.00 o                         
  -8   7   5       1952.25       2034.43        54.96 o                         
  -7   7   5       1316.40       1236.18        43.03 o                         
  -6   7   5        904.24        790.48        34.90 o                         
  -5   7   5       2348.70       2282.16        61.25 o                         
  -4   7   5       3556.45       3834.68        86.96 o                         
  -3   7   5       2625.63       2645.80        70.24 o                         
  -2   7   5         43.42         29.11        28.49 o                         
  -1   7   5       1719.92       1600.87       108.33 o                         
   0   7   5       4732.84       5052.87       120.82 o                         
   1   7   5       2684.85       2561.23        69.01 o                         
   2   7   5          6.45         -7.25        28.57 o                         
   3   7   5       1108.46       1155.91        44.61 o                         
   4   7   5       4083.61       4286.37        82.40 o                         
   5   7   5        572.35        599.02        39.13 o                         
   6   7   5         38.02         50.35        31.22 o                         
   7   7   5        638.39        706.36        45.73 o                         
   8   7   5       2148.12       2193.98        71.30 o                         
  -8   8   5         35.53         20.70        41.18 o                         
  -7   8   5        667.32        611.41        52.22 o                         
  -6   8   5         36.58         37.12        37.61 o                         
  -5   8   5        298.77        339.09        42.75 o                         
  -4   8   5        367.38        279.24        40.28 o                         
  -3   8   5        799.07        835.29        52.14 o                         
  -2   8   5         20.95         -5.75        39.87 o                         
  -1   8   5        166.09        140.93        42.62 o                         
   0   8   5         45.43         75.66        40.66 o                         
   1   8   5       1248.75       1374.20        71.47 o                         
   2   8   5        244.32        253.21        39.49 o                         
   3   8   5        159.22        149.11        38.21 o                         
   4   8   5        179.25        197.37        40.93 o                         
   5   8   5       1373.26       1444.23        66.56 o                         
   6   8   5        507.21        516.21        51.44 o                         
  -6   9   5         31.14         94.10        44.27 o                         
  -5   9   5        563.43        615.29        53.46 o                         
  -4   9   5        603.67        641.40        53.05 o                         
  -3   9   5        495.82        525.41        60.41 o                         
  -2   9   5         99.50        155.94        50.14 o                         
  -1   9   5        249.29        324.19        53.99 o                         
   0   9   5        277.17        387.79        56.84 o                         
   1   9   5        399.37        379.46        56.46 o                         
   2   9   5          1.54        -14.36        40.31 o                         
   3   9   5        157.26        175.07        44.85 o                         
   4   9   5        275.53        242.42        54.24 o                         
 -14   0   6         83.82         80.80        46.98 o                         
 -13   0   6        915.23       1011.77        68.12 o                         
 -12   0   6       2534.31       2445.74        86.86 o                         
 -11   0   6         42.78         66.32        31.56 o                         
 -10   0   6          1.56         30.15        26.85 o                         
  -9   0   6       4764.07       4943.48       110.93 o                         
  -8   0   6      22875.39      23499.33       325.03 o                         
  -7   0   6          3.75         21.02        11.36 o                         
  -6   0   6          6.14         -0.02        10.32 o                         
  -5   0   6      22198.85      23166.41       313.46 o                         
  -4   0   6      35248.13      37199.51       494.55 o                         
  -3   0   6        109.51        191.33        17.32 o                         
  -2   0   6          0.35        -12.56        12.56 o                         
  -1   0   6      21479.47      19843.29       462.35 o                         
   0   0   6      35546.16      36136.53       582.01 o                         
   2   0   6       1005.70       1008.47        41.83 o                         
   3   0   6      22525.41      22483.49       375.65 o                         
   4   0   6      21303.03      20673.07       488.04 o                         
   5   0   6        901.11        968.32        46.95 o                         
   6   0   6       1734.58       1754.75        65.15 o                         
   7   0   6       3522.20       3468.99        94.27 o                         
   8   0   6       4715.37       4645.89       179.80 o                         
   9   0   6        515.68        413.22        72.59 o                         
  10   0   6         94.44        228.94        72.59 o                         
  11   0   6       1647.97       1572.45       123.96 o                         
  12   0   6       4048.81       3787.07       189.86 o                         
 -14   1   6       1055.71       1149.34        58.84 o                         
 -13   1   6       1507.93       1564.94        62.63 o                         
 -12   1   6         28.05         31.99        24.82 o                         
 -11   1   6         51.28         47.39        22.89 o                         
 -10   1   6        508.67        556.09        44.17 o                         
  -9   1   6       4992.38       5008.84        70.05 o                         
  -8   1   6        126.61        154.90        11.63 o                         
  -7   1   6        150.07        173.95        10.30 o                         
  -6   1   6       3237.36       3195.55        35.15 o                         
  -5   1   6      17072.72      17557.75       147.99 o                         
  -4   1   6        133.75        141.73        10.81 o                         
  -3   1   6         17.98         23.77         6.93 o                         
  -2   1   6       3901.34       3825.09        39.21 o                         
  -1   1   6       9989.73       9949.01        97.99 o                         
   0   1   6        691.32        665.33        16.53 o                         
   1   1   6      16540.28      17266.92       167.07 o                         
   2   1   6      12880.03      13358.81       145.00 o                         
   3   1   6       9454.70       9552.60       100.59 o                         
   4   1   6       1053.25       1047.27        29.20 o                         
   5   1   6       6332.92       6362.39        93.37 o                         
   6   1   6       7621.87       7637.07       109.58 o                         
   7   1   6       1295.61       1297.72        51.14 o                         
   8   1   6        385.50        416.61        47.54 o                         
   9   1   6       4686.63       4539.92       129.48 o                         
  10   1   6         12.32         31.83        75.38 o                         
  11   1   6        441.57        377.53        65.89 o                         
  12   1   6        666.94        563.73        53.29 o                         
 -14   2   6        142.09        143.73        41.45 o                         
 -13   2   6        293.29        279.86        40.79 o                         
 -12   2   6        866.73        972.80        38.85 o                         
 -11   2   6        292.81        284.64        24.80 o                         
 -10   2   6        256.89        264.93        22.01 o                         
  -9   2   6       1027.61       1026.46        34.41 o                         
  -8   2   6       8732.80       8976.48       101.17 o                         
  -7   2   6        983.81       1000.20        20.62 o                         
  -6   2   6       1535.88       1592.26        22.41 o                         
  -5   2   6       5129.47       5258.44        62.82 o                         
  -4   2   6      10513.18      10958.99       111.18 o                         
  -3   2   6       2106.08       2382.99        30.23 o                         
  -2   2   6       2325.76       2409.93        31.36 o                         
  -1   2   6       2895.18       2597.81        36.18 o                         
   0   2   6       9899.58       9966.40       109.88 o                         
   1   2   6        312.08        364.61        14.10 o                         
   2   2   6        903.69        896.81        43.56 o                         
   3   2   6       5080.65       4973.40        59.31 o                         
   4   2   6       5601.94       5276.15        59.31 o                         
   5   2   6         92.31        103.48        13.40 o                         
   6   2   6         45.23         33.33        17.79 o                         
   7   2   6        479.39        427.71        29.20 o                         
   8   2   6       1146.44       1225.58        64.16 o                         
   9   2   6          1.66         10.68        29.69 o                         
  10   2   6         78.86         75.16        34.43 o                         
  11   2   6        278.70        208.64        49.62 o                         
 -13   3   6         16.17          0.01        35.88 o                         
 -12   3   6         71.28         24.64        33.08 o                         
 -11   3   6        780.86        735.48        46.15 o                         
 -10   3   6         25.13         26.93        17.07 o                         
  -9   3   6        118.23        115.07        16.70 o                         
  -8   3   6         35.34         41.73        13.56 o                         
  -7   3   6       1888.39       1897.32        43.43 o                         
  -6   3   6        264.18        261.29        14.86 o                         
  -5   3   6        525.28        570.63        23.13 o                         
  -4   3   6       1530.57       1457.58        29.30 o                         
  -3   3   6       1628.61       1546.69        26.82 o                         
  -2   3   6        202.39        215.18        12.84 o                         
  -1   3   6        304.31        241.98        13.06 o                         
   0   3   6       2610.46       2606.85        36.02 o                         
   1   3   6       5233.07       5399.47        57.61 o                         
   2   3   6       1124.23       1140.02        29.59 o                         
   3   3   6       1659.92       1615.81        48.45 o                         
   4   3   6       2375.45       2353.65        40.54 o                         
   5   3   6       2433.06       2447.51        37.76 o                         
   6   3   6       1287.75       1241.51        48.54 o                         
   7   3   6        713.04        737.93        38.22 o                         
   8   3   6        288.62        294.89        31.10 o                         
   9   3   6        730.29        648.39        58.35 o                         
  10   3   6         20.34        -15.92        41.49 o                         
  11   3   6        707.29        659.71        66.62 o                         
 -13   4   6          8.99         17.01        39.05 o                         
 -12   4   6         11.08         10.31        36.10 o                         
 -11   4   6        694.45        689.17        47.07 o                         
 -10   4   6        924.85        944.12        43.13 o                         
  -9   4   6        431.72        442.90        31.53 o                         
  -8   4   6          3.84         19.72        21.11 o                         
  -7   4   6       4296.08       4257.54        73.52 o                         
  -6   4   6       4710.07       4740.76        59.75 o                         
  -5   4   6       1211.84       1185.37        31.22 o                         
  -4   4   6        202.14        184.22        14.44 o                         
  -3   4   6       5434.90       5372.26        63.14 o                         
  -2   4   6       6763.71       6711.18        95.43 o                         
  -1   4   6       2611.99       2548.77        46.04 o                         
   0   4   6        618.44        582.15        20.66 o                         
   1   4   6       3384.53       3375.02        56.44 o                         
   2   4   6       7106.75       7062.75        79.89 o                         
   3   4   6       1786.65       1695.66        39.68 o                         
   4   4   6        775.47        806.48        24.18 o                         
   5   4   6       2844.35       2784.70        69.16 o                         
   6   4   6       1429.17       1454.79        74.33 o                         
   7   4   6        977.21        958.53        42.55 o                         
   8   4   6        325.13        295.01        33.37 o                         
   9   4   6        922.82        991.94        48.97 o                         
  10   4   6        808.85        781.29        75.94 o                         
  11   4   6        332.03        330.90       106.10 o                         
 -12   5   6        163.02        132.84        36.79 o                         
 -11   5   6        703.51        696.29        44.68 o                         
 -10   5   6         59.74         17.70        29.02 o                         
  -9   5   6        771.33        744.51        39.58 o                         
  -8   5   6        190.77        161.48        24.86 o                         
  -7   5   6       1199.87       1133.41        43.64 o                         
  -6   5   6        200.85        231.53        22.04 o                         
  -5   5   6       1827.14       1852.70        36.96 o                         
  -4   5   6       1334.30       1367.39        31.53 o                         
  -3   5   6        768.95        744.49        23.32 o                         
  -2   5   6        157.13        147.98        15.55 o                         
  -1   5   6        602.01        709.69        34.98 o                         
   0   5   6        803.52        741.55        29.01 o                         
   1   5   6        233.28        227.37        22.11 o                         
   2   5   6          3.26         17.39        16.14 o                         
   3   5   6         63.89         68.74        20.05 o                         
   4   5   6        768.39        767.39        29.54 o                         
   5   5   6        180.55        156.03        35.99 o                         
   6   5   6          2.48        -18.38        27.62 o                         
   7   5   6         48.89         57.40        33.03 o                         
   8   5   6          6.39         19.30        30.64 o                         
   9   5   6         61.57         61.28        34.53 o                         
  10   5   6         41.39         14.80        63.77 o                         
 -11   6   6        150.66        162.53        37.03 o                         
 -10   6   6        114.25         59.41        39.70 o                         
  -9   6   6        644.47        660.79        40.51 o                         
  -8   6   6        636.62        648.61        34.12 o                         
  -7   6   6       1342.79       1249.67        42.78 o                         
  -6   6   6        561.91        509.21        35.29 o                         
  -5   6   6       2269.14       2242.55        46.59 o                         
  -4   6   6        932.38        904.82        31.58 o                         
  -3   6   6        689.82        655.15        23.96 o                         
  -2   6   6       1031.42       1096.55        36.10 o                         
  -1   6   6       2405.53       2373.11        72.64 o                         
   0   6   6       1864.38       1829.36        65.92 o                         
   1   6   6       1215.25       1307.03        41.95 o                         
   2   6   6       1960.79       1946.85        72.46 o                         
   3   6   6       3446.61       3306.93        58.34 o                         
   4   6   6       1968.06       1933.27        61.23 o                         
   5   6   6        925.59        950.19        42.65 o                         
   6   6   6        521.77        554.21        55.21 o                         
   7   6   6        990.70       1077.01        57.56 o                         
   8   6   6        503.19        392.52        45.41 o                         
   9   6   6        408.73        350.78        50.56 o                         
 -10   7   6         32.05         43.53        31.80 o                         
  -9   7   6        369.80        387.47        35.18 o                         
  -8   7   6        104.79         99.16        28.13 o                         
  -7   7   6        109.53         99.28        25.94 o                         
  -6   7   6        280.63        289.76        27.27 o                         
  -5   7   6       1087.03       1028.46        42.28 o                         
  -4   7   6        101.98         82.54        27.63 o                         
  -3   7   6        312.43        324.15        35.38 o                         
  -2   7   6         33.06         69.24        35.51 o                         
  -1   7   6        288.76        354.53        42.64 o                         
   0   7   6         57.17         90.28        35.92 o                         
   1   7   6        773.23        777.24        44.30 o                         
   2   7   6         48.94         30.44        30.39 o                         
   3   7   6        600.28        554.47        35.62 o                         
   4   7   6        171.43        179.17        30.36 o                         
   5   7   6         57.69         79.76        28.46 o                         
   6   7   6          2.31         27.78        23.51 o                         
   7   7   6        110.11         47.36        17.25 o                         
   8   7   6        141.45        108.83        43.06 o                         
  -8   8   6         67.11        108.00        43.53 o                         
  -7   8   6         76.54         73.40        40.59 o                         
  -6   8   6        918.59        940.19        56.38 o                         
  -5   8   6        154.40         64.96        37.39 o                         
  -4   8   6          4.03         34.10        34.12 o                         
  -3   8   6        941.25        897.50        62.55 o                         
  -2   8   6        656.59        720.86        56.84 o                         
  -1   8   6         24.50         -6.46        47.46 o                         
   0   8   6         73.00         85.61        42.24 o                         
   1   8   6        304.23        251.21        46.94 o                         
   2   8   6        288.00        389.09        52.47 o                         
   3   8   6        300.36        105.66        63.02 o                         
   4   8   6        138.30         92.39        50.08 o                         
   5   8   6        235.61        193.75        56.73 o                         
   6   8   6        152.65        174.24        43.93 o                         
  -5   9   6         92.49         73.27        43.78 o                         
  -4   9   6        107.78         35.65        56.62 o                         
  -3   9   6       1147.52       1070.44        72.60 o                         
  -2   9   6          4.54          0.98        48.52 o                         
  -1   9   6         25.91         43.00        48.17 o                         
   0   9   6        311.47        347.02        56.07 o                         
   1   9   6       1092.22       1164.20        92.14 o                         
   2   9   6         26.07          3.61        41.65 o                         
   3   9   6        560.67        653.36        56.38 o                         
 -14   1   7         26.63         18.18        31.81 o                         
 -13   1   7         73.67         65.72        29.00 o                         
 -12   1   7        103.79        122.19        26.30 o                         
 -11   1   7        256.55        288.03        27.73 o                         
 -10   1   7        356.68        370.09        26.27 o                         
  -9   1   7         62.38         87.70        16.27 o                         
  -8   1   7        418.47        455.09        15.15 o                         
  -7   1   7        267.14        290.80        12.49 o                         
  -6   1   7        474.60        472.75        14.79 o                         
  -5   1   7        144.40        164.40        14.31 o                         
  -4   1   7        222.53        233.34        10.54 o                         
  -3   1   7       1040.64       1016.19        20.06 o                         
  -2   1   7       1823.97       1725.58        24.68 o                         
  -1   1   7        546.21        608.90        43.75 o                         
   0   1   7         42.11         31.74         8.83 o                         
   1   1   7       3523.40       3335.02        41.94 o                         
   2   1   7       1775.90       1687.75        31.12 o                         
   3   1   7        274.81        284.23        15.13 o                         
   4   1   7          8.42         -1.32        12.48 o                         
   5   1   7       2942.18       2916.83        50.89 o                         
   6   1   7        824.06        888.67        34.75 o                         
   7   1   7        388.26        390.11        35.98 o                         
   8   1   7        313.33        401.87        50.10 o                         
   9   1   7       1739.81       1641.19       117.26 o                         
  10   1   7        767.79        680.34        66.56 o                         
  11   1   7        223.66        279.14        47.66 o                         
 -14   2   7         41.63         10.83        37.61 o                         
 -13   2   7         91.29        114.40        37.39 o                         
 -12   2   7       2415.00       2253.99        54.44 o                         
 -11   2   7       2499.43       2499.10        53.49 o                         
 -10   2   7        366.47        382.40        25.89 o                         
  -9   2   7       1519.24       1512.95        34.24 o                         
  -8   2   7       9261.62       9164.41        94.89 o                         
  -7   2   7       8324.13       8618.57        76.31 o                         
  -6   2   7       1357.14       1361.50        23.60 o                         
  -5   2   7       1509.47       1604.10        24.66 o                         
  -4   2   7      11847.79      11743.89       110.25 o                         
  -3   2   7       8053.26       8321.08        80.08 o                         
  -2   2   7        234.53        241.80        15.27 o                         
  -1   2   7       1917.42       1794.14        49.75 o                         
   0   2   7      15391.70      15226.73       163.54 o                         
   1   2   7       6841.63       6741.05        80.07 o                         
   2   2   7        462.11        455.97        16.96 o                         
   3   2   7       1125.73       1094.12        31.80 o                         
   4   2   7       9015.15       8729.62        89.82 o                         
   5   2   7       1177.29       1127.92        27.98 o                         
   6   2   7        169.17        174.61        21.48 o                         
   7   2   7         22.74         21.35        22.89 o                         
   8   2   7       1781.26       1876.53        65.61 o                         
   9   2   7        214.97        206.54        42.63 o                         
  10   2   7         73.64         66.76        37.20 o                         
  11   2   7          4.56        -49.78        61.98 o                         
 -13   3   7        468.63        483.92        48.56 o                         
 -12   3   7        170.19        220.16        54.72 o                         
 -11   3   7       1214.29       1233.76        96.41 o                         
 -10   3   7        757.17        817.09        29.21 o                         
  -9   3   7        607.92        601.92        36.63 o                         
  -8   3   7        917.36        972.81        35.07 o                         
  -7   3   7       1169.88       1160.87        28.16 o                         
  -6   3   7        990.60       1048.48        34.08 o                         
  -5   3   7       1029.82       1146.28        28.83 o                         
  -4   3   7        200.88        202.03        14.29 o                         
  -3   3   7       5041.46       4900.39        62.80 o                         
  -2   3   7       6002.68       5918.30        66.21 o                         
  -1   3   7        316.50        330.20        15.53 o                         
   0   3   7        154.37        151.87        11.58 o                         
   1   3   7      11476.87      11270.26       115.73 o                         
   2   3   7       6916.96       6736.49        77.14 o                         
   3   3   7         46.02         49.60        13.26 o                         
   4   3   7         53.68         67.34        13.48 o                         
   5   3   7       8611.47       8595.75        90.75 o                         
   6   3   7       2645.08       2744.52        65.16 o                         
   7   3   7        195.77        163.32        24.52 o                         
   8   3   7        538.78        488.08        57.92 o                         
   9   3   7       4912.24       4824.76       137.31 o                         
  10   3   7       2228.99       2153.17        97.63 o                         
  11   3   7        217.87        229.98        54.72 o                         
 -13   4   7         42.23        -14.29        38.61 o                         
 -12   4   7       2042.55       1967.22        92.52 o                         
 -11   4   7       1325.02       1359.29        53.52 o                         
 -10   4   7         62.12         64.77        27.21 o                         
  -9   4   7         94.72         90.01        24.92 o                         
  -8   4   7       6503.99       6544.46       102.44 o                         
  -7   4   7       4515.74       4587.86        75.49 o                         
  -6   4   7         45.88         55.21        16.21 o                         
  -5   4   7         17.13         16.77        13.19 o                         
  -4   4   7       6473.24       6342.11        83.27 o                         
  -3   4   7       3065.34       2956.93        42.38 o                         
  -2   4   7       1044.00       1013.13        28.13 o                         
  -1   4   7          9.96          2.91        14.66 o                         
   0   4   7       9593.12       9534.44        95.20 o                         
   1   4   7       3321.28       3162.70        42.10 o                         
   2   4   7        517.86        494.91        18.80 o                         
   3   4   7         30.64         41.60        13.60 o                         
   4   4   7       8713.85       8573.82        90.70 o                         
   5   4   7        546.54        567.12        32.82 o                         
   6   4   7       1489.36       1484.46        69.31 o                         
   7   4   7         70.46         50.96        27.27 o                         
   8   4   7       1891.84       1901.59        61.38 o                         
   9   4   7        107.23         40.86        32.49 o                         
  10   4   7        529.92        545.74        64.24 o                         
 -12   5   7          9.21         -2.29        34.05 o                         
 -11   5   7        946.73        926.42        48.84 o                         
 -10   5   7          4.42         10.07        31.76 o                         
  -9   5   7       1048.75       1076.04        44.87 o                         
  -8   5   7         11.88         11.47        22.59 o                         
  -7   5   7        773.77        816.71        35.88 o                         
  -6   5   7          7.08         22.20        16.43 o                         
  -5   5   7       1862.90       1886.50        37.70 o                         
  -4   5   7        357.81        361.50        20.89 o                         
  -3   5   7       2585.91       2539.17        46.03 o                         
  -2   5   7       1523.63       1518.30        36.69 o                         
  -1   5   7       1034.58       1012.66        34.94 o                         
   0   5   7        337.00        322.24        21.65 o                         
   1   5   7       3814.25       3858.78        65.69 o                         
   2   5   7       2951.73       2973.93        51.59 o                         
   3   5   7       1932.93       1987.34        59.69 o                         
   4   5   7        756.04        760.58        30.88 o                         
   5   5   7       1933.77       1976.15        64.12 o                         
   6   5   7        606.32        604.22        38.82 o                         
   7   5   7       1290.35       1357.44        59.01 o                         
   8   5   7         52.79         58.91        33.11 o                         
   9   5   7        750.40        773.21        50.19 o                         
 -11   6   7          2.80          9.07        33.77 o                         
 -10   6   7       1624.38       1602.11        68.36 o                         
  -9   6   7       1081.96       1048.89        47.61 o                         
  -8   6   7        284.73        225.26        27.36 o                         
  -7   6   7          6.45         21.92        21.80 o                         
  -6   6   7       2760.14       2788.99        54.12 o                         
  -5   6   7       2699.94       2628.59        49.53 o                         
  -4   6   7         78.86         61.52        17.54 o                         
  -3   6   7         81.81         79.39        19.37 o                         
  -2   6   7       4540.09       4524.30        78.13 o                         
  -1   6   7       2297.24       2272.37        73.33 o                         
   0   6   7        496.19        542.65        30.23 o                         
   1   6   7         20.01         21.63        19.24 o                         
   2   6   7       3322.28       3345.83       113.03 o                         
   3   6   7        905.00        867.81        33.00 o                         
   4   6   7       1732.90       1698.20        52.85 o                         
   5   6   7         15.89          8.60        27.16 o                         
   6   6   7       2196.34       2210.04        73.34 o                         
   7   6   7        334.45        354.86        46.32 o                         
   8   6   7        448.34        465.36        44.08 o                         
 -10   7   7        148.91         83.62        32.48 o                         
  -9   7   7        696.42        723.18        40.53 o                         
  -8   7   7         90.24        100.30        28.43 o                         
  -7   7   7        205.17        208.17        27.43 o                         
  -6   7   7        210.66        194.54        25.87 o                         
  -5   7   7       1358.83       1530.15        59.08 o                         
  -4   7   7        728.56        675.85        38.19 o                         
  -3   7   7        245.82        213.83        30.40 o                         
  -2   7   7          0.92          7.96        30.83 o                         
  -1   7   7       2676.74       2646.45       199.91 o                         
   0   7   7       1623.66       1573.15        69.28 o                         
   1   7   7        136.39        203.98        77.03 o                         
   2   7   7        173.57        160.46        28.33 o                         
   3   7   7       3502.62       3600.48        75.68 o                         
   4   7   7       1192.07       1231.12        49.79 o                         
   5   7   7          1.03          1.12        31.26 o                         
   6   7   7         20.45        -19.59        32.63 o                         
   7   7   7       2643.23       2844.64       102.08 o                         
  -8   8   7         27.56         15.31        42.52 o                         
  -7   8   7        453.87        438.15        52.56 o                         
  -6   8   7       1162.21       1410.15        70.46 o                         
  -5   8   7       1365.41       1198.95        59.87 o                         
  -4   8   7         93.64        118.19        33.54 o                         
  -3   8   7        336.48        370.26        60.95 o                         
  -2   8   7       1199.08       1115.70        56.32 o                         
  -1   8   7       1341.63       1350.35        71.07 o                         
   0   8   7         17.85        -18.82        40.62 o                         
   1   8   7        471.69        513.28        54.09 o                         
   2   8   7       1369.16       1402.33        62.18 o                         
   3   8   7        769.80        771.80        59.51 o                         
   4   8   7        156.92        152.24        41.84 o                         
   5   8   7        140.14        158.61        44.11 o                         
  -5   9   7        359.60        340.08        49.57 o                         
  -4   9   7         44.23         14.60        50.89 o                         
  -3   9   7          2.51         19.92        42.35 o                         
  -2   9   7         27.93         18.85        41.41 o                         
  -1   9   7        956.85        960.53        71.06 o                         
   0   9   7        742.72        767.25        66.70 o                         
   1   9   7          1.98         18.51        49.35 o                         
   2   9   7         12.40         23.17        41.46 o                         
 -14   0   8        218.89        172.43        58.63 o                         
 -13   0   8        250.99        296.21       114.47 o                         
 -12   0   8         25.02         21.93        35.13 o                         
 -11   0   8       4682.50       4586.42       116.48 o                         
 -10   0   8        361.43        434.49        39.65 o                         
  -9   0   8         82.85         82.40        16.87 o                         
  -8   0   8       1532.86       1583.41        39.33 o                         
  -7   0   8       7339.88       7489.91       101.16 o                         
  -6   0   8         27.45         41.08        15.02 o                         
  -5   0   8       1267.43       1055.99        40.78 o                         
  -4   0   8         55.52         45.93        18.11 o                         
  -3   0   8       5249.89       5109.96       102.21 o                         
  -2   0   8        371.12        388.35        27.61 o                         
  -1   0   8      16461.24      16891.20       287.45 o                         
   0   0   8       2783.34       3083.30       183.71 o                         
   1   0   8       4273.09       4088.60       129.55 o                         
   2   0   8        720.43        661.21        37.88 o                         
   3   0   8      11781.70      11546.96       208.48 o                         
   4   0   8         30.88         40.24        54.72 o                         
   5   0   8        666.15        726.46        62.54 o                         
   6   0   8        955.50        949.87        80.41 o                         
   7   0   8       9974.44       9579.91       293.72 o                         
   8   0   8        909.75        957.10        96.04 o                         
   9   0   8        391.16        457.89        80.41 o                         
  10   0   8        952.99        949.28       104.98 o                         
  11   0   8       4289.16       4118.76       201.02 o                         
 -14   1   8       3036.33       3197.99        80.37 o                         
 -13   1   8         53.87         46.71        28.31 o                         
 -12   1   8         18.52         27.95        24.84 o                         
 -11   1   8       2118.18       2213.52        55.92 o                         
 -10   1   8      17620.58      17992.40       230.07 o                         
  -9   1   8         82.69         88.26        16.74 o                         
  -8   1   8        207.83        209.43        13.00 o                         
  -7   1   8       4980.44       5022.87        52.23 o                         
  -6   1   8      14549.25      14865.53       162.47 o                         
  -5   1   8        363.18        331.76        14.39 o                         
  -4   1   8        152.66        186.61        12.39 o                         
  -3   1   8       5094.71       4904.19        55.17 o                         
  -2   1   8      24478.29      24275.11       230.12 o                         
  -1   1   8       4515.28       4611.83        58.57 o                         
   0   1   8          2.05          6.69         6.17 o                         
   1   1   8       7293.55       7024.53        82.89 o                         
   2   1   8      14123.26      13304.75       147.30 o                         
   3   1   8       1664.64       1653.23        36.31 o                         
   4   1   8          4.36         14.59        13.77 o                         
   5   1   8       1604.19       1534.16        36.18 o                         
   6   1   8       9800.25       9755.78       137.44 o                         
   7   1   8       1244.69       1273.71       102.26 o                         
   8   1   8        352.80        404.51        57.52 o                         
   9   1   8       1596.70       1560.98        65.78 o                         
  10   1   8       4561.95       4532.83       207.37 o                         
  11   1   8        242.50        224.92        43.88 o                         
 -14   2   8         75.87        106.13        46.32 o                         
 -13   2   8        388.52        315.76        34.52 o                         
 -12   2   8         67.46         40.50        25.32 o                         
 -11   2   8       1819.19       1765.21        46.19 o                         
 -10   2   8         17.07         15.53        16.00 o                         
  -9   2   8        390.55        375.67        20.24 o                         
  -8   2   8        412.74        427.85        21.94 o                         
  -7   2   8       2647.84       2713.71        38.94 o                         
  -6   2   8        277.67        304.87        13.53 o                         
  -5   2   8       1183.39       1083.34        23.04 o                         
  -4   2   8         11.55         10.59         9.77 o                         
  -3   2   8       2440.23       2339.91        30.69 o                         
  -2   2   8        416.88        430.10        15.90 o                         
  -1   2   8       9638.97       9634.00       107.93 o                         
   0   2   8       1557.35       1625.33        27.97 o                         
   1   2   8       3041.69       2942.12        39.40 o                         
   2   2   8        358.02        353.57        17.48 o                         
   3   2   8       5011.51       4853.20        61.13 o                         
   4   2   8         66.78         50.20        13.79 o                         
   5   2   8       1310.62       1345.70        36.48 o                         
   6   2   8        118.54        126.16        23.52 o                         
   7   2   8       3842.09       3915.31       164.42 o                         
   8   2   8        135.81        131.94        28.21 o                         
   9   2   8        824.95        816.04        51.18 o                         
  10   2   8        208.93        178.69        83.76 o                         
  11   2   8       1758.76       1753.85       183.71 o                         
 -13   3   8        302.88        261.57        42.34 o                         
 -12   3   8       1331.50       1323.24        61.23 o                         
 -11   3   8          2.09          0.97        37.15 o                         
 -10   3   8       1354.27       1426.00        49.71 o                         
  -9   3   8       1578.94       1567.70        37.16 o                         
  -8   3   8       3238.68       3222.07        54.64 o                         
  -7   3   8         61.92         46.94        15.47 o                         
  -6   3   8        461.46        434.83        18.68 o                         
  -5   3   8        748.45        818.52        23.46 o                         
  -4   3   8       4046.31       4030.20        47.48 o                         
  -3   3   8        313.09        345.91        15.10 o                         
  -2   3   8       1566.68       1657.60        28.85 o                         
  -1   3   8        423.47        388.87        17.07 o                         
   0   3   8       2364.25       2176.66        33.92 o                         
   1   3   8        250.05        272.09        15.82 o                         
   2   3   8       1321.68       1261.73        29.28 o                         
   3   3   8       1060.39       1080.13        28.93 o                         
   4   3   8        929.63        954.77        26.11 o                         
   5   3   8       1000.22       1009.77        27.61 o                         
   6   3   8        675.63        691.19        31.89 o                         
   7   3   8        541.85        535.33        31.55 o                         
   8   3   8       1594.89       1574.89       105.34 o                         
   9   3   8        155.98        140.92        45.62 o                         
  10   3   8        266.56        270.71        55.12 o                         
 -13   4   8        356.97        320.42        47.28 o                         
 -12   4   8        169.84         99.47        37.16 o                         
 -11   4   8          0.62        -24.33        28.29 o                         
 -10   4   8        304.30        299.56        32.10 o                         
  -9   4   8        754.83        721.61        36.66 o                         
  -8   4   8         76.77         70.47        22.22 o                         
  -7   4   8          6.60         10.47        16.04 o                         
  -6   4   8        718.77        675.51        26.42 o                         
  -5   4   8        344.31        369.80        18.69 o                         
  -4   4   8          7.44         19.95        11.62 o                         
  -3   4   8        206.40        191.06        16.50 o                         
  -2   4   8        260.71        274.34        16.24 o                         
  -1   4   8       1211.93       1281.07        31.41 o                         
   0   4   8        613.48        600.26        23.47 o                         
   1   4   8        756.65        804.92        22.72 o                         
   2   4   8         16.41          6.15        13.35 o                         
   3   4   8         41.78         46.03        14.55 o                         
   4   4   8        765.84        757.85        24.54 o                         
   5   4   8       1605.99       1673.71        50.63 o                         
   6   4   8        242.16        243.57        30.01 o                         
   7   4   8         17.71          6.26        27.93 o                         
   8   4   8        224.59        248.03        34.96 o                         
   9   4   8       1090.74       1072.93       151.88 o                         
  10   4   8         98.45         39.26        50.72 o                         
 -12   5   8       1067.32       1037.65        63.55 o                         
 -11   5   8        560.21        579.40        42.32 o                         
 -10   5   8        805.23        739.91        50.93 o                         
  -9   5   8       1675.17       1680.95        53.99 o                         
  -8   5   8       2277.83       2151.39        92.37 o                         
  -7   5   8        845.43        812.24        32.07 o                         
  -6   5   8       1256.21       1268.70        33.40 o                         
  -5   5   8       1573.96       1552.02        38.46 o                         
  -4   5   8       3710.14       3712.14        59.77 o                         
  -3   5   8       3637.84       3672.20        57.86 o                         
  -2   5   8       1986.22       2015.70        54.18 o                         
  -1   5   8       2974.94       3125.56        59.88 o                         
   0   5   8       3125.44       2950.79        56.70 o                         
   1   5   8       4263.74       4231.09        54.76 o                         
   2   5   8        641.91        674.80        38.02 o                         
   3   5   8       2804.32       2867.36        45.02 o                         
   4   5   8        822.58        854.23        35.03 o                         
   5   5   8       3101.38       3027.05        68.66 o                         
   6   5   8        534.34        549.95        42.88 o                         
   7   5   8       1563.46       1612.13        84.46 o                         
   8   5   8        957.92        974.20        51.40 o                         
   9   5   8       1115.68       1059.45        56.26 o                         
 -11   6   8        204.51        206.77        38.24 o                         
 -10   6   8        234.68        322.32        36.49 o                         
  -9   6   8         35.35         17.78        26.44 o                         
  -8   6   8        195.27        171.10        26.60 o                         
  -7   6   8        347.32        341.60        27.78 o                         
  -6   6   8        163.64        173.58        22.95 o                         
  -5   6   8        126.55        115.36        19.78 o                         
  -4   6   8        139.39        119.16        23.71 o                         
  -3   6   8         68.22         80.04        22.04 o                         
  -2   6   8          0.24         13.25        25.87 o                         
  -1   6   8        150.00        145.44        28.86 o                         
   0   6   8        254.23        237.87        21.88 o                         
   1   6   8         69.39         66.11        19.31 o                         
   2   6   8         13.74         11.38        19.39 o                         
   3   6   8        310.92        353.30        25.41 o                         
   4   6   8        567.65        575.28        42.79 o                         
   5   6   8        110.02        103.74        27.87 o                         
   6   6   8        157.89        175.53        33.15 o                         
   7   6   8        791.95        843.92        44.05 o                         
   8   6   8        245.33        225.50        41.06 o                         
 -10   7   8        427.04        465.21        40.38 o                         
  -9   7   8         88.39         50.23        29.78 o                         
  -8   7   8         79.84         77.21        27.88 o                         
  -7   7   8        279.13        326.21        40.19 o                         
  -6   7   8        197.16        232.28        26.46 o                         
  -5   7   8         21.58         20.15        31.56 o                         
  -4   7   8          8.98          3.48        27.97 o                         
  -3   7   8        545.45        561.31        36.69 o                         
  -2   7   8       1150.91       1102.49        55.59 o                         
  -1   7   8        180.54        166.10        34.66 o                         
   0   7   8         71.77        132.85        33.22 o                         
   1   7   8        898.10        919.70        42.83 o                         
   2   7   8        483.96        502.00        34.82 o                         
   3   7   8         77.89        119.94        30.63 o                         
   4   7   8         20.13        -15.85        26.85 o                         
   5   7   8        215.37        241.07        44.69 o                         
   6   7   8        345.90        373.97        38.16 o                         
  -8   8   8         61.87         20.04        42.72 o                         
  -7   8   8        101.68        113.83        44.04 o                         
  -6   8   8         10.87         58.58        65.14 o                         
  -5   8   8        657.91        608.65        48.98 o                         
  -4   8   8        139.58        132.86        34.72 o                         
  -3   8   8        264.79        304.46        60.65 o                         
  -2   8   8         72.16         64.32        37.65 o                         
  -1   8   8        753.76        859.85        68.20 o                         
   0   8   8         40.72         53.03        37.14 o                         
   1   8   8        753.92        777.81        43.99 o                         
   2   8   8          6.08        -15.17        39.59 o                         
   3   8   8         94.20         94.61        40.77 o                         
   4   8   8         41.24         67.16        36.18 o                         
   5   8   8        457.68        537.21        48.19 o                         
  -4   9   8        854.43        992.93        72.60 o                         
  -3   9   8        199.35        145.25        45.95 o                         
  -2   9   8         20.95          6.31        43.09 o                         
  -1   9   8        464.04        447.00        51.28 o                         
   0   9   8        536.93        585.74        61.20 o                         
   1   9   8         29.05         58.02        43.57 o                         
 -14   1   9        528.86        546.91        54.00 o                         
 -13   1   9        605.23        600.78        39.46 o                         
 -12   1   9        557.39        571.69        35.63 o                         
 -11   1   9         38.90         52.65        31.92 o                         
 -10   1   9       1459.43       1511.58        45.05 o                         
  -9   1   9       1163.51       1176.07        30.46 o                         
  -8   1   9        200.21        214.21        13.87 o                         
  -7   1   9          7.03         15.20        11.95 o                         
  -6   1   9       1538.99       1564.17        30.31 o                         
  -5   1   9       1132.31       1096.81        37.74 o                         
  -4   1   9         48.80         44.79        15.87 o                         
  -3   1   9         32.19         41.88        11.99 o                         
  -2   1   9       1354.91       1350.07        46.58 o                         
  -1   1   9       2109.51       1995.43        44.31 o                         
   0   1   9        242.88        265.34        11.96 o                         
   1   1   9          6.77         13.64        11.41 o                         
   2   1   9        658.12        648.05        26.16 o                         
   3   1   9        654.46        675.35        29.96 o                         
   4   1   9         94.94        108.50        16.98 o                         
   5   1   9          4.20         -7.12        19.40 o                         
   6   1   9        128.41        114.73        21.01 o                         
   7   1   9        439.30        467.21        51.21 o                         
   8   1   9         71.02        129.46        40.78 o                         
   9   1   9        104.12        174.30        64.77 o                         
  10   1   9         94.56         49.87        37.21 o                         
 -14   2   9        251.15        284.38        45.70 o                         
 -13   2   9        373.65        380.65        32.08 o                         
 -12   2   9        707.94        796.17        36.21 o                         
 -11   2   9         54.36         22.07        20.16 o                         
 -10   2   9         43.16         45.90        16.96 o                         
  -9   2   9        849.27        881.21        30.71 o                         
  -8   2   9       2246.79       2203.27        33.19 o                         
  -7   2   9          7.90          6.66        11.18 o                         
  -6   2   9        470.84        475.02        17.65 o                         
  -5   2   9       4948.46       4943.21        59.72 o                         
  -4   2   9       7855.60       7813.28        84.85 o                         
  -3   2   9       1043.33       1050.01        20.53 o                         
  -2   2   9        380.16        391.55        15.72 o                         
  -1   2   9      10453.52      10359.73       106.94 o                         
   0   2   9       8236.60       7965.18        92.16 o                         
   1   2   9       1239.00       1198.41        24.98 o                         
   2   2   9       1553.59       1454.38        32.70 o                         
   3   2   9      10189.39       9934.25       109.04 o                         
   4   2   9       5278.89       5272.60        63.74 o                         
   5   2   9       2314.90       2348.50        44.72 o                         
   6   2   9       1266.38       1281.51        63.03 o                         
   7   2   9       4426.14       4585.95       172.96 o                         
   8   2   9       3457.11       3592.04       105.65 o                         
   9   2   9        703.40        735.62        51.47 o                         
  10   2   9        479.56        439.97        58.74 o                         
 -13   3   9       1999.57       1850.01        74.14 o                         
 -12   3   9        951.82        852.55        52.43 o                         
 -11   3   9          2.99          7.29        24.92 o                         
 -10   3   9       3885.09       3816.72        76.00 o                         
  -9   3   9       4117.73       4185.19        75.16 o                         
  -8   3   9         55.90         69.60        15.88 o                         
  -7   3   9         89.09         97.87        14.39 o                         
  -6   3   9       4572.34       4713.04        56.05 o                         
  -5   3   9       3798.52       3813.90        51.49 o                         
  -4   3   9          2.54        -11.22        11.22 o                         
  -3   3   9         45.16         71.71        11.81 o                         
  -2   3   9       5993.25       5990.92        75.40 o                         
  -1   3   9       6475.42       6433.25        79.75 o                         
   0   3   9       1229.68       1212.08        26.38 o                         
   1   3   9        136.01        133.05        13.65 o                         
   2   3   9       3605.99       3568.62        46.71 o                         
   3   3   9       1822.38       1795.30        36.89 o                         
   4   3   9        705.38        697.78        24.04 o                         
   5   3   9        343.43        356.99        25.75 o                         
   6   3   9        537.21        549.03        31.17 o                         
   7   3   9       1343.36       1334.60        80.54 o                         
   8   3   9        530.85        482.55        44.35 o                         
   9   3   9        875.36        900.54        69.44 o                         
  10   3   9        375.83        463.41        61.71 o                         
 -13   4   9        400.41        312.74        46.42 o                         
 -12   4   9        522.88        561.65        48.52 o                         
 -11   4   9        269.79        300.96        54.55 o                         
 -10   4   9         64.23         43.92        23.86 o                         
  -9   4   9       1049.60       1064.15        37.82 o                         
  -8   4   9       1724.40       1717.66        70.28 o                         
  -7   4   9        559.78        561.03        29.00 o                         
  -6   4   9          8.64         16.97        15.04 o                         
  -5   4   9       3817.32       3887.66        46.81 o                         
  -4   4   9       6190.66       6112.13        73.29 o                         
  -3   4   9         10.81         10.28        13.25 o                         
  -2   4   9        263.92        269.80        23.50 o                         
  -1   4   9       6901.81       6679.10        84.86 o                         
   0   4   9       6829.34       6547.26        76.95 o                         
   1   4   9        228.11        243.14        16.65 o                         
   2   4   9         74.48         69.26        15.25 o                         
   3   4   9       5432.66       5485.77        65.94 o                         
   4   4   9       2484.30       2497.18        46.28 o                         
   5   4   9         83.29         63.54        34.66 o                         
   6   4   9         38.63         18.35        27.08 o                         
   7   4   9       2139.23       2248.08        72.22 o                         
   8   4   9       2209.73       2219.09        67.47 o                         
   9   4   9          5.21         25.95        50.81 o                         
 -12   5   9         75.77         91.54        39.67 o                         
 -11   5   9        611.63        538.57        41.75 o                         
 -10   5   9        445.37        517.96        38.60 o                         
  -9   5   9       1555.11       1541.66        51.68 o                         
  -8   5   9       1006.98        993.51        41.28 o                         
  -7   5   9        950.79        952.71        34.17 o                         
  -6   5   9        893.83        915.31        29.37 o                         
  -5   5   9        742.97        745.61        26.00 o                         
  -4   5   9       1044.04       1113.31        42.56 o                         
  -3   5   9       1600.59       1589.76        34.93 o                         
  -2   5   9       2738.59       2687.79        49.45 o                         
  -1   5   9       1624.91       1684.14        43.00 o                         
   0   5   9       1827.07       1871.27        35.82 o                         
   1   5   9       1399.30       1379.85        32.09 o                         
   2   5   9       3403.57       3429.94        49.56 o                         
   3   5   9        291.41        327.11        20.97 o                         
   4   5   9        833.12        871.66        35.98 o                         
   5   5   9       1393.48       1422.36        58.14 o                         
   6   5   9        298.66        369.88        36.40 o                         
   7   5   9        469.31        554.44        42.48 o                         
   8   5   9        671.29        672.04        47.74 o                         
 -11   6   9        392.05        340.51        40.97 o                         
 -10   6   9        414.93        437.85        35.74 o                         
  -9   6   9        304.84        293.64        31.09 o                         
  -8   6   9        137.07        167.23        27.03 o                         
  -7   6   9       1701.84       1769.07        62.76 o                         
  -6   6   9       1267.83       1270.86        39.28 o                         
  -5   6   9        198.61        208.11        24.45 o                         
  -4   6   9        655.94        622.20        36.50 o                         
  -3   6   9       1739.26       1715.10        44.59 o                         
  -2   6   9       2787.57       2757.90        59.67 o                         
  -1   6   9        310.19        320.63        35.39 o                         
   0   6   9        692.65        680.25        52.37 o                         
   1   6   9       4828.95       4824.87        68.97 o                         
   2   6   9       1269.18       1261.40        37.40 o                         
   3   6   9          3.80         33.83        21.86 o                         
   4   6   9         64.73         48.12        25.46 o                         
   5   6   9       2390.87       2461.43        60.10 o                         
   6   6   9       1132.69       1124.85        46.91 o                         
   7   6   9         36.52         61.27        32.97 o                         
  -9   7   9         79.03         62.65        30.23 o                         
  -8   7   9       1452.39       1367.56        47.01 o                         
  -7   7   9        851.49        828.90        38.42 o                         
  -6   7   9          1.46         31.31        29.15 o                         
  -5   7   9         51.29         35.35        29.49 o                         
  -4   7   9       1359.68       1404.46        54.65 o                         
  -3   7   9       2081.38       2342.41        71.37 o                         
  -2   7   9        275.11        281.89        40.12 o                         
  -1   7   9          1.21          2.83        27.23 o                         
   0   7   9       1124.00       1197.55        46.77 o                         
   1   7   9       1169.96       1286.85        68.44 o                         
   2   7   9       1434.08       1494.01        47.12 o                         
   3   7   9         14.57         45.88        31.04 o                         
   4   7   9        245.92        284.64        37.76 o                         
   5   7   9        894.62        867.24        44.43 o                         
   6   7   9         52.18         91.25        34.68 o                         
  -7   8   9       1067.38       1121.52        62.08 o                         
  -6   8   9       1083.02       1168.19        60.59 o                         
  -5   8   9         58.29         40.78        37.82 o                         
  -4   8   9          4.36         -3.04        38.39 o                         
  -3   8   9       1442.10       1538.31        74.34 o                         
  -2   8   9       1861.11       1818.59        85.71 o                         
  -1   8   9         10.66        -12.70        31.72 o                         
   0   8   9          4.49         16.63        32.00 o                         
   1   8   9       2671.32       2883.10        72.55 o                         
   2   8   9        950.53       1061.83        52.16 o                         
   3   8   9        298.17        209.91        38.62 o                         
   4   8   9        399.55        447.91        44.90 o                         
  -3   9   9        382.81        417.05        51.21 o                         
  -2   9   9         18.03         60.29        47.65 o                         
  -1   9   9         50.38         -6.99        36.73 o                         
 -14   0  10         10.60         37.21        44.61 o                         
 -13   0  10        756.03        691.84        58.01 o                         
 -12   0  10       7126.73       7140.26       396.46 o                         
 -11   0  10        147.57        150.31        35.43 o                         
 -10   0  10          2.56          0.69        30.15 o                         
  -9   0  10        897.27        907.13        32.83 o                         
  -8   0  10       9743.38      10028.06       133.93 o                         
  -7   0  10       3916.36       3809.28        89.32 o                         
  -6   0  10          3.76         15.52        21.68 o                         
  -5   0  10       1536.07       1460.05        54.06 o                         
  -4   0  10      22112.39      21800.14       367.98 o                         
  -3   0  10       6768.59       6839.36       136.14 o                         
  -2   0  10        170.09        189.30        64.77 o                         
  -1   0  10       2397.13       2362.19        70.23 o                         
   0   0  10      28077.53      27877.99       465.92 o                         
   1   0  10       6041.68       5906.51       104.30 o                         
   2   0  10        661.52        673.43        35.80 o                         
   3   0  10       2434.29       2255.17        75.41 o                         
   4   0  10      16231.01      16037.17       398.14 o                         
   5   0  10       2363.16       2535.53       122.85 o                         
   6   0  10       1057.01       1198.73        71.48 o                         
   7   0  10        617.76        654.44        84.88 o                         
   8   0  10       5162.71       5362.87       214.43 o                         
   9   0  10        762.70        605.31        94.93 o                         
  10   0  10        154.60        111.68        79.29 o                         
 -14   1  10          3.19         12.33        28.00 o                         
 -13   1  10       1326.64       1244.48        72.86 o                         
 -12   1  10         42.38         19.43        24.88 o                         
 -11   1  10        357.81        357.43        29.28 o                         
 -10   1  10          1.49         -1.34        15.62 o                         
  -9   1  10       1062.82       1059.84        46.57 o                         
  -8   1  10          4.26         14.31        12.87 o                         
  -7   1  10       3952.96       3924.25        53.31 o                         
  -6   1  10        835.48        925.45        28.44 o                         
  -5   1  10       1518.55       1598.14        33.28 o                         
  -4   1  10        132.49        122.05        13.66 o                         
  -3   1  10      10007.48       9866.27       113.18 o                         
  -2   1  10       2636.59       2460.70        50.03 o                         
  -1   1  10        971.67        961.65        33.15 o                         
   0   1  10        686.37        593.84        28.01 o                         
   1   1  10       9390.99       9159.96       121.91 o                         
   2   1  10       3613.01       3609.33        75.65 o                         
   3   1  10        911.73        937.49        36.11 o                         
   4   1  10        986.10        944.65        30.07 o                         
   5   1  10       5903.43       5942.96        95.13 o                         
   6   1  10       2354.72       2441.86        61.65 o                         
   7   1  10        168.14        176.13        29.18 o                         
   8   1  10        569.68        524.97        44.18 o                         
   9   1  10       6116.05       6523.85       175.67 o                         
  10   1  10        551.17        524.19        68.14 o                         
 -13   2  10        196.19        210.10        30.36 o                         
 -12   2  10       2549.50       2409.14        56.77 o                         
 -11   2  10         11.65         14.43        23.86 o                         
 -10   2  10        401.75        364.12        24.90 o                         
  -9   2  10         99.35        117.23        16.86 o                         
  -8   2  10       2778.56       2788.04        41.43 o                         
  -7   2  10        610.18        628.42        20.90 o                         
  -6   2  10        919.09        937.33        25.65 o                         
  -5   2  10         18.58         35.85        12.28 o                         
  -4   2  10       7030.71       6907.44        70.98 o                         
  -3   2  10        801.30        781.96        23.57 o                         
  -2   2  10       1139.36       1133.29        23.81 o                         
  -1   2  10          2.91         11.36        10.57 o                         
   0   2  10      11167.95      10722.67       120.86 o                         
   1   2  10        414.97        440.62        16.84 o                         
   2   2  10       1936.50       1894.72        42.28 o                         
   3   2  10          1.46         13.95        14.65 o                         
   4   2  10       6009.88       5831.01        75.99 o                         
   5   2  10        144.36        140.23        19.85 o                         
   6   2  10       1874.86       1792.76        70.68 o                         
   7   2  10          0.85          2.97        44.86 o                         
   8   2  10       1838.33       1820.76        91.17 o                         
   9   2  10        126.89         90.34        53.19 o                         
  10   2  10        451.54        340.62        93.81 o                         
 -13   3  10        428.60        398.44        46.53 o                         
 -12   3  10        126.32        121.88        36.32 o                         
 -11   3  10         78.43         77.29        26.83 o                         
 -10   3  10         39.61         47.74        20.45 o                         
  -9   3  10        847.97        883.93        29.83 o                         
  -8   3  10          0.43         -4.19        17.30 o                         
  -7   3  10        454.36        487.85        22.26 o                         
  -6   3  10         12.23          8.48        12.89 o                         
  -5   3  10       1504.84       1537.33        40.95 o                         
  -4   3  10        232.90        249.64        15.49 o                         
  -3   3  10       1881.63       1821.85        32.13 o                         
  -2   3  10        136.76        147.88        15.19 o                         
  -1   3  10       1836.85       1880.79        36.22 o                         
   0   3  10        626.87        604.20        20.89 o                         
   1   3  10        779.04        752.90        22.89 o                         
   2   3  10        101.94         96.08        14.58 o                         
   3   3  10       1944.08       1944.01        39.58 o                         
   4   3  10        169.41        196.66        18.88 o                         
   5   3  10        487.35        506.57        29.74 o                         
   6   3  10          3.99          2.66        22.58 o                         
   7   3  10        969.17       1009.24        54.28 o                         
   8   3  10         46.13         76.12        35.86 o                         
   9   3  10        679.23        540.53        99.40 o                         
 -12   4  10         11.36         35.36        35.62 o                         
 -11   4  10        433.17        442.10        36.12 o                         
 -10   4  10       1281.58       1284.06        65.98 o                         
  -9   4  10        270.85        283.31        31.01 o                         
  -8   4  10        320.56        305.04        24.57 o                         
  -7   4  10        770.78        777.33        27.46 o                         
  -6   4  10       3005.17       2899.63        43.64 o                         
  -5   4  10       1880.44       1835.83        33.64 o                         
  -4   4  10         98.02        136.13        16.41 o                         
  -3   4  10       1800.21       1809.65        35.23 o                         
  -2   4  10       2446.01       2357.62        44.31 o                         
  -1   4  10       3442.12       3271.62        52.84 o                         
   0   4  10         70.82         51.68        15.13 o                         
   1   4  10       2834.56       2720.07        47.39 o                         
   2   4  10       2731.75       2800.10        43.64 o                         
   3   4  10       3500.84       3518.00        50.47 o                         
   4   4  10          1.68         -5.87        18.14 o                         
   5   4  10       1105.92        986.26        43.20 o                         
   6   4  10       1813.17       1870.01        59.62 o                         
   7   4  10        951.62        968.48        48.97 o                         
   8   4  10          2.49         10.25        71.48 o                         
   9   4  10         83.32        189.86        88.23 o                         
 -12   5  10        250.06        203.60        38.73 o                         
 -11   5  10          4.73         -7.81        28.93 o                         
 -10   5  10         25.56         58.32        27.06 o                         
  -9   5  10        228.19        210.25        27.24 o                         
  -8   5  10          0.22        -19.33        19.33 o                         
  -7   5  10        117.39        119.00        20.47 o                         
  -6   5  10        220.95        254.49        21.60 o                         
  -5   5  10        232.97        277.06        21.00 o                         
  -4   5  10        342.60        328.80        21.07 o                         
  -3   5  10         30.69         11.60        16.60 o                         
  -2   5  10       1455.34       1394.58        37.63 o                         
  -1   5  10        707.59        748.99        32.21 o                         
   0   5  10       1214.89       1261.17        31.56 o                         
   1   5  10        619.24        632.95        24.69 o                         
   2   5  10       1967.10       1993.29        39.52 o                         
   3   5  10        975.08       1038.37        35.06 o                         
   4   5  10        683.77        717.99        37.62 o                         
   5   5  10        516.23        569.04        39.02 o                         
   6   5  10        922.63        978.60        47.92 o                         
   7   5  10        917.50        928.03        50.42 o                         
   8   5  10        432.40        474.75        69.07 o                         
 -10   6  10        209.11        199.43        32.43 o                         
  -9   6  10        142.88        145.19        28.66 o                         
  -8   6  10       1020.44       1043.54        40.11 o                         
  -7   6  10        846.16        861.31        39.84 o                         
  -6   6  10        652.22        640.62        35.22 o                         
  -5   6  10        948.44       1022.89        36.41 o                         
  -4   6  10       1106.27       1139.65        34.67 o                         
  -3   6  10       1312.54       1276.73        39.71 o                         
  -2   6  10        338.79        371.19        37.56 o                         
  -1   6  10       1300.11       1370.79        42.15 o                         
   0   6  10        634.13        667.52        37.49 o                         
   1   6  10       1565.44       1598.39        41.69 o                         
   2   6  10        130.52        134.33        23.44 o                         
   3   6  10       1502.56       1517.08        47.66 o                         
   4   6  10        500.43        478.07        39.10 o                         
   5   6  10        264.58        267.58        37.65 o                         
   6   6  10         39.47         12.49        41.91 o                         
   7   6  10        296.18        247.80        48.41 o                         
  -9   7  10         17.30         12.29        29.75 o                         
  -8   7  10          0.88         -8.36        26.84 o                         
  -7   7  10        272.67        249.53        38.37 o                         
  -6   7  10        130.84        176.45        37.74 o                         
  -5   7  10        162.66        177.26        32.56 o                         
  -4   7  10          6.10         16.19        30.10 o                         
  -3   7  10        311.72        319.58        34.18 o                         
  -2   7  10        345.50        483.95        36.45 o                         
  -1   7  10         61.58         45.21        29.45 o                         
   0   7  10          3.37         49.95        30.06 o                         
   1   7  10        707.51        770.84        38.12 o                         
   2   7  10        349.12        369.51        39.55 o                         
   3   7  10         19.22        -20.45        31.69 o                         
   4   7  10          6.64         14.91        33.49 o                         
   5   7  10        581.32        557.72        46.45 o                         
  -7   8  10          9.40         -2.39        41.84 o                         
  -6   8  10        240.53        248.64        44.69 o                         
  -5   8  10         67.90         64.95        39.76 o                         
  -4   8  10        144.39        194.67        50.62 o                         
  -3   8  10          1.54         36.44        34.38 o                         
  -2   8  10        290.52        407.07        45.64 o                         
  -1   8  10         73.33         55.63        34.49 o                         
   0   8  10        179.19        213.62        42.89 o                         
   1   8  10         30.15         29.04        40.68 o                         
   2   8  10        840.42        893.69        72.86 o                         
   3   8  10         70.50        117.00        45.06 o                         
 -13   1  11         14.12         19.11        25.59 o                         
 -12   1  11          1.16         26.35        23.19 o                         
 -11   1  11        647.03        679.04        42.10 o                         
 -10   1  11        832.72        835.45        31.58 o                         
  -9   1  11        287.74        304.42        17.36 o                         
  -8   1  11        176.82        191.14        17.15 o                         
  -7   1  11       1370.65       1414.08        35.00 o                         
  -6   1  11       2667.04       2625.52        45.51 o                         
  -5   1  11        651.44        659.99        29.44 o                         
  -4   1  11        707.34        724.94        30.29 o                         
  -3   1  11       3183.63       3115.49        62.22 o                         
  -2   1  11       4138.22       3859.84        67.05 o                         
  -1   1  11        991.89       1011.06        49.81 o                         
   0   1  11       1753.08       1680.01        46.27 o                         
   1   1  11       2226.57       2285.72        61.70 o                         
   2   1  11       2796.72       2595.32        65.49 o                         
   3   1  11        683.10        748.29        39.84 o                         
   4   1  11        373.23        414.77        27.87 o                         
   5   1  11       1109.04       1157.11        41.22 o                         
   6   1  11       1654.17       1603.84        65.95 o                         
   7   1  11        393.32        394.86        55.57 o                         
   8   1  11        147.25        160.75        91.02 o                         
   9   1  11        558.94        505.56       107.77 o                         
 -13   2  11        162.23        140.63        32.46 o                         
 -12   2  11        746.27        734.53        40.82 o                         
 -11   2  11        568.25        565.24        34.62 o                         
 -10   2  11         31.71         -1.61        19.59 o                         
  -9   2  11         26.89         13.31        16.04 o                         
  -8   2  11        694.85        768.90        24.16 o                         
  -7   2  11       1393.41       1295.02        35.11 o                         
  -6   2  11         13.43         11.96        14.66 o                         
  -5   2  11        466.92        444.32        19.02 o                         
  -4   2  11        329.21        380.17        25.19 o                         
  -3   2  11       2617.29       2563.69        53.83 o                         
  -2   2  11        403.97        377.15        26.17 o                         
  -1   2  11        301.90        285.13        40.78 o                         
   0   2  11         95.18         56.22        23.47 o                         
   1   2  11       2750.03       2660.62        66.06 o                         
   2   2  11        112.67        109.73        32.18 o                         
   3   2  11       1225.84       1326.69        61.42 o                         
   4   2  11         23.76         -3.88        23.06 o                         
   5   2  11        748.63        782.96        48.46 o                         
   6   2  11        873.80        804.03        50.70 o                         
   7   2  11       1770.36       1843.76        72.43 o                         
   8   2  11          2.64         17.50       103.86 o                         
   9   2  11         16.97         96.04        81.53 o                         
 -13   3  11          3.13        -12.88        36.06 o                         
 -12   3  11         64.86         43.50        33.93 o                         
 -11   3  11       1980.46       2015.98        80.76 o                         
 -10   3  11       2807.06       2733.45        56.33 o                         
  -9   3  11        270.07        328.33        24.40 o                         
  -8   3  11         92.75         94.92        19.90 o                         
  -7   3  11       3108.66       3181.02        49.14 o                         
  -6   3  11       8318.05       8105.55        91.62 o                         
  -5   3  11        765.12        788.30        27.10 o                         
  -4   3  11        471.61        409.64        24.18 o                         
  -3   3  11       8440.29       8300.93       113.97 o                         
  -2   3  11      11119.52      10755.96       166.86 o                         
  -1   3  11       1067.58       1079.41        74.37 o                         
   0   3  11       2578.92       2556.93        60.70 o                         
   1   3  11       5100.90       4732.34        92.60 o                         
   2   3  11       7271.47       7093.50       132.99 o                         
   3   3  11        912.19        919.40        41.43 o                         
   4   3  11        162.13        184.85        24.79 o                         
   5   3  11       2950.42       3015.12        84.40 o                         
   6   3  11       5171.65       5124.45       195.45 o                         
   7   3  11        656.97        773.46        68.65 o                         
   8   3  11         90.22        -34.62        73.71 o                         
 -12   4  11        623.27        613.57       160.82 o                         
 -11   4  11        905.62       1026.16        47.00 o                         
 -10   4  11         66.55         44.30        24.48 o                         
  -9   4  11        175.93        167.81        25.10 o                         
  -8   4  11        545.04        619.77        30.04 o                         
  -7   4  11       1470.80       1468.09        31.55 o                         
  -6   4  11         85.49         91.12        16.06 o                         
  -5   4  11       2048.90       1994.49        42.55 o                         
  -4   4  11        720.86        755.98        32.09 o                         
  -3   4  11       2539.47       2383.45        51.79 o                         
  -2   4  11        681.21        723.36        31.72 o                         
  -1   4  11       1622.98       1638.54        71.63 o                         
   0   4  11        321.38        307.05        22.36 o                         
   1   4  11       2493.98       2530.45        65.02 o                         
   2   4  11        101.83        125.41        21.91 o                         
   3   4  11       3407.43       3610.09        72.88 o                         
   4   4  11         21.37         26.15        33.54 o                         
   5   4  11       1212.11       1180.74        93.25 o                         
   6   4  11       1097.96       1125.80       103.30 o                         
   7   4  11       2777.33       2591.90       113.72 o                         
   8   4  11         54.80         57.50        56.43 o                         
 -11   5  11        388.18        350.12        43.57 o                         
 -10   5  11        819.14        834.22        59.47 o                         
  -9   5  11        444.12        429.28        31.80 o                         
  -8   5  11        698.08        739.50        30.67 o                         
  -7   5  11        127.65        134.43        23.24 o                         
  -6   5  11       2153.59       2053.80        47.75 o                         
  -5   5  11        430.22        392.59        26.31 o                         
  -4   5  11       1256.00       1305.31        43.67 o                         
  -3   5  11       1254.92       1244.34        42.56 o                         
  -2   5  11       1482.36       1424.99        44.25 o                         
  -1   5  11        865.62        848.71        41.53 o                         
   0   5  11        294.63        333.77        27.09 o                         
   1   5  11        184.31        205.28        21.91 o                         
   2   5  11        640.34        751.34        34.03 o                         
   3   5  11        309.41        378.02        33.23 o                         
   4   5  11       1322.30       1345.11        90.46 o                         
   5   5  11        260.46        260.20        54.88 o                         
   6   5  11       1313.24       1368.76        87.98 o                         
   7   5  11         85.99         97.72        59.23 o                         
 -10   6  11        522.65        451.99        40.25 o                         
  -9   6  11        239.72        202.58        33.98 o                         
  -8   6  11         36.84         15.45        27.83 o                         
  -7   6  11        234.37        266.47        37.00 o                         
  -6   6  11        338.16        344.70        40.37 o                         
  -5   6  11       2402.45       2373.39        59.82 o                         
  -4   6  11        671.63        733.89        37.51 o                         
  -3   6  11        637.50        704.14        36.06 o                         
  -2   6  11        293.15        306.90        36.74 o                         
  -1   6  11       1856.53       1915.96        68.99 o                         
   0   6  11        428.42        460.38        49.81 o                         
   1   6  11        450.53        429.78        31.12 o                         
   2   6  11          8.19         48.40        35.74 o                         
   3   6  11       2838.39       2739.04       107.00 o                         
   4   6  11         10.16         50.81        51.33 o                         
   5   6  11        765.48        757.22        73.43 o                         
   6   6  11        180.51        154.58        61.58 o                         
  -8   7  11       1503.94       1494.41        65.52 o                         
  -7   7  11        296.02        230.87        40.68 o                         
  -6   7  11         27.18        -38.37        42.45 o                         
  -5   7  11       1457.61       1547.23        67.23 o                         
  -4   7  11       2665.01       2670.97        78.93 o                         
  -3   7  11         64.15         47.23        36.47 o                         
  -2   7  11        158.44        168.72        39.63 o                         
  -1   7  11       3046.31       2995.64        82.84 o                         
   0   7  11       2017.53       2171.80        73.34 o                         
   1   7  11        606.50        580.92        83.76 o                         
   2   7  11        265.81        355.14        88.23 o                         
   3   7  11       1497.09       1536.93        90.29 o                         
   4   7  11       2328.09       2366.18       189.86 o                         
  -6   8  11        242.51        343.87        56.36 o                         
  -5   8  11        704.61        715.28       112.80 o                         
  -4   8  11        313.85        238.97        46.86 o                         
  -3   8  11        108.18        112.16        43.28 o                         
  -2   8  11         54.82          1.13        25.69 o                         
  -1   8  11        338.16        330.55        62.45 o                         
   0   8  11        224.66        300.90        61.71 o                         
   1   8  11         52.93         76.11        57.07 o                         
   2   8  11         43.27         69.24        88.23 o                         
 -13   0  12       1452.72       1390.50        94.93 o                         
 -12   0  12        681.39        718.53        56.84 o                         
 -11   0  12        380.69        448.95        68.12 o                         
 -10   0  12          2.97         23.45        43.56 o                         
  -9   0  12       4129.12       4405.77        87.30 o                         
  -8   0  12       2686.42       2616.02        77.72 o                         
  -7   0  12         50.62        103.18        29.24 o                         
  -6   0  12        144.04        129.86        31.27 o                         
  -5   0  12       8463.97       8347.70       211.63 o                         
  -4   0  12      10830.25      10553.89       377.48 o                         
  -3   0  12        251.72        265.66        52.49 o                         
  -2   0  12       1446.33       1357.44        61.58 o                         
  -1   0  12       5282.27       5407.15       123.95 o                         
   0   0  12       6587.62       6417.05       197.12 o                         
   1   0  12         72.05         83.70        34.18 o                         
   2   0  12       1122.59        965.33        55.21 o                         
   3   0  12       6103.25       6727.57       202.70 o                         
   4   0  12       8087.82       7832.52       249.05 o                         
   5   0  12         60.76         -5.31        36.76 o                         
   6   0  12        564.39        551.05        54.97 o                         
   7   0  12       9426.71       9092.98       302.65 o                         
   8   0  12       1843.79       1454.07       126.20 o                         
   9   0  12         13.44        -25.69        78.18 o                         
 -13   1  12       1258.27       1208.26        59.07 o                         
 -12   1  12          2.09         57.60        31.78 o                         
 -11   1  12         75.55         95.99        30.91 o                         
 -10   1  12       3171.18       3270.03        76.05 o                         
  -9   1  12       2363.79       2570.85        45.83 o                         
  -8   1  12        106.17        115.22        22.28 o                         
  -7   1  12          9.98         16.34        19.56 o                         
  -6   1  12      10095.08       9600.74       130.97 o                         
  -5   1  12       4020.87       3988.21        84.02 o                         
  -4   1  12        669.29        608.81        30.72 o                         
  -3   1  12         27.94         29.90        20.08 o                         
  -2   1  12      23750.18      23434.75       284.20 o                         
  -1   1  12       2385.37       2432.22        55.38 o                         
   0   1  12       1492.02       1441.17        45.98 o                         
   1   1  12          2.27         -0.04        14.05 o                         
   2   1  12       6265.40       5920.63       168.32 o                         
   3   1  12       1503.78       1592.25        66.67 o                         
   4   1  12       1707.65       1698.60        48.43 o                         
   5   1  12        408.69        358.58        33.53 o                         
   6   1  12       2768.18       2816.16       133.10 o                         
   7   1  12        771.95        786.01        68.58 o                         
   8   1  12        334.29        302.00        59.09 o                         
   9   1  12         61.29         98.41        58.42 o                         
 -13   2  12        379.96        365.12        47.89 o                         
 -12   2  12        285.31        257.05        38.03 o                         
 -11   2  12        826.43        786.39        46.20 o                         
 -10   2  12         87.08         86.40        22.05 o                         
  -9   2  12       1467.81       1508.05        41.17 o                         
  -8   2  12        839.86        829.89        30.95 o                         
  -7   2  12        386.51        375.88        27.14 o                         
  -6   2  12        153.48        147.53        23.03 o                         
  -5   2  12       3235.22       3172.55        62.56 o                         
  -4   2  12       2869.44       2824.21        58.84 o                         
  -3   2  12        892.67        833.78        35.53 o                         
  -2   2  12          3.08         50.61        21.39 o                         
  -1   2  12       1792.78       1604.60        47.80 o                         
   0   2  12       1095.72       1066.04        45.93 o                         
   1   2  12        507.12        511.80        39.15 o                         
   2   2  12         27.03         20.80        26.28 o                         
   3   2  12       1757.18       2086.56        75.28 o                         
   4   2  12       2006.67       2081.29        53.23 o                         
   5   2  12        208.21        233.98        33.34 o                         
   6   2  12          0.23        -30.60        34.89 o                         
   7   2  12       3427.34       3860.58       134.99 o                         
   8   2  12        280.01        106.89        55.01 o                         
 -12   3  12        297.07        340.48        52.10 o                         
 -11   3  12        222.38        276.78        38.24 o                         
 -10   3  12         56.83         56.61        25.25 o                         
  -9   3  12          9.13         39.67        23.24 o                         
  -8   3  12       1155.35       1197.41        41.33 o                         
  -7   3  12        987.03        889.07        35.99 o                         
  -6   3  12        819.84        742.99        39.00 o                         
  -5   3  12          7.02          0.69        25.70 o                         
  -4   3  12       2820.82       2802.82        97.58 o                         
  -3   3  12       1319.19       1223.79        48.96 o                         
  -2   3  12       2733.34       2653.29        67.63 o                         
  -1   3  12        158.38        105.04        27.45 o                         
   0   3  12       3063.13       3183.67       178.69 o                         
   1   3  12       1033.61       1044.20        56.33 o                         
   2   3  12        575.72        564.39        34.55 o                         
   3   3  12         57.39         89.63        26.82 o                         
   4   3  12       1598.76       1594.64        47.93 o                         
   5   3  12        688.43        630.48        68.06 o                         
   6   3  12        414.15        436.81        46.82 o                         
   7   3  12         96.28         88.48        63.10 o                         
   8   3  12        233.54        211.08        89.34 o                         
 -12   4  12          3.43         31.10        46.07 o                         
 -11   4  12       1021.28        984.29        71.43 o                         
 -10   4  12        249.03        194.84        35.71 o                         
  -9   4  12          8.51         28.15        29.80 o                         
  -8   4  12         42.75         55.66        36.09 o                         
  -7   4  12        864.93        853.37        61.58 o                         
  -6   4  12       1688.98       1628.16        47.63 o                         
  -5   4  12          7.01         39.44        27.23 o                         
  -4   4  12        543.23        515.66        37.73 o                         
  -3   4  12       1632.22       1496.19        83.52 o                         
  -2   4  12       1694.77       1618.53        56.74 o                         
  -1   4  12        103.36        101.39        28.99 o                         
   0   4  12       1031.85       1081.58        50.68 o                         
   1   4  12       1173.06       1261.41        47.07 o                         
   2   4  12        932.98        985.46        43.03 o                         
   3   4  12        189.37        162.83        29.78 o                         
   4   4  12        649.49        618.85        63.57 o                         
   5   4  12       1626.17       1694.33       134.57 o                         
   6   4  12        864.86        965.64        76.97 o                         
   7   4  12         18.30         39.03        54.09 o                         
 -11   5  12        286.73        198.51        41.68 o                         
 -10   5  12        610.03        580.96        47.01 o                         
  -9   5  12        860.72        839.49        62.99 o                         
  -8   5  12        896.18        805.25       104.98 o                         
  -7   5  12        693.89        641.36        52.16 o                         
  -6   5  12        298.18        322.10        49.86 o                         
  -5   5  12       1411.06       1390.31        61.90 o                         
  -4   5  12       1528.27       1399.59        73.38 o                         
  -3   5  12       1496.48       1502.82        57.16 o                         
  -2   5  12        322.40        304.63        57.85 o                         
  -1   5  12       1475.57       1434.18        70.84 o                         
   0   5  12       1114.26       1225.03        57.87 o                         
   1   5  12        889.39        944.08        43.55 o                         
   2   5  12        103.30         59.62        28.83 o                         
   3   5  12         46.27         45.82        29.68 o                         
   4   5  12        230.85        218.03        56.05 o                         
   5   5  12        279.69        308.65        61.17 o                         
   6   5  12         27.81         64.08        87.11 o                         
 -10   6  12         33.12        -37.26        37.26 o                         
  -9   6  12        182.81        112.32        37.56 o                         
  -8   6  12        138.83         54.35        43.57 o                         
  -7   6  12        132.79        178.74        64.22 o                         
  -6   6  12        530.78        525.64        44.35 o                         
  -5   6  12        605.58        693.84        68.10 o                         
  -4   6  12       1234.18       1246.33        76.61 o                         
  -3   6  12        327.47        482.93        83.76 o                         
  -2   6  12        422.48        450.42       112.80 o                         
  -1   6  12        870.90        837.10        47.05 o                         
   0   6  12        917.00        980.60        46.60 o                         
   1   6  12        314.28        347.51        36.11 o                         
   2   6  12        254.52        302.76        35.44 o                         
   3   6  12        825.86        921.65        74.55 o                         
   4   6  12       1582.28       1536.17        91.98 o                         
   5   6  12        689.83        610.89        72.65 o                         
  -8   7  12          8.35          2.96        47.30 o                         
  -7   7  12         55.49         60.31        72.59 o                         
  -6   7  12        114.45        192.09        77.06 o                         
  -5   7  12        461.96        412.55        61.05 o                         
  -4   7  12         68.68         57.46        54.06 o                         
  -3   7  12          8.73        -49.28        49.28 o                         
  -2   7  12        384.67        413.20       118.38 o                         
  -1   7  12        205.22        171.04        55.47 o                         
   0   7  12        216.70        269.97        57.14 o                         
   1   7  12          2.82         -5.99        49.70 o                         
   2   7  12         28.47        112.80        83.76 o                         
   3   7  12          9.22         67.94        57.94 o                         
  -4   8  12         64.40        110.90        83.76 o                         
  -3   8  12        179.59        224.12        69.24 o                         
  -2   8  12        373.32        485.81       107.21 o                         
  -1   8  12        335.69        420.24        69.01 o                         
   0   8  12         18.37        -48.06        56.76 o                         
 -13   1  13         62.25         29.36        36.74 o                         
 -12   1  13         12.84         57.49        41.45 o                         
 -11   1  13          7.41        -21.87        37.02 o                         
 -10   1  13          0.24          8.76        23.47 o                         
  -9   1  13        151.33        127.19        28.69 o                         
  -8   1  13          0.56        -14.46        20.55 o                         
  -7   1  13        338.25        361.65        27.65 o                         
  -6   1  13          9.57         48.43        21.75 o                         
  -5   1  13        309.98        317.07        27.06 o                         
  -4   1  13         21.69          2.16        27.73 o                         
  -3   1  13        417.58        434.44        29.90 o                         
  -2   1  13         52.34         92.22        24.09 o                         
  -1   1  13        329.26        302.30        29.18 o                         
   0   1  13         91.28         91.76        25.04 o                         
   1   1  13       1343.65       1321.20        53.70 o                         
   2   1  13        325.23        314.27        35.03 o                         
   3   1  13          1.28          9.54        29.57 o                         
   4   1  13        431.08        474.67        38.31 o                         
   5   1  13       1115.29       1101.00        48.67 o                         
   6   1  13        155.55        147.73        40.36 o                         
   7   1  13         11.05        -24.67        59.75 o                         
   8   1  13        285.79        233.10        62.25 o                         
 -13   2  13       1023.96       1039.62        58.24 o                         
 -12   2  13       1398.09       1367.40       101.51 o                         
 -11   2  13        818.59        755.08        47.26 o                         
 -10   2  13         78.87         77.33        25.36 o                         
  -9   2  13       1361.39       1325.67        52.20 o                         
  -8   2  13       4997.97       4919.93        90.86 o                         
  -7   2  13       1279.91       1213.44        42.32 o                         
  -6   2  13       1501.25       1497.22        46.76 o                         
  -5   2  13       3201.86       3152.10        71.71 o                         
  -4   2  13       8468.39       8309.91       120.63 o                         
  -3   2  13       1030.35       1027.14        40.40 o                         
  -2   2  13       1207.98       1104.21        49.49 o                         
  -1   2  13       1217.39       1151.33        43.00 o                         
   0   2  13       6067.11       5873.24       109.90 o                         
   1   2  13        598.74        618.20        40.39 o                         
   2   2  13        244.53        320.57        43.95 o                         
   3   2  13       1504.13       1577.06        53.51 o                         
   4   2  13       4596.76       4591.23        78.88 o                         
   5   2  13       1122.54       1130.12        60.11 o                         
   6   2  13         27.21         25.70        39.75 o                         
   7   2  13        927.64        812.49       101.63 o                         
   8   2  13       1234.44       1240.90        87.84 o                         
 -12   3  13         27.19         63.77        50.81 o                         
 -11   3  13         96.47        129.34        36.57 o                         
 -10   3  13          0.96         22.76        30.20 o                         
  -9   3  13        604.71        522.27        64.66 o                         
  -8   3  13          7.77         49.22        23.32 o                         
  -7   3  13       2050.46       2044.55        61.30 o                         
  -6   3  13         47.87         96.48        28.00 o                         
  -5   3  13       1492.41       1450.25        53.20 o                         
  -4   3  13         65.94         77.10        28.21 o                         
  -3   3  13       2401.34       2258.86       136.19 o                         
  -2   3  13        230.44        245.38        32.12 o                         
  -1   3  13       1723.57       1772.83        60.00 o                         
   0   3  13        238.02        237.07        39.39 o                         
   1   3  13       5983.41       5906.62       125.33 o                         
   2   3  13       1019.44       1000.12        44.22 o                         
   3   3  13         93.06         66.80        28.87 o                         
   4   3  13       1278.15       1350.92        46.68 o                         
   5   3  13       4210.76       4319.83       107.76 o                         
   6   3  13        247.20        132.24        54.88 o                         
   7   3  13         27.05        -38.53        52.12 o                         
 -11   4  13        106.90        136.76        39.10 o                         
 -10   4  13        189.35        253.66        48.45 o                         
  -9   4  13        340.14        369.68       128.43 o                         
  -8   4  13       3620.93       3642.62        88.62 o                         
  -7   4  13        185.97        167.13        30.63 o                         
  -6   4  13         55.70         33.61        29.25 o                         
  -5   4  13       1693.43       1664.49        69.12 o                         
  -4   4  13       5136.64       4928.84        99.92 o                         
  -3   4  13        139.91        138.55        32.10 o                         
  -2   4  13         31.95         24.40        29.34 o                         
  -1   4  13        445.45        451.66        38.81 o                         
   0   4  13       4162.91       4129.76       134.74 o                         
   1   4  13         24.28         -0.01        26.87 o                         
   2   4  13        344.33        329.20        33.75 o                         
   3   4  13        690.04        750.73        42.53 o                         
   4   4  13       3978.56       3815.44       209.96 o                         
   5   4  13        315.39        420.36        61.99 o                         
   6   4  13        282.21        233.80        75.94 o                         
 -10   5  13          6.50         22.32        45.95 o                         
  -9   5  13        447.87        377.27        50.88 o                         
  -8   5  13         30.62         24.18       127.32 o                         
  -7   5  13       2243.28       2323.20       102.75 o                         
  -6   5  13         13.74         24.91        26.32 o                         
  -5   5  13       1459.89       1444.62        49.75 o                         
  -4   5  13         35.52         16.99        31.74 o                         
  -3   5  13       2309.07       2391.30        82.86 o                         
  -2   5  13         87.58         58.70        32.47 o                         
  -1   5  13       2207.82       2001.61        82.30 o                         
   0   5  13          6.34         14.46        31.27 o                         
   1   5  13       3522.93       3523.83        77.80 o                         
   2   5  13        111.81        123.96        32.75 o                         
   3   5  13        963.51        865.74       161.94 o                         
   4   5  13        172.74        153.35        56.84 o                         
   5   5  13       1765.55       1791.91       101.07 o                         
  -9   6  13        243.70        190.21        51.50 o                         
  -8   6  13        139.50         79.96        46.59 o                         
  -7   6  13        490.92        439.96        53.57 o                         
  -6   6  13       1417.69       1524.55        63.49 o                         
  -5   6  13         12.50         37.32        44.07 o                         
  -4   6  13         31.30         59.45        34.56 o                         
  -3   6  13        558.51        600.85        47.86 o                         
  -2   6  13       2401.42       2451.08       226.71 o                         
  -1   6  13         87.79         60.85        32.04 o                         
   0   6  13        160.27        153.96        34.34 o                         
   1   6  13        491.66        425.95        39.65 o                         
   2   6  13       2743.39       2859.56        74.52 o                         
   3   6  13         32.82         89.72        56.84 o                         
   4   6  13        533.76        570.19        71.85 o                         
  -7   7  13        764.56        680.13        97.16 o                         
  -6   7  13         22.83        -62.54        71.48 o                         
  -5   7  13        738.76        783.31        72.98 o                         
  -4   7  13         14.43         -6.00        62.54 o                         
  -3   7  13        699.39        708.10        86.55 o                         
  -2   7  13          4.28         -0.80        53.93 o                         
  -1   7  13       1263.75       1351.10        85.20 o                         
   0   7  13        123.11         70.90        56.34 o                         
   1   7  13        438.76        438.53        65.94 o                         
   2   7  13        140.87        102.75        88.23 o                         
 -13   0  14         57.92         14.52        67.01 o                         
 -12   0  14        933.08        996.19        97.16 o                         
 -10   0  14         20.00         48.25        32.73 o                         
  -9   0  14        411.19        465.95        92.69 o                         
  -8   0  14       7441.87       7237.48       257.98 o                         
  -7   0  14       3193.37       3170.20        91.88 o                         
  -6   0  14        275.05        277.85        49.14 o                         
  -5   0  14        288.95        406.85        97.16 o                         
  -4   0  14      10334.94      10124.84       232.29 o                         
  -3   0  14        939.67        827.08        54.06 o                         
  -2   0  14        680.35        625.21        49.58 o                         
  -1   0  14       3050.94       3024.18        92.23 o                         
   0   0  14       1545.82       1581.55        78.73 o                         
   1   0  14       2088.76       2250.38        87.67 o                         
   2   0  14       1450.92       1308.88       141.83 o                         
   3   0  14       2619.93       2549.82        91.98 o                         
   4   0  14       1281.22       1315.98        75.62 o                         
   5   0  14        899.54       1060.10       124.52 o                         
   6   0  14        793.59        767.24       102.75 o                         
   7   0  14       1539.47       1624.94       135.13 o                         
 -13   1  14        285.07        352.81        55.28 o                         
 -12   1  14         20.91        -42.20        42.20 o                         
 -11   1  14       1269.71       1362.70        71.44 o                         
 -10   1  14       2950.62       3012.21        67.41 o                         
  -9   1  14         95.63         99.80        23.03 o                         
  -8   1  14          0.19         -0.97        23.47 o                         
  -7   1  14       3207.00       3389.05        78.47 o                         
  -6   1  14       5325.08       5061.75        86.08 o                         
  -5   1  14         37.74         48.78        23.69 o                         
  -4   1  14        337.96        337.40        29.25 o                         
  -3   1  14       1312.19       1333.32        56.58 o                         
  -2   1  14       5260.28       5164.31        88.98 o                         
  -1   1  14        299.98        271.91        37.88 o                         
   0   1  14        107.37        114.30        27.51 o                         
   1   1  14       5075.55       5331.28       107.37 o                         
   2   1  14       8544.51       8464.59       168.64 o                         
   3   1  14        118.37         95.63        33.46 o                         
   4   1  14         38.01          5.83        26.70 o                         
   5   1  14       5534.94       5731.29       114.74 o                         
   6   1  14       2834.68       2925.12       239.22 o                         
   7   1  14         72.31        108.33        55.28 o                         
 -12   2  14        231.61        190.62        91.02 o                         
 -11   2  14        274.34        314.05        32.97 o                         
 -10   2  14        245.43        304.19        54.93 o                         
  -9   2  14        669.12        702.37        43.02 o                         
  -8   2  14       2948.22       2855.93        63.33 o                         
  -7   2  14        937.97        882.97        39.23 o                         
  -6   2  14       1074.20       1021.02        41.31 o                         
  -5   2  14        386.61        349.03        30.89 o                         
  -4   2  14       4173.04       3897.81        74.50 o                         
  -3   2  14        435.26        384.59        31.40 o                         
  -2   2  14        990.76        896.41        40.72 o                         
  -1   2  14       1738.58       1798.20        69.31 o                         
   0   2  14        611.88        606.02        41.70 o                         
   1   2  14       1457.62       1497.58        57.85 o                         
   2   2  14       1112.44       1073.34        51.88 o                         
   3   2  14       1671.97       1708.22        87.21 o                         
   4   2  14        809.49        821.78        40.23 o                         
   5   2  14        528.84        504.23        49.83 o                         
   6   2  14        299.88        323.91        48.20 o                         
   7   2  14        978.59       1020.84        81.39 o                         
 -12   3  14        273.62        156.35        71.48 o                         
 -11   3  14         50.99         32.81        45.16 o                         
 -10   3  14        226.26        262.45        31.31 o                         
  -9   3  14        262.53        259.50        35.39 o                         
  -8   3  14        759.12        699.14        37.24 o                         
  -7   3  14         95.52        113.79        30.39 o                         
  -6   3  14        281.57        370.85        35.79 o                         
  -5   3  14        863.72        801.66        44.48 o                         
  -4   3  14        258.68        197.75        32.51 o                         
  -3   3  14         52.18         29.35        47.31 o                         
  -2   3  14         75.22         99.81        30.29 o                         
  -1   3  14        594.60        589.50        53.48 o                         
   0   3  14        967.32        934.09       147.42 o                         
   1   3  14         17.44         49.62        32.52 o                         
   2   3  14        170.14        186.24        41.19 o                         
   3   3  14       1047.71       1134.36        82.05 o                         
   4   3  14        917.73        880.05        63.67 o                         
   5   3  14        192.92        159.09        44.70 o                         
   6   3  14          1.44        -17.10        52.51 o                         
 -11   4  14        196.93        286.29        74.83 o                         
 -10   4  14        604.80        584.88        59.16 o                         
  -9   4  14        522.70        412.45        52.40 o                         
  -8   4  14          8.89         28.51        30.62 o                         
  -7   4  14        157.32        138.62        32.56 o                         
  -6   4  14       1918.39       1817.38        78.79 o                         
  -5   4  14        305.89        323.49        37.85 o                         
  -4   4  14         37.37         51.35        32.64 o                         
  -3   4  14          1.87         -0.98        57.35 o                         
  -2   4  14        757.15        670.54        52.23 o                         
  -1   4  14        147.35        146.03        34.76 o                         
   0   4  14          5.49          4.86        31.52 o                         
   1   4  14        416.92        363.08        62.06 o                         
   2   4  14        284.92        268.53        34.87 o                         
   3   4  14        294.62        306.89        37.22 o                         
   4   4  14        174.32        185.67        57.25 o                         
   5   4  14         92.84        119.89        58.01 o                         
   6   4  14         17.08         53.76        59.88 o                         
 -10   5  14        126.65        192.92        51.67 o                         
  -9   5  14        677.86        533.85        57.36 o                         
  -8   5  14       1016.61        948.02        65.94 o                         
  -7   5  14        580.20        645.98        56.86 o                         
  -6   5  14        396.68        330.70        33.90 o                         
  -5   5  14        969.75        916.90        52.25 o                         
  -4   5  14        592.26        603.34        46.72 o                         
  -3   5  14        944.67        954.88        53.09 o                         
  -2   5  14        844.82        998.49        54.92 o                         
  -1   5  14       1546.06       1625.33        80.76 o                         
   0   5  14       1418.63       1548.05        76.41 o                         
   1   5  14       1276.07       1300.38        53.99 o                         
   2   5  14       1580.40       1637.09        70.28 o                         
   3   5  14       1673.59       1656.90        95.93 o                         
   4   5  14       1213.65       1130.73        85.29 o                         
  -8   6  14        118.76        120.51        50.38 o                         
  -7   6  14        743.84        714.91        62.95 o                         
  -6   6  14        207.26        175.56        41.04 o                         
  -5   6  14         20.01         42.20        47.06 o                         
  -4   6  14        113.29        157.13        32.52 o                         
  -3   6  14         99.31         89.94        38.53 o                         
  -2   6  14          6.57        -36.28        36.28 o                         
  -1   6  14         96.74         79.19        34.18 o                         
   0   6  14          2.40        -31.34        54.97 o                         
   1   6  14          1.88        -43.52        43.52 o                         
   2   6  14         12.64        -39.10        54.78 o                         
   3   6  14         11.03        -15.60        57.58 o                         
  -6   7  14        163.59        157.47        82.64 o                         
  -5   7  14         19.70         45.94        68.68 o                         
  -4   7  14          1.00        -56.27        56.27 o                         
  -3   7  14        253.38        285.08        65.32 o                         
  -2   7  14        184.68        169.31        59.76 o                         
  -1   7  14        118.00        170.54        59.76 o                         
   0   7  14          0.47        104.50        60.74 o                         
 -12   1  15         30.53        -11.03        44.99 o                         
 -11   1  15        185.13        215.13        47.38 o                         
 -10   1  15        854.15        936.58        43.01 o                         
  -9   1  15        369.34        338.78        32.09 o                         
  -8   1  15        161.67        138.39        27.72 o                         
  -7   1  15        204.86        230.91        28.88 o                         
  -6   1  15       1427.73       1505.92        49.15 o                         
  -5   1  15        168.54        232.20        28.92 o                         
  -4   1  15         27.60         45.74        25.70 o                         
  -3   1  15        171.06        126.79        27.86 o                         
  -2   1  15       1438.85       1366.48        49.17 o                         
  -1   1  15        358.26        367.53        33.19 o                         
   0   1  15         61.41         78.36        28.52 o                         
   1   1  15        206.64        241.85        37.22 o                         
   2   1  15       1194.98       1146.59        55.87 o                         
   3   1  15        374.82        410.01        52.11 o                         
   4   1  15          0.08         11.02        28.26 o                         
   5   1  15        155.23        233.81        45.83 o                         
   6   1  15        340.31        394.18        76.59 o                         
 -12   2  15        151.11        169.95        50.37 o                         
 -11   2  15         27.96         15.64        28.96 o                         
 -10   2  15         18.74         66.43        38.04 o                         
  -9   2  15       1044.21       1099.04        52.51 o                         
  -8   2  15        270.03        276.18        31.46 o                         
  -7   2  15        118.91         83.93        27.51 o                         
  -6   2  15         46.40         15.80        25.67 o                         
  -5   2  15       3287.71       3247.35        70.17 o                         
  -4   2  15        722.48        726.23        39.14 o                         
  -3   2  15        145.67        131.32        28.61 o                         
  -2   2  15        633.74        591.16        39.22 o                         
  -1   2  15       4800.21       4730.43        96.46 o                         
   0   2  15       2083.02       1944.63        66.63 o                         
   1   2  15        273.00        212.72        41.45 o                         
   2   2  15        858.24        950.18        57.07 o                         
   3   2  15       3698.72       3814.85        82.36 o                         
   4   2  15       1532.06       1580.70        52.68 o                         
   5   2  15        120.31        206.62        45.92 o                         
   6   2  15        907.93       1042.27        66.34 o                         
 -11   3  15        370.32        308.45        55.33 o                         
 -10   3  15       2705.42       2798.12       111.22 o                         
  -9   3  15        970.92        875.55        49.65 o                         
  -8   3  15        118.31        110.70        28.22 o                         
  -7   3  15        455.77        471.75        40.47 o                         
  -6   3  15       4852.87       4771.26       100.41 o                         
  -5   3  15        322.74        319.47        37.59 o                         
  -4   3  15         48.80         18.02        63.14 o                         
  -3   3  15        359.91        317.21        37.92 o                         
  -2   3  15       4462.52       4425.64        97.78 o                         
  -1   3  15        837.75        912.30        50.25 o                         
   0   3  15          5.65          7.85        23.96 o                         
   1   3  15        246.21        270.61        39.25 o                         
   2   3  15       4140.11       4081.50        85.26 o                         
   3   3  15        814.93        898.99        48.35 o                         
   4   3  15        155.99        168.44        44.89 o                         
   5   3  15        219.64        199.35        59.23 o                         
 -10   4  15         34.99         10.89        47.54 o                         
  -9   4  15       1426.29       1373.77        61.30 o                         
  -8   4  15        513.17        599.01        45.48 o                         
  -7   4  15       1016.26        994.64        44.87 o                         
  -6   4  15        130.41        108.29        41.32 o                         
  -5   4  15       2915.80       2806.48       111.60 o                         
  -4   4  15        542.76        573.90        45.38 o                         
  -3   4  15        316.02        287.87        39.51 o                         
  -2   4  15        206.54        289.60        41.15 o                         
  -1   4  15       3477.66       3482.77       145.97 o                         
   0   4  15       1225.89       1168.05        57.72 o                         
   1   4  15         81.85        109.50        33.63 o                         
   2   4  15        180.07        198.48        36.60 o                         
   3   4  15       3270.76       3580.46        84.40 o                         
   4   4  15        515.66        470.56        68.70 o                         
   5   4  15         76.37        142.11        73.15 o                         
  -9   5  15         57.26         68.58        98.28 o                         
  -8   5  15        331.93        290.09        53.40 o                         
  -7   5  15          0.95        -21.89        33.46 o                         
  -6   5  15       1677.56       1651.09        56.10 o                         
  -5   5  15         13.13          5.16        59.65 o                         
  -4   5  15       1360.67       1457.94       100.43 o                         
  -3   5  15          6.04         -5.97        45.37 o                         
  -2   5  15       1146.52       1116.36        81.50 o                         
  -1   5  15          6.21         31.93        21.35 o                         
   0   5  15       1288.48       1282.29        54.79 o                         
   1   5  15        174.46        205.46        37.45 o                         
   2   5  15       1566.07       1599.36        63.99 o                         
   3   5  15         10.99         31.64        64.22 o                         
  -7   6  15       1764.65       1875.81       101.63 o                         
  -6   6  15        113.76         98.24        40.54 o                         
  -5   6  15        381.84        391.48        45.89 o                         
  -4   6  15          4.18         64.02        40.30 o                         
  -3   6  15       2119.65       2209.83       136.43 o                         
  -2   6  15         79.05        127.78        42.06 o                         
  -1   6  15        124.07        142.80        37.82 o                         
   0   6  15          0.54         18.30        36.47 o                         
   1   6  15       1354.65       1409.80       103.05 o                         
   2   6  15        215.93        219.89        94.37 o                         
 -12   0  16       2493.38       2549.65       145.18 o                         
 -11   0  16        247.21        221.13        70.36 o                         
 -10   0  16          0.80          2.41        32.34 o                         
  -9   0  16       1517.41       1771.19        79.15 o                         
  -8   0  16       3646.85       3798.41       110.33 o                         
  -7   0  16        459.23        484.39        51.25 o                         
  -6   0  16         32.37         22.07        37.83 o                         
  -5   0  16       2495.99       2579.16        90.95 o                         
  -4   0  16       8770.97       8773.47       186.98 o                         
  -3   0  16       1317.97       1283.93        91.58 o                         
  -2   0  16          2.65         17.35        38.00 o                         
  -1   0  16       5723.06       5519.22       199.91 o                         
   0   0  16       9432.30       9187.29       204.37 o                         
   1   0  16        684.37        834.68        63.48 o                         
   2   0  16         16.80         -5.80        36.89 o                         
   3   0  16       3534.41       3626.25       159.70 o                         
   4   0  16       5664.44       6252.49       252.96 o                         
   5   0  16        284.28        362.84        59.30 o                         
 -11   1  16        575.47        548.97        57.25 o                         
 -10   1  16       1366.66       1253.31        57.46 o                         
  -9   1  16        772.28        743.15        40.93 o                         
  -8   1  16        133.33        163.75        33.47 o                         
  -7   1  16       1261.43       1266.24        48.41 o                         
  -6   1  16        268.50        310.50        32.15 o                         
  -5   1  16        883.83        941.44        43.50 o                         
  -4   1  16        213.24        216.49        35.25 o                         
  -3   1  16       4033.46       3825.12        88.82 o                         
  -2   1  16         43.29         75.12        29.62 o                         
  -1   1  16       1547.59       1488.87        55.94 o                         
   0   1  16        830.33        860.18        44.75 o                         
   1   1  16       4175.52       4231.02       110.43 o                         
   2   1  16        131.18        188.92        99.54 o                         
   3   1  16        672.39        701.26        49.16 o                         
   4   1  16        915.50       1103.62        48.34 o                         
   5   1  16       2992.77       3142.09       100.09 o                         
 -11   2  16          0.71         13.15        30.72 o                         
 -10   2  16         91.06        108.74        35.91 o                         
  -9   2  16        236.27        239.56        31.63 o                         
  -8   2  16       1475.61       1547.58        53.17 o                         
  -7   2  16         20.54         35.58        28.43 o                         
  -6   2  16         83.10         96.85        33.76 o                         
  -5   2  16        142.38        137.08        30.85 o                         
  -4   2  16       2978.77       2937.48        69.46 o                         
  -3   2  16          1.31         -6.76        28.05 o                         
  -2   2  16        630.81        605.17        40.36 o                         
  -1   2  16       1077.70       1091.52        54.74 o                         
   0   2  16       2891.27       2615.22        80.74 o                         
   1   2  16          8.21         21.76        46.19 o                         
   2   2  16        371.49        358.26        43.39 o                         
   3   2  16        790.85        744.70        46.90 o                         
   4   2  16       1484.13       1662.29        60.59 o                         
   5   2  16          8.91         -5.86        44.22 o                         
 -11   3  16        301.73        351.25       123.96 o                         
 -10   3  16        250.83        233.60        41.34 o                         
  -9   3  16        168.03        147.58        37.35 o                         
  -8   3  16        247.86        265.05        38.72 o                         
  -7   3  16        144.22        123.14        35.16 o                         
  -6   3  16        104.94        123.60        34.94 o                         
  -5   3  16        680.93        668.60        49.84 o                         
  -4   3  16        141.65        127.19        35.47 o                         
  -3   3  16        593.16        567.79        45.77 o                         
  -2   3  16         27.34         97.57        35.91 o                         
  -1   3  16        878.94        770.10        50.70 o                         
   0   3  16        202.12        272.80        75.94 o                         
   1   3  16        969.97        961.19        61.16 o                         
   2   3  16        391.72        490.13        41.89 o                         
   3   3  16        427.91        415.50        41.87 o                         
   4   3  16         23.32          4.25        43.54 o                         
 -10   4  16        340.59        340.79        58.97 o                         
  -9   4  16        337.93        393.61        44.01 o                         
  -8   4  16         16.86         34.23        34.92 o                         
  -7   4  16       1267.01       1437.85        63.42 o                         
  -6   4  16        563.43        627.10        47.44 o                         
  -5   4  16       1370.46       1437.12        63.84 o                         
  -4   4  16         52.32         88.75        36.77 o                         
  -3   4  16       2066.81       2092.71        73.69 o                         
  -2   4  16       2115.37       2166.02        78.05 o                         
  -1   4  16        712.22        632.71        49.55 o                         
   0   4  16        157.02        151.06        40.55 o                         
   1   4  16       1279.62       1276.41        56.36 o                         
   2   4  16       1772.08       1994.03        75.44 o                         
   3   4  16        252.92        234.23        63.12 o                         
  -8   5  16        131.04         77.12        49.10 o                         
  -7   5  16         73.57        114.18        37.91 o                         
  -6   5  16         32.37          7.96        38.20 o                         
  -5   5  16         91.82        102.24        39.74 o                         
  -4   5  16         17.16        -35.05        37.78 o                         
  -3   5  16        113.21        169.67        42.10 o                         
  -2   5  16         21.66         85.83        40.57 o                         
  -1   5  16        125.73        249.17        54.17 o                         
   0   5  16          1.62         53.13        35.97 o                         
   1   5  16         19.55         34.17        35.91 o                         
   2   5  16        424.86        508.22        68.99 o                         
  -6   6  16         98.44         89.77        43.14 o                         
  -5   6  16        777.19        817.18        49.97 o                         
  -4   6  16        518.20        587.51        54.92 o                         
  -3   6  16        709.47        754.01        57.81 o                         
  -2   6  16        375.33        399.37        51.38 o                         
  -1   6  16        706.46        686.51        50.53 o                         
   0   6  16        679.05        701.51        51.27 o                         
 -11   1  17        318.21        276.52        52.12 o                         
 -10   1  17        183.73        250.02        41.24 o                         
  -9   1  17         55.85         54.67        30.49 o                         
  -8   1  17         92.44        141.95        31.55 o                         
  -7   1  17        888.07        832.33        56.26 o                         
  -6   1  17        368.72        409.02        37.09 o                         
  -5   1  17        405.01        469.74        38.10 o                         
  -4   1  17        146.76        142.87        33.69 o                         
  -3   1  17        963.88       1012.60        53.36 o                         
  -2   1  17        893.38        860.63        45.65 o                         
  -1   1  17        220.10        183.99        35.14 o                         
   0   1  17        256.36        257.52        37.03 o                         
   1   1  17       1079.36        886.28       115.93 o                         
   2   1  17       1004.26       1050.05        62.97 o                         
   3   1  17        119.51        105.64        36.76 o                         
   4   1  17        160.04        180.27        58.35 o                         
 -10   2  17         35.20         59.44        38.44 o                         
  -9   2  17        107.93        153.93        36.70 o                         
  -8   2  17       1225.92       1172.32        53.84 o                         
  -7   2  17        810.50        776.45        44.29 o                         
  -6   2  17          0.30         25.20        40.78 o                         
  -5   2  17        163.98        230.56        34.61 o                         
  -4   2  17       1345.53       1249.84        51.85 o                         
  -3   2  17       1538.75       1477.00        55.90 o                         
  -2   2  17         36.65         15.25        31.83 o                         
  -1   2  17          1.86          2.89        39.11 o                         
   0   2  17       1513.38       1611.72        67.47 o                         
   1   2  17        421.23        432.91        46.36 o                         
   2   2  17         27.54         15.31        39.65 o                         
   3   2  17          1.45         -2.75        35.40 o                         
   4   2  17        620.71        643.21        59.21 o                         
 -10   3  17        685.51        847.46        55.04 o                         
  -9   3  17          0.03         35.14        37.18 o                         
  -8   3  17        173.60        180.03        58.23 o                         
  -7   3  17       2380.17       2226.25       128.57 o                         
  -6   3  17        990.40       1034.79        56.00 o                         
  -5   3  17        507.32        526.44        46.59 o                         
  -4   3  17        201.53        216.23        40.27 o                         
  -3   3  17       2671.21       2664.06        81.30 o                         
  -2   3  17       2769.93       2816.88        83.24 o                         
  -1   3  17        198.77        205.48        42.24 o                         
   0   3  17        361.80        458.55        56.92 o                         
   1   3  17       3632.24       3824.78        99.02 o                         
   2   3  17       2802.51       2953.92        79.11 o                         
   3   3  17        109.88        179.82        39.75 o                         
  -9   4  17          0.52         74.46        38.83 o                         
  -8   4  17       1544.29       1532.42        69.53 o                         
  -7   4  17        252.80        306.57        51.46 o                         
  -6   4  17        214.06        192.02        41.71 o                         
  -5   4  17         67.25         52.95        39.36 o                         
  -4   4  17       1008.45       1051.06        58.85 o                         
  -3   4  17        891.34        927.75        57.98 o                         
  -2   4  17        631.15        642.27        53.18 o                         
  -1   4  17        478.56        500.37        52.92 o                         
   0   4  17       1566.80       1464.82        68.50 o                         
   1   4  17        206.54        225.51        41.35 o                         
   2   4  17        352.86        286.19        42.80 o                         
  -7   5  17        216.32        254.96        38.56 o                         
  -6   5  17         66.59        110.79        42.93 o                         
  -5   5  17        261.18        259.95        46.51 o                         
  -4   5  17         81.06        137.19        59.01 o                         
  -3   5  17        347.75        404.77        50.59 o                         
  -2   5  17        608.44        623.42        99.30 o                         
  -1   5  17        383.43        515.44        85.44 o                         
   0   5  17        123.61        156.87        49.16 o                         
 -10   0  18         19.48          3.83        46.07 o                         
  -9   0  18       1001.22        996.34        99.95 o                         
  -8   0  18        280.10        281.67        75.38 o                         
  -7   0  18       1097.62       1024.75        69.49 o                         
  -6   0  18        131.58        148.08        48.56 o                         
  -5   0  18       2101.26       1998.70       117.82 o                         
  -4   0  18        458.08        474.13        57.36 o                         
  -3   0  18        436.42        442.48        55.77 o                         
  -2   0  18        633.68        697.59        63.92 o                         
  -1   0  18       6043.73       6254.32       158.08 o                         
   0   0  18         48.78         50.97        49.10 o                         
   1   0  18        388.49        418.55       106.65 o                         
   2   0  18        827.90        867.75        98.28 o                         
   3   0  18       4118.25       4110.62       146.86 o                         
 -10   1  18       3049.99       3192.78        90.73 o                         
  -9   1  18        275.65        246.24        37.58 o                         
  -8   1  18        161.72        162.92        38.36 o                         
  -7   1  18       1485.73       1611.70        58.49 o                         
  -6   1  18       4227.70       4149.01        87.26 o                         
  -5   1  18        249.47        313.50        37.50 o                         
  -4   1  18        385.78        357.34        43.51 o                         
  -3   1  18       1069.12        976.95        49.08 o                         
  -2   1  18       4813.67       4721.10        94.51 o                         
  -1   1  18        597.95        547.34        43.27 o                         
   0   1  18         37.72         24.71        34.86 o                         
   1   1  18        521.61        540.74        49.17 o                         
   2   1  18       3010.69       2871.57        89.58 o                         
   3   1  18         86.39         87.19        39.24 o                         
 -10   2  18          0.66          1.96        37.96 o                         
  -9   2  18        470.43        451.17        45.41 o                         
  -8   2  18         61.81         65.71        33.75 o                         
  -7   2  18        704.55        657.90        44.42 o                         
  -6   2  18         38.30         40.23        33.39 o                         
  -5   2  18       1062.35       1037.67        51.36 o                         
  -4   2  18         97.68        148.29        35.77 o                         
  -3   2  18        429.19        513.45        47.07 o                         
  -2   2  18        180.35        209.31        42.43 o                         
  -1   2  18       2786.56       2850.28        86.29 o                         
   0   2  18         54.89         68.79        40.06 o                         
   1   2  18        526.85        537.57        80.11 o                         
   2   2  18        209.98        223.59        40.80 o                         
   3   2  18       1709.88       1790.58        68.09 o                         
  -9   3  18        496.90        569.37        50.70 o                         
  -8   3  18        659.91        693.63        52.63 o                         
  -7   3  18        126.49        132.58        57.46 o                         
  -6   3  18        416.50        450.45        47.72 o                         
  -5   3  18        460.49        455.74        47.65 o                         
  -4   3  18       1234.40       1233.57        63.66 o                         
  -3   3  18         63.03        -12.60        38.34 o                         
  -2   3  18        402.43        481.19        49.74 o                         
  -1   3  18         78.34         25.46        40.85 o                         
   0   3  18        898.49        831.31        69.28 o                         
   1   3  18         32.63         10.18        42.24 o                         
   2   3  18         90.59        124.38        40.64 o                         
  -7   4  18        162.68        116.13        79.49 o                         
  -6   4  18          1.33         -5.05        40.18 o                         
  -5   4  18         15.53         53.85        50.48 o                         
  -4   4  18         94.57        121.94        43.32 o                         
  -3   4  18        313.90        359.77        62.69 o                         
  -2   4  18         25.61         29.48        42.40 o                         
  -1   4  18         26.59         48.10        43.06 o                         
   0   4  18        696.52        769.59        87.42 o                         
  -4   5  18        739.53        742.03        80.14 o                         
  -3   5  18        592.98        630.60        57.34 o                         
  -9   1  19        426.37        545.41        54.04 o                         
  -8   1  19          0.60        -16.95        34.76 o                         
  -7   1  19          4.52        -12.44        34.24 o                         
  -6   1  19         39.50         31.35        35.07 o                         
  -5   1  19        253.47        277.00        39.83 o                         
  -4   1  19         71.00         78.91        36.11 o                         
  -3   1  19         72.07         62.57        35.61 o                         
  -2   1  19        120.53        177.27        38.32 o                         
  -1   1  19         37.78         77.34        37.60 o                         
   0   1  19         13.91          1.96        37.24 o                         
   1   1  19        136.44        101.57        45.29 o                         
  -8   2  19        840.02        900.16        51.40 o                         
  -7   2  19        234.47        242.16        39.88 o                         
  -6   2  19         95.16         85.67        37.05 o                         
  -5   2  19       1217.37       1219.78        56.67 o                         
  -4   2  19       2303.33       2265.27        81.89 o                         
  -3   2  19        471.18        431.92        44.49 o                         
  -2   2  19        250.57        197.26        45.38 o                         
  -1   2  19       1713.12       1603.09        72.30 o                         
   0   2  19       2350.41       2424.38       132.71 o                         
   1   2  19        246.48        201.04        47.81 o                         
  -7   3  19        279.91        278.65        46.12 o                         
  -6   3  19        152.11         89.58        42.89 o                         
  -5   3  19        863.80        865.43        59.27 o                         
  -4   3  19        459.88        431.53        75.13 o                         
  -3   3  19        564.27        608.70        55.77 o                         
  -2   3  19        527.51        631.02        58.45 o                         
  -1   3  19        200.90        261.83        48.54 o                         
   0   3  19        138.48         91.98        47.55 o                         
  -5   4  19        930.15        903.29        62.45 o                         
  -4   4  19       1966.51       2049.02        81.37 o                         
  -3   4  19         29.36         -2.65        43.87 o                         
  -2   4  19          6.71        -10.05        84.88 o                         
  -7   0  20        400.15        321.73        59.55 o                         
  -6   0  20        261.28        329.18        59.83 o                         
  -5   0  20         29.96        115.28       164.17 o                         
  -4   0  20       3547.08       3565.36       123.16 o                         
  -3   0  20        796.62        774.66       133.46 o                         
  -2   0  20         33.54          1.95        59.75 o                         
  -1   0  20          3.70        -21.76        69.80 o                         
   0   0  20       1417.81       1304.44        87.49 o                         
  -7   1  20        916.13        877.44        53.00 o                         
  -6   1  20       1299.89       1387.83        73.56 o                         
  -5   1  20         59.30         56.56        39.38 o                         
  -4   1  20        202.87        158.23        40.83 o                         
  -3   1  20       3906.23       3837.04        90.17 o                         
  -2   1  20        164.64        179.64        41.38 o                         
  -1   1  20         71.39        112.52        44.81 o                         
  -6   2  20        482.46        463.93        48.68 o                         
  -5   2  20         23.50         48.56        39.20 o                         
  -4   2  20       1484.67       1359.19        61.61 o                         
  -3   2  20        191.10        166.84        47.06 o                         
  -2   2  20        177.41        205.81        48.16 o                         
  -1   2  20         72.14         66.17        45.28 o                         
                                                                                
